# Supplementary material for: p75NTR optimizes the osteogenic potential of human periodontal ligament stem cells by up‐regulating α1 integrin expression
Source: J Cell Mol Med. 2020 May 18;24(13):7563–75. doi: 10.1111/jcmm.15390 (PMC7339167; doi:10.1111/jcmm.15390)
Supplement: Supplementary file 1 — Table S1 [file JCMM-24-7563-s001.xlsx]

## Sheet: Table S1. The RNA sequencing an
gene_id	P1	P2	P3	N1	N2	N3	Positive	Negative	log2FoldChange	pvalue	padj	gene_name	gene_chr	gene_start	gene_end	gene_strand	gene_length	gene_biotype	gene_description	tf_family
ENSG00000107562	12420.5	12445.1	13339.9	23278.4	21787.9	21092.7	12735.2	22053	-0.792077	2.07296e-58	3.04145e-54	CXCL12	10	44370165	44386493	-	6077	protein_coding	C-X-C motif chemokine ligand 12 [Source:HGNC Symbol;Acc:HGNC:10672]	-
ENSG00000144802	565.346	508.077	582.272	1199.49	1385.61	1579.7	551.898	1388.27	-1.32978	2.36814e-40	1.73726e-36	NFKBIZ	3	101827991	101861022	+	5902	protein_coding	NFKB inhibitor zeta [Source:HGNC Symbol;Acc:HGNC:29805]	-
ENSG00000013441	1288.16	1213.55	1194.58	571.23	598.115	614.43	1232.1	594.592	1.05127	4.27708e-39	2.09178e-35	CLK1	2	200853009	200864744	-	5170	protein_coding	CDC like kinase 1 [Source:HGNC Symbol;Acc:HGNC:2068]	-
ENSG00000170345	146.079	118.888	146.295	441.713	636.634	699.844	137.087	592.73	-2.10895	1.62017e-38	5.94277e-35	FOS	14	75278774	75282230	+	3238	protein_coding	Fos proto-oncogene, AP-1 transcription factor subunit [Source:HGNC Symbol;Acc:HGNC:3796]	TF_bZIP
ENSG00000123243	3484.09	3498.22	3241.73	5753.86	5251.43	5358.12	3408.01	5454.47	-0.678855	5.38711e-35	1.58079e-31	ITIH5	10	7559270	7666998	-	14628	protein_coding	inter-alpha-trypsin inhibitor heavy chain family member 5 [Source:HGNC Symbol;Acc:HGNC:21449]	-
ENSG00000145681	3477.45	3696.74	3642.83	2454.07	2534.77	2547.73	3605.67	2512.19	0.521043	1.90298e-22	4.65343e-19	HAPLN1	5	83637805	83721613	-	6956	protein_coding	hyaluronan and proteoglycan link protein 1 [Source:HGNC Symbol;Acc:HGNC:2380]	-
ENSG00000132475	6497.69	6730.62	6488.31	8678.64	8743.82	8614.88	6572.21	8679.11	-0.401334	6.96401e-21	1.45966e-17	H3F3B	17	75776434	75785893	-	6134	protein_coding	H3 histone family member 3B [Source:HGNC Symbol;Acc:HGNC:4765]	-
ENSG00000280424	88.2168	88.6051	94.9461	1.9331	1.06997	5.51058	90.5893	2.83788	4.95093	6.26605e-19	1.14919e-15	BX537318.2	22	46006616	46010777	+	4162	TEC	dynein heavy chain -like pseudogene [Source:NCBI gene;Acc:730668]	-
ENSG00000231924	35.097	44.8633	34.8782	155.614	162.636	158.888	38.2795	159.046	-2.06155	7.21381e-19	1.17601e-15	PSG1	19	42866464	42879822	-	4961	protein_coding	pregnancy specific beta-1-glycoprotein 1 [Source:HGNC Symbol;Acc:HGNC:9514]	-
ENSG00000067082	4422.22	3685.52	4646.55	6151.11	6753.67	7093.04	4251.43	6665.94	-0.648294	1.76275e-18	2.58631e-15	KLF6	10	3775996	3785281	-	6139	protein_coding	Kruppel like factor 6 [Source:HGNC Symbol;Acc:HGNC:2235]	zf-C2H2
ENSG00000173698	135.645	121.131	158.889	307.362	368.071	351.759	138.555	342.397	-1.30128	1.60539e-17	2.14129e-14	ADGRG2	X	18989309	19122637	-	10155	protein_coding	adhesion G protein-coupled receptor G2 [Source:HGNC Symbol;Acc:HGNC:4516]	-
ENSG00000171223	1341.27	1373.94	1154.86	1948.56	1944.14	1947.07	1290.02	1946.59	-0.594417	2.40662e-16	2.93634e-13	JUNB	19	12791496	12793315	+	1820	protein_coding	JunB proto-oncogene, AP-1 transcription factor subunit [Source:HGNC Symbol;Acc:HGNC:6205]	TF_bZIP
ENSG00000187955	4095.92	3744.97	3806.57	2670.57	2879.3	2867.34	3882.48	2805.74	0.469062	2.60172e-16	2.93634e-13	COL14A1	8	120059780	120372036	+	8647	protein_coding	collagen type XIV alpha 1 chain [Source:HGNC Symbol;Acc:HGNC:2191]	-
ENSG00000163017	358.559	420.594	342	192.343	138.026	141.438	373.717	157.269	1.2459	1.09135e-15	1.14374e-12	ACTG2	2	73892314	73919865	+	3811	protein_coding	actin, gamma 2, smooth muscle, enteric [Source:HGNC Symbol;Acc:HGNC:145]	-
ENSG00000074181	4260.97	4056.77	3852.1	3052.36	2927.44	3034.49	4056.61	3004.77	0.432854	3.66979e-15	3.58955e-12	NOTCH3	19	15159038	15200981	-	9394	protein_coding	notch 3 [Source:HGNC Symbol;Acc:HGNC:7883]	-
ENSG00000080573	737.986	766.041	774.102	462.977	449.388	349.004	759.376	420.456	0.854655	3.9855e-15	3.6547e-12	COL5A3	19	9959561	10010471	-	6750	protein_coding	collagen type V alpha 3 chain [Source:HGNC Symbol;Acc:HGNC:14864]	-
ENSG00000101680	1084.21	918.576	976.589	530.635	623.794	636.472	993.126	596.967	0.735487	2.00677e-14	1.73196e-11	LAMA1	18	6941744	7117814	-	15872	protein_coding	laminin subunit alpha 1 [Source:HGNC Symbol;Acc:HGNC:6481]	-
ENSG00000163661	5327.16	4840.75	5286.95	3997.64	3908.61	3870.27	5151.62	3925.51	0.392627	9.41534e-14	7.67455e-11	PTX3	3	157436789	157443628	+	1940	protein_coding	pentraxin 3 [Source:HGNC Symbol;Acc:HGNC:9692]	-
ENSG00000135111	1651.46	1646.48	1727.44	2246.26	2243.73	2345.67	1675.13	2278.55	-0.443857	1.08294e-13	8.36254e-11	TBX3	12	114670254	114684164	-	5950	protein_coding	T-box 3 [Source:HGNC Symbol;Acc:HGNC:11602]	T-box
ENSG00000143341	926.751	1066.63	904.895	650.487	563.876	582.285	966.09	598.883	0.68798	2.75158e-13	2.01856e-10	HMCN1	1	185734551	186190949	+	18579	protein_coding	hemicentin 1 [Source:HGNC Symbol;Acc:HGNC:19194]	-
ENSG00000179954	1383.01	1318.98	1400.94	924.02	985.445	946.902	1367.64	952.122	0.523526	3.0458e-13	2.128e-10	SSC5D	19	55488404	55519098	+	7314	protein_coding	scavenger receptor cysteine rich family member with 5 domains [Source:HGNC Symbol;Acc:HGNC:26641]	-
ENSG00000143878	3467.96	3335.59	3046.03	4276.98	4337.67	4409.38	3283.19	4341.34	-0.403161	1.24051e-12	8.27308e-10	RHOB	2	20447074	20449445	+	2372	protein_coding	ras homolog family member B [Source:HGNC Symbol;Acc:HGNC:668]	-
ENSG00000175274	2295.53	2266.72	2271.93	2981.8	3004.48	2894.89	2278.06	2960.39	-0.377682	1.72676e-12	1.10153e-09	TP53I11	11	44885903	44951306	-	7345	protein_coding	tumor protein p53 inducible protein 11 [Source:HGNC Symbol;Acc:HGNC:16842]	-
ENSG00000138829	68384.2	68515.3	70835.6	57968.7	49901.4	54103.8	69245	53991.3	0.358951	2.35615e-12	1.44039e-09	FBN2	5	128257909	128659185	-	13196	protein_coding	fibrillin 2 [Source:HGNC Symbol;Acc:HGNC:3604]	-
ENSG00000210195	160.308	115.523	138.544	356.656	310.292	264.508	138.125	310.485	-1.16357	3.01144e-12	1.74445e-09	MT-TT	MT	15888	15953	+	66	Mt_tRNA	mitochondrially encoded tRNA threonine [Source:HGNC Symbol;Acc:HGNC:7499]	-
ENSG00000018625	445.827	513.685	332.312	234.871	154.076	173.583	430.608	187.51	1.19615	3.09131e-12	1.74445e-09	ATP1A2	1	160115759	160143591	+	6298	protein_coding	ATPase Na+/K+ transporting subunit alpha 2 [Source:HGNC Symbol;Acc:HGNC:800]	-
ENSG00000139329	7285	7708.64	7300.2	9419.02	9245.63	9011.64	7431.28	9225.43	-0.312222	4.80004e-12	2.60838e-09	LUM	12	91102629	91111831	-	3008	protein_coding	lumican [Source:HGNC Symbol;Acc:HGNC:6724]	-
ENSG00000107796	5825.15	5422.85	6256.76	3774.37	4475.7	4412.14	5834.92	4220.74	0.467622	6.47419e-12	3.39248e-09	ACTA2	10	88935074	88991339	-	2976	protein_coding	actin, alpha 2, smooth muscle, aorta [Source:HGNC Symbol;Acc:HGNC:130]	-
ENSG00000285796	178.331	189.548	183.11	76.3573	78.108	45.9215	183.663	66.7956	1.46499	8.34569e-12	4.22234e-09	AL162458.1	20	45926518	45935055	-	8538	antisense	novel transcript	-
ENSG00000142910	73.9883	78.5108	71.694	11.5986	17.1196	13.7765	74.731	14.1649	2.40496	1.0912e-11	5.33669e-09	TINAGL1	1	31576485	31587686	+	5281	protein_coding	tubulointerstitial nephritis antigen like 1 [Source:HGNC Symbol;Acc:HGNC:19168]	-
ENSG00000120594	523.609	484.524	590.991	784.837	892.357	855.059	533.042	844.084	-0.66103	1.31634e-11	6.2301e-09	PLXDC2	10	19816239	20289856	+	12567	protein_coding	plexin domain containing 2 [Source:HGNC Symbol;Acc:HGNC:21013]	-
ENSG00000074527	2274.67	2083.9	2176.98	1516.51	1625.29	1688.08	2178.52	1609.96	0.436734	2.82647e-11	1.29594e-08	NTN4	12	95657807	95791152	-	4166	protein_coding	netrin 4 [Source:HGNC Symbol;Acc:HGNC:13658]	-
ENSG00000157445	366.147	344.326	395.286	580.896	593.835	600.653	368.586	591.795	-0.681604	4.2562e-11	1.89233e-08	CACNA2D3	3	54122547	55074557	+	4670	protein_coding	calcium voltage-gated channel auxiliary subunit alpha2delta 3 [Source:HGNC Symbol;Acc:HGNC:15460]	-
ENSG00000159217	198.251	192.912	215.082	86.9894	85.5978	94.5983	202.082	89.0618	1.18138	4.74434e-11	2.04732e-08	IGF2BP1	17	48997412	49055650	+	9109	protein_coding	insulin like growth factor 2 mRNA binding protein 1 [Source:HGNC Symbol;Acc:HGNC:28866]	-
ENSG00000144476	293.107	279.274	271.275	470.709	446.179	513.403	281.219	476.763	-0.762426	5.32298e-11	2.23139e-08	ACKR3	2	236567787	236582358	+	2258	protein_coding	atypical chemokine receptor 3 [Source:HGNC Symbol;Acc:HGNC:23692]	-
ENSG00000265972	7262.24	7332.91	7378.67	6141.45	5324.18	4937.48	7324.61	5467.7	0.421865	9.38989e-11	3.8269e-08	TXNIP	1	145992435	145996600	-	3625	protein_coding	thioredoxin interacting protein [Source:HGNC Symbol;Acc:HGNC:16952]	-
ENSG00000146555	249.473	220.952	243.178	401.118	401.24	433.499	237.868	411.952	-0.790943	1.29513e-10	5.13573e-08	SDK1	7	3301448	4269000	+	12062	protein_coding	sidekick cell adhesion molecule 1 [Source:HGNC Symbol;Acc:HGNC:19307]	-
ENSG00000124145	8151.04	7330.67	8052.01	9456.71	10070.6	10086.2	7844.57	9871.17	-0.331161	1.70458e-10	6.58147e-08	SDC4	20	45325288	45348424	-	2613	protein_coding	syndecan 4 [Source:HGNC Symbol;Acc:HGNC:10661]	-
ENSG00000150594	302.593	325.259	319.717	544.167	503.957	481.258	315.856	509.794	-0.691318	4.71414e-10	1.77348e-07	ADRA2A	10	111077163	111080907	+	3745	protein_coding	adrenoceptor alpha 2A [Source:HGNC Symbol;Acc:HGNC:281]	-
ENSG00000164694	7424.44	7148.97	6917.5	8437.97	9038.06	9520.45	7163.64	8998.83	-0.329072	4.96671e-10	1.82179e-07	FNDC1	6	159169397	159272109	+	6854	protein_coding	fibronectin type III domain containing 1 [Source:HGNC Symbol;Acc:HGNC:21184]	-
ENSG00000163660	1871.52	1887.62	2037.47	2406.71	2606.45	2554.15	1932.21	2522.44	-0.384122	5.21782e-10	1.86722e-07	CCNL1	3	157146508	157160760	-	8729	protein_coding	cyclin L1 [Source:HGNC Symbol;Acc:HGNC:20569]	-
ENSG00000146197	203.942	299.463	212.176	104.387	99.5075	116.641	238.527	106.845	1.15312	8.34312e-10	2.91453e-07	SCUBE3	6	35214419	35253079	+	7356	protein_coding	signal peptide, CUB domain and EGF like domain containing 3 [Source:HGNC Symbol;Acc:HGNC:13655]	-
ENSG00000182667	849.917	856.889	834.17	532.568	580.995	623.614	846.992	579.059	0.547992	1.02418e-09	3.49461e-07	NTM	11	131370478	132336822	+	6956	protein_coding	neurotrimin [Source:HGNC Symbol;Acc:HGNC:17941]	-
ENSG00000141668	3.79427	3.36475	6.78187	39.6285	40.659	51.4321	4.64696	43.9065	-3.22959	2.66786e-09	8.8961e-07	CBLN2	18	72536680	72638521	-	5593	protein_coding	cerebellin 2 precursor [Source:HGNC Symbol;Acc:HGNC:1544]	-
ENSG00000154175	6833.48	5874.85	6730.52	4669.4	5037.43	5309.45	6479.62	5005.42	0.372732	5.2489e-09	1.70568e-06	ABI3BP	3	100749156	100993515	-	10978	protein_coding	ABI family member 3 binding protein [Source:HGNC Symbol;Acc:HGNC:17265]	-
ENSG00000154721	621.312	655.004	640.402	786.77	1133.1	1210.49	638.906	1043.45	-0.707945	5.34767e-09	1.70568e-06	JAM2	21	25639272	25717562	+	5933	protein_coding	junctional adhesion molecule 2 [Source:HGNC Symbol;Acc:HGNC:14686]	-
ENSG00000198888	27050.3	26726.2	28917.9	31574.2	34466	34155.5	27564.8	33398.6	-0.276895	7.96312e-09	2.48585e-06	MT-ND1	MT	3307	4262	+	956	protein_coding	mitochondrially encoded NADH:ubiquinone oxidoreductase core subunit 1 [Source:HGNC Symbol;Acc:HGNC:7455]	-
ENSG00000113805	122.365	136.833	123.042	218.44	254.653	254.405	127.414	242.5	-0.930298	9.24986e-09	2.82737e-06	CNTN3	3	74262568	74521140	-	5109	protein_coding	contactin 3 [Source:HGNC Symbol;Acc:HGNC:2173]	-
ENSG00000204525	5294.91	5127.88	5188.13	4086.57	4303.43	4423.16	5203.64	4271.05	0.285003	9.95194e-09	2.94882e-06	HLA-C	6	31268749	31272130	-	2507	protein_coding	major histocompatibility complex, class I, C [Source:HGNC Symbol;Acc:HGNC:4933]	-
ENSG00000120738	1044.37	810.905	1082.19	2423.14	4514.21	5511.5	979.157	4149.62	-2.08323	1.00492e-08	2.94882e-06	EGR1	5	138465490	138469315	+	3138	protein_coding	early growth response 1 [Source:HGNC Symbol;Acc:HGNC:3238]	zf-C2H2
ENSG00000127528	1035.84	1059.9	932.991	1277.78	1480.84	1405.2	1009.57	1387.94	-0.45941	1.06313e-08	3.05848e-06	KLF2	19	16324817	16327874	+	2018	protein_coding	Kruppel like factor 2 [Source:HGNC Symbol;Acc:HGNC:6347]	zf-C2H2
ENSG00000188092	230.502	236.654	104.635	64.7588	67.4083	71.6376	190.597	67.9349	1.48599	1.11132e-08	3.13564e-06	GPR89B	1	147928393	147993521	+	5143	protein_coding	G protein-coupled receptor 89B [Source:HGNC Symbol;Acc:HGNC:13840]	-
ENSG00000185567	2950.99	3197.63	2995.65	2500.46	2115.34	2400.78	3048.09	2338.86	0.381003	1.21074e-08	3.3517e-06	AHNAK2	14	104937244	104978357	-	18771	protein_coding	AHNAK nucleoprotein 2 [Source:HGNC Symbol;Acc:HGNC:20125]	-
ENSG00000118515	419.267	371.244	416.6	532.568	674.083	779.747	402.37	662.133	-0.717802	1.37233e-08	3.72866e-06	SGK1	6	134169246	134318112	-	9992	protein_coding	serum/glucocorticoid regulated kinase 1 [Source:HGNC Symbol;Acc:HGNC:10810]	-
ENSG00000066468	234.296	226.56	204.425	404.017	332.761	381.149	221.76	372.642	-0.750421	1.81397e-08	4.83901e-06	FGFR2	10	121478334	121598458	-	7578	protein_coding	fibroblast growth factor receptor 2 [Source:HGNC Symbol;Acc:HGNC:3689]	-
ENSG00000157766	6247.27	5440.8	5167.78	4495.42	4408.29	4218.35	5618.62	4374.02	0.361551	2.20634e-08	5.78062e-06	ACAN	15	88803442	88875354	+	10909	protein_coding	aggrecan [Source:HGNC Symbol;Acc:HGNC:319]	-
ENSG00000172403	3835.06	3479.15	3576.95	2383.51	2830.08	2982.14	3630.39	2731.91	0.410437	2.30395e-08	5.93044e-06	SYNPO2	4	118850688	119061247	+	14034	protein_coding	synaptopodin 2 [Source:HGNC Symbol;Acc:HGNC:17732]	-
ENSG00000138675	2746.1	2731.05	2762.16	2276.22	2039.37	2236.38	2746.44	2183.99	0.32998	2.80435e-08	7.09404e-06	FGF5	4	80266599	80336680	+	5998	protein_coding	fibroblast growth factor 5 [Source:HGNC Symbol;Acc:HGNC:3683]	-
ENSG00000198763	19414.3	20249.1	20629.5	22822.1	24494.9	24126.2	20097.6	23814.4	-0.244809	3.16897e-08	7.88053e-06	MT-ND2	MT	4470	5511	+	1042	protein_coding	mitochondrially encoded NADH:ubiquinone oxidoreductase core subunit 2 [Source:HGNC Symbol;Acc:HGNC:7456]	-
ENSG00000151320	358.559	334.232	289.683	217.473	164.776	163.481	327.491	181.91	0.847462	3.29619e-08	8.06029e-06	AKAP6	14	32329273	32837681	+	19748	protein_coding	A-kinase anchoring protein 6 [Source:HGNC Symbol;Acc:HGNC:376]	-
ENSG00000180353	134.697	121.131	133.7	247.436	255.723	218.586	129.842	240.582	-0.886527	3.60149e-08	8.66246e-06	HCLS1	3	121631399	121660927	-	5093	protein_coding	hematopoietic cell-specific Lyn substrate 1 [Source:HGNC Symbol;Acc:HGNC:4844]	-
ENSG00000145824	4.74284	4.48633	1.93768	48.3274	34.2391	29.3898	3.72228	37.3188	-3.33348	4.13881e-08	9.7943e-06	CXCL14	5	135570679	135579279	-	1975	protein_coding	C-X-C motif chemokine ligand 14 [Source:HGNC Symbol;Acc:HGNC:10640]	-
ENSG00000164122	223.862	238.897	227.677	132.417	120.907	122.151	230.145	125.158	0.877587	4.44793e-08	1.03587e-05	ASB5	4	176213673	176277571	-	4064	protein_coding	ankyrin repeat and SOCS box containing 5 [Source:HGNC Symbol;Acc:HGNC:17180]	-
ENSG00000153707	258.01	241.14	268.368	379.854	422.639	414.212	255.84	405.568	-0.662887	5.42117e-08	1.2428e-05	PTPRD	9	8314246	10612723	-	11165	protein_coding	protein tyrosine phosphatase, receptor type D [Source:HGNC Symbol;Acc:HGNC:9668]	-
ENSG00000134121	174.536	89.7266	123.042	209.741	315.642	344.411	129.102	289.931	-1.16166	6.60595e-08	1.49111e-05	CHL1	3	196596	409417	+	11861	protein_coding	cell adhesion molecule L1 like [Source:HGNC Symbol;Acc:HGNC:1939]	-
ENSG00000105088	431.598	512.563	488.294	315.095	301.732	314.103	477.485	310.31	0.619766	7.3744e-08	1.63935e-05	OLFM2	19	9853718	9936552	-	2500	protein_coding	olfactomedin 2 [Source:HGNC Symbol;Acc:HGNC:17189]	-
ENSG00000152661	18112	18568.9	18317.8	23629.2	20940.4	21408.6	18332.9	21992.8	-0.262672	8.87018e-08	1.94244e-05	GJA1	6	121435577	121449727	+	3413	protein_coding	gap junction protein alpha 1 [Source:HGNC Symbol;Acc:HGNC:4274]	-
ENSG00000246223	71.1426	42.6202	52.3173	135.317	128.397	134.091	55.36	132.601	-1.25292	1.0278e-07	2.21763e-05	LINC01550	14	97925610	97978124	-	5850	lincRNA	long intergenic non-protein coding RNA 1550 [Source:HGNC Symbol;Acc:HGNC:20111]	-
ENSG00000113369	693.403	723.421	786.697	928.853	1029.31	1096.61	734.507	1018.26	-0.47136	1.13083e-07	2.40457e-05	ARRDC3	5	91368724	91383359	-	4934	protein_coding	arrestin domain containing 3 [Source:HGNC Symbol;Acc:HGNC:29263]	-
ENSG00000154856	1149.66	1240.47	1167.45	1691.46	1403.8	1673.38	1185.86	1589.55	-0.424304	1.18355e-07	2.48073e-05	APCDD1	18	10454628	10489948	+	5943	protein_coding	APC down-regulated 1 [Source:HGNC Symbol;Acc:HGNC:15718]	-
ENSG00000113361	1849.71	1728.36	1929.93	2209.53	2351.8	2703.86	1836	2421.73	-0.399333	1.32909e-07	2.74654e-05	CDH6	5	31193750	31329146	+	12379	protein_coding	cadherin 6 [Source:HGNC Symbol;Acc:HGNC:1765]	-
ENSG00000104313	616.569	572.007	566.77	817.7	765.03	852.303	585.116	811.678	-0.472466	1.3519e-07	2.75487e-05	EYA1	8	71197433	71592025	-	9418	protein_coding	EYA transcriptional coactivator and phosphatase 1 [Source:HGNC Symbol;Acc:HGNC:3519]	-
ENSG00000136928	132.799	104.307	145.326	204.908	262.143	262.671	127.477	243.241	-0.927423	1.42753e-07	2.86913e-05	GABBR2	9	98288082	98709197	-	7632	protein_coding	gamma-aminobutyric acid type B receptor subunit 2 [Source:HGNC Symbol;Acc:HGNC:4507]	-
ENSG00000276547	740.831	624.722	716.94	449.445	456.878	522.587	694.164	476.303	0.54381	1.59987e-07	3.17206e-05	PCDHGB5	5	141397987	141512979	+	4851	protein_coding	protocadherin gamma subfamily B, 5 [Source:HGNC Symbol;Acc:HGNC:8712]	-
ENSG00000196154	6515.71	5633.71	6952.38	7382.5	8755.59	9008.88	6367.27	8382.32	-0.396335	1.75712e-07	3.43739e-05	S100A4	1	153543613	153550136	-	1025	protein_coding	S100 calcium binding protein A4 [Source:HGNC Symbol;Acc:HGNC:10494]	-
ENSG00000121898	4796.91	4441.47	4679.49	5524.79	5442.95	5669.47	4639.29	5545.74	-0.257207	1.80938e-07	3.48854e-05	CPXM2	10	123706207	123940267	-	4859	protein_coding	carboxypeptidase X, M14 family member 2 [Source:HGNC Symbol;Acc:HGNC:26977]	-
ENSG00000137331	321.564	336.475	304.215	457.177	524.287	469.318	320.752	483.594	-0.592308	1.83521e-07	3.48854e-05	IER3	6	30743199	30744554	-	1356	protein_coding	immediate early response 3 [Source:HGNC Symbol;Acc:HGNC:5392]	-
ENSG00000142871	17080.9	14074.7	16443.1	22985.5	31110.5	31287.2	15866.2	28461.1	-0.842996	1.8546e-07	3.48854e-05	CYR61	1	85580761	85583962	+	2455	protein_coding	cysteine rich angiogenic inducer 61 [Source:HGNC Symbol;Acc:HGNC:2654]	-
ENSG00000178919	191.611	161.508	202.487	62.8257	108.067	91.843	185.202	87.5786	1.08566	2.10177e-07	3.90344e-05	FOXE1	9	97853254	97856715	+	3462	protein_coding	forkhead box E1 [Source:HGNC Symbol;Acc:HGNC:3806]	Fork
ENSG00000233013	51.2227	41.4986	66.8498	13.5317	2.13995	13.7765	53.1904	9.81603	2.41658	2.27837e-07	4.17854e-05	FAM157B	9	138217068	138253217	+	2073	transcribed_unprocessed_pseudogene	family with sequence similarity 157 member B [Source:HGNC Symbol;Acc:HGNC:34080]	-
ENSG00000062716	3393.98	3585.7	3504.29	3989.91	4500.3	4363.46	3494.65	4284.56	-0.294053	2.33898e-07	4.23673e-05	VMP1	17	59707192	59842255	+	6916	protein_coding	vacuole membrane protein 1 [Source:HGNC Symbol;Acc:HGNC:29559]	-
ENSG00000118257	1311.87	1308.89	1268.21	1796.81	1600.68	1600.82	1296.32	1666.11	-0.362354	2.5193e-07	4.5077e-05	NRP2	2	205681990	205798133	+	13896	protein_coding	neuropilin 2 [Source:HGNC Symbol;Acc:HGNC:8005]	-
ENSG00000267519	556.809	489.01	459.229	270.634	361.651	326.043	501.683	319.442	0.65329	2.59783e-07	4.59221e-05	AC020916.1	19	13823880	13842928	-	19049	antisense	novel transcript	-
ENSG00000136997	957.105	955.589	942.68	1209.15	1228.33	1242.64	951.791	1226.71	-0.366193	2.64046e-07	4.612e-05	MYC	8	127735434	127741434	+	3001	protein_coding	MYC proto-oncogene, bHLH transcription factor [Source:HGNC Symbol;Acc:HGNC:7553]	bHLH
ENSG00000146674	4764.66	4504.28	4439.22	3608.13	3967.46	3739.85	4569.38	3771.81	0.277232	3.59829e-07	6.21107e-05	IGFBP3	7	45912245	45921874	-	4571	protein_coding	insulin like growth factor binding protein 3 [Source:HGNC Symbol;Acc:HGNC:5472]	-
ENSG00000177606	2002.43	2101.85	1947.36	2425.07	2438.47	2759.88	2017.21	2541.14	-0.334104	4.40792e-07	7.52012e-05	JUN	1	58780788	58784327	-	3540	protein_coding	Jun proto-oncogene, AP-1 transcription factor subunit [Source:HGNC Symbol;Acc:HGNC:6204]	TF_bZIP
ENSG00000120129	1730.19	1391.88	1549.17	2245.29	3044.07	3094.19	1557.08	2794.52	-0.843441	4.66659e-07	7.86991e-05	DUSP1	5	172768090	172771195	-	2019	protein_coding	dual specificity phosphatase 1 [Source:HGNC Symbol;Acc:HGNC:3064]	-
ENSG00000152952	6000.64	6624.07	6273.23	7414.39	7410.63	7566.95	6299.31	7463.99	-0.245196	4.79242e-07	7.99027e-05	PLOD2	3	146069440	146163653	-	7646	protein_coding	procollagen-lysine,2-oxoglutarate 5-dioxygenase 2 [Source:HGNC Symbol;Acc:HGNC:9082]	-
ENSG00000261934	191.611	157.022	161.796	88.9225	93.0876	78.985	170.143	86.9984	0.971503	5.22984e-07	8.6216e-05	PCDHGA9	5	141402932	141512979	+	4749	protein_coding	protocadherin gamma subfamily A, 9 [Source:HGNC Symbol;Acc:HGNC:8707]	-
ENSG00000115919	201.096	127.86	186.986	260.002	337.041	341.656	171.981	312.9	-0.85803	6.06238e-07	9.88303e-05	KYNU	2	142877498	143055832	+	17600	protein_coding	kynureninase [Source:HGNC Symbol;Acc:HGNC:6469]	-
ENSG00000137193	1086.11	982.507	1020.19	1424.69	1298.95	1287.64	1029.6	1337.09	-0.376234	6.82723e-07	0.000110076	PIM1	6	37170203	37175426	+	2977	protein_coding	Pim-1 proto-oncogene, serine/threonine kinase [Source:HGNC Symbol;Acc:HGNC:8986]	-
ENSG00000179399	35.097	35.8907	41.66	87.9559	95.2276	98.2721	37.5492	93.8185	-1.32007	7.02463e-07	0.000112028	GPC5	13	91398607	92873682	+	3544	protein_coding	glypican 5 [Source:HGNC Symbol;Acc:HGNC:4453]	-
ENSG00000233024	76.834	63.9302	61.0368	173.979	155.146	112.967	67.267	147.364	-1.12799	7.88066e-07	0.000124328	AC126755.2	16	18358086	18379331	-	3030	protein_coding	nuclear pore complex interacting protein family member A5 pseudogene [Source:NCBI gene;Acc:105376752]	-
ENSG00000136158	338.639	324.137	330.374	432.047	499.677	574.937	331.05	502.221	-0.601521	8.34114e-07	0.000130193	SPRY2	13	80335976	80340951	-	3038	protein_coding	sprouty RTK signaling antagonist 2 [Source:HGNC Symbol;Acc:HGNC:11270]	-
ENSG00000041982	2903.57	2727.69	2949.14	2399.94	2337.89	2347.51	2860.13	2361.78	0.27669	8.62405e-07	0.000133192	TNC	9	115019578	115118257	-	9636	protein_coding	tenascin C [Source:HGNC Symbol;Acc:HGNC:5318]	-
ENSG00000174938	1286.26	1315.62	1257.55	1030.34	1035.73	900.98	1286.48	989.018	0.380063	8.8468e-07	0.000135209	SEZ6L2	16	29871159	29899547	-	4110	protein_coding	seizure related 6 homolog like 2 [Source:HGNC Symbol;Acc:HGNC:30844]	-
ENSG00000246430	877.425	837.823	987.246	1083.5	1265.78	1362.95	900.831	1237.41	-0.457325	8.95425e-07	0.00013544	LINC00968	8	56496246	56559823	-	2840	lincRNA	long intergenic non-protein coding RNA 968 [Source:HGNC Symbol;Acc:HGNC:48727]	-
ENSG00000103888	15718.7	16164.3	15240.8	13691.2	12670.6	13827.9	15707.9	13396.6	0.229385	1.09657e-06	0.000164173	CEMIP	15	80779343	80951776	+	7621	protein_coding	cell migration inducing hyaluronidase 1 [Source:HGNC Symbol;Acc:HGNC:29213]	-
ENSG00000008196	27.5085	24.6748	31.0028	68.6249	74.8981	86.3325	27.7287	76.6185	-1.46372	1.43521e-06	0.000212701	TFAP2B	6	50818723	50847613	+	6149	protein_coding	transcription factor AP-2 beta [Source:HGNC Symbol;Acc:HGNC:11743]	AP-2
ENSG00000196739	3814.19	3871.7	3724.21	4604.64	4355.86	4480.1	3803.37	4480.2	-0.23665	1.64207e-06	0.000240925	COL27A1	9	114155560	114312511	+	13988	protein_coding	collagen type XXVII alpha 1 chain [Source:HGNC Symbol;Acc:HGNC:22986]	-
ENSG00000099864	368.993	300.584	380.753	223.273	223.624	224.097	350.11	223.665	0.648902	1.77835e-06	0.000258337	PALM	19	708939	748329	+	4908	protein_coding	paralemmin [Source:HGNC Symbol;Acc:HGNC:8594]	-
ENSG00000237550	5406.84	5500.24	5208.47	6385.02	6521.48	6045.11	5371.85	6317.2	-0.233806	1.98714e-06	0.000285836	RPL9P9	15	82372196	82372912	-	717	transcribed_processed_pseudogene	ribosomal protein L9 pseudogene 9 [Source:HGNC Symbol;Acc:HGNC:17251]	-
ENSG00000171385	1477.87	1313.37	1451.32	1113.46	1082.81	1142.53	1414.19	1112.93	0.346214	2.11868e-06	0.000301496	KCND3	1	111770662	111989155	-	7863	protein_coding	potassium voltage-gated channel subfamily D member 3 [Source:HGNC Symbol;Acc:HGNC:6239]	-
ENSG00000103196	1445.62	1369.45	1465.85	1765.88	1781.5	1733.08	1426.97	1760.16	-0.301841	2.15008e-06	0.000301496	CRISPLD2	16	84819984	84920768	+	7965	protein_coding	cysteine rich secretory protein LCCL domain containing 2 [Source:HGNC Symbol;Acc:HGNC:25248]	-
ENSG00000182636	257.062	234.411	282.901	404.984	378.77	383.904	258.124	389.219	-0.590625	2.15765e-06	0.000301496	NDN	15	23685400	23687330	-	1931	protein_coding	necdin, MAGE family member [Source:HGNC Symbol;Acc:HGNC:7675]	-
ENSG00000240342	4957.22	4789.16	4811.25	4213.18	4191.08	4040.18	4852.54	4148.15	0.226581	2.26514e-06	0.00031353	RPS2P5	12	118246084	118246962	+	879	processed_pseudogene	ribosomal protein S2 pseudogene 5 [Source:HGNC Symbol;Acc:HGNC:31386]	-
ENSG00000269893	2575.36	2566.18	2517.04	2047.15	2215.91	2077.49	2552.86	2113.52	0.27296	2.30499e-06	0.000316063	SNHG8	4	118278709	118279823	+	923	lincRNA	small nucleolar RNA host gene 8 [Source:HGNC Symbol;Acc:HGNC:33098]	-
ENSG00000131018	3122.69	3307.55	3292.11	2732.43	2542.25	2787.44	3240.78	2687.37	0.269345	2.39411e-06	0.000325244	SYNE1	6	152121684	152637801	-	46064	protein_coding	spectrin repeat containing nuclear envelope protein 1 [Source:HGNC Symbol;Acc:HGNC:17089]	-
ENSG00000138944	1642.92	1561.24	1609.24	1187.89	1220.84	1381.32	1604.47	1263.35	0.344431	2.62866e-06	0.000353832	SHISAL1	22	44243667	44312851	-	6751	protein_coding	shisa like 1 [Source:HGNC Symbol;Acc:HGNC:29335]	-
ENSG00000198759	847.071	834.458	824.481	1097.03	1066.76	1040.58	835.337	1068.13	-0.354462	2.80686e-06	0.000374384	EGFL6	X	13569605	13633575	+	2607	protein_coding	EGF like domain multiple 6 [Source:HGNC Symbol;Acc:HGNC:3235]	-
ENSG00000167470	1693.19	1834.91	1573.39	1432.42	1249.73	1291.31	1700.5	1324.49	0.359328	2.99007e-06	0.000395228	MIDN	19	1248553	1259140	+	4492	protein_coding	midnolin [Source:HGNC Symbol;Acc:HGNC:16298]	-
ENSG00000258498	229.553	176.089	210.238	349.891	331.692	298.49	205.293	326.691	-0.666083	3.18439e-06	0.000417155	DIO3OS	14	101552221	101560431	-	5603	lincRNA	DIO3 opposite strand upstream RNA [Source:HGNC Symbol;Acc:HGNC:20348]	-
ENSG00000178209	44733.5	45122.4	42308.2	39000.2	37917.7	38958.9	44054.7	38625.6	0.189684	3.3559e-06	0.000435732	PLEC	8	143915147	143976734	-	16991	protein_coding	plectin [Source:HGNC Symbol;Acc:HGNC:9069]	-
ENSG00000119280	3125.53	3066.41	3079.94	2498.53	2687.77	2615.69	3090.63	2600.66	0.249396	4.14914e-06	0.000534001	C1orf198	1	230837119	230869589	-	5161	protein_coding	chromosome 1 open reading frame 198 [Source:HGNC Symbol;Acc:HGNC:25900]	-
ENSG00000152580	243.782	195.155	231.552	341.192	350.951	336.146	223.497	342.763	-0.613285	4.2832e-06	0.000546462	IGSF10	3	151425384	151458709	-	11727	protein_coding	immunoglobulin superfamily member 10 [Source:HGNC Symbol;Acc:HGNC:26384]	-
ENSG00000230590	692.455	770.528	703.377	946.251	966.185	906.491	722.12	939.642	-0.380794	4.64661e-06	0.000587717	FTX	X	73946555	74293574	-	28487	lincRNA	FTX transcript, XIST regulator [Source:HGNC Symbol;Acc:HGNC:37190]	-
ENSG00000186462	38.8913	28.0396	38.7535	81.1901	87.7378	88.1693	35.2281	85.699	-1.27564	5.04553e-06	0.000632718	NAP1L2	X	73212299	73214848	-	2550	protein_coding	nucleosome assembly protein 1 like 2 [Source:HGNC Symbol;Acc:HGNC:7638]	-
ENSG00000135424	1779.51	1557.88	1594.71	1326.1	1305.37	1319.78	1644.03	1317.09	0.320587	5.59302e-06	0.00069543	ITGA7	12	55684568	55716043	-	6373	protein_coding	integrin subunit alpha 7 [Source:HGNC Symbol;Acc:HGNC:6143]	-
ENSG00000136244	309.233	227.681	325.53	479.408	726.511	783.421	287.481	663.114	-1.2047	5.86995e-06	0.00072373	IL6	7	22725884	22732002	+	2069	protein_coding	interleukin 6 [Source:HGNC Symbol;Acc:HGNC:6018]	-
ENSG00000149090	2056.5	1656.58	1955.12	1153.09	1421.99	1581.54	1889.4	1385.54	0.448021	6.16708e-06	0.000754028	PAMR1	11	35431823	35530300	-	3863	protein_coding	peptidase domain containing associated with muscle regeneration 1 [Source:HGNC Symbol;Acc:HGNC:24554]	-
ENSG00000168528	2917.79	3155.01	2820.29	3579.13	3561.94	3466.16	2964.37	3535.74	-0.254887	6.41731e-06	0.000778138	SERINC2	1	31409565	31434680	+	3549	protein_coding	serine incorporator 2 [Source:HGNC Symbol;Acc:HGNC:23231]	-
ENSG00000253276	1896.19	1967.26	1775.88	1586.11	1486.19	1517.25	1879.77	1529.85	0.296353	6.85292e-06	0.000824147	CCDC71L	7	106656765	106660996	-	4232	protein_coding	coiled-coil domain containing 71 like [Source:HGNC Symbol;Acc:HGNC:26685]	-
ENSG00000176788	7022.25	6755.29	7001.79	8034.92	7846.11	7899.42	6926.45	7926.82	-0.194461	7.16895e-06	0.000855145	BASP1	5	17065598	17276843	+	2217	protein_coding	brain abundant membrane attached signal protein 1 [Source:HGNC Symbol;Acc:HGNC:957]	-
ENSG00000188157	3722.18	4287.81	3351.21	3255.34	2852.55	2688.25	3787.07	2932.04	0.368679	7.31536e-06	0.000865572	AGRN	1	1020123	1056118	+	10758	protein_coding	agrin [Source:HGNC Symbol;Acc:HGNC:329]	-
ENSG00000263874	88.2168	72.9029	60.068	144.982	170.126	123.988	73.7292	146.365	-0.985811	8.63775e-06	0.00101386	LINC00672	17	38925168	38929384	+	3692	protein_coding	long intergenic non-protein coding RNA 672 [Source:HGNC Symbol;Acc:HGNC:44353]	-
ENSG00000100626	835.688	669.585	771.195	584.762	557.456	534.526	758.823	558.915	0.443157	8.8863e-06	0.00103476	GALNT16	14	69259277	69357033	+	10802	protein_coding	polypeptide N-acetylgalactosaminyltransferase 16 [Source:HGNC Symbol;Acc:HGNC:23233]	-
ENSG00000210194	29.4056	56.0792	51.3484	111.153	128.397	83.5772	45.6111	107.709	-1.24395	9.61374e-06	0.00111065	MT-TE	MT	14674	14742	-	69	Mt_tRNA	mitochondrially encoded tRNA glutamic acid [Source:HGNC Symbol;Acc:HGNC:7479]	-
ENSG00000129009	623.209	494.618	590.022	694.948	879.517	813.729	569.283	796.065	-0.480953	9.88007e-06	0.0011325	ISLR	15	74173671	74176872	+	2671	protein_coding	immunoglobulin superfamily containing leucine rich repeat [Source:HGNC Symbol;Acc:HGNC:6133]	-
ENSG00000054598	521.712	532.752	471.824	361.489	353.091	381.149	508.763	365.243	0.476538	1.02419e-05	0.00116488	FOXC1	6	1609972	1613897	+	3926	protein_coding	forkhead box C1 [Source:HGNC Symbol;Acc:HGNC:3800]	Fork
ENSG00000147813	230.502	257.964	231.552	146.915	158.356	145.112	240.006	150.128	0.676623	1.12202e-05	0.00126633	NAPRT	8	143574785	143578649	-	3079	protein_coding	nicotinate phosphoribosyltransferase [Source:HGNC Symbol;Acc:HGNC:30450]	-
ENSG00000101856	5182.03	5123.39	5307.3	5749.03	6104.19	6373.91	5204.24	6075.71	-0.223336	1.1951e-05	0.00133852	PGRMC1	X	119236245	119244466	+	1919	protein_coding	progesterone receptor membrane component 1 [Source:HGNC Symbol;Acc:HGNC:16090]	-
ENSG00000162692	991.253	882.686	907.801	1141.49	1156.64	1220.59	927.247	1172.91	-0.33839	1.25486e-05	0.0013948	VCAM1	1	100719742	100739045	+	6049	protein_coding	vascular cell adhesion molecule 1 [Source:HGNC Symbol;Acc:HGNC:12663]	-
ENSG00000153885	1224.6	1298.79	1219.77	1636.37	1496.89	1490.61	1247.72	1541.29	-0.305659	1.31801e-05	0.00145397	KCTD15	19	33795933	33815763	+	6388	protein_coding	potassium channel tetramerization domain containing 15 [Source:HGNC Symbol;Acc:HGNC:23297]	-
ENSG00000198938	67526.6	67321.9	67347.8	72989.9	76891.4	77524.7	67398.8	75802	-0.16951	1.38563e-05	0.00150803	MT-CO3	MT	9207	9990	+	784	protein_coding	mitochondrially encoded cytochrome c oxidase III [Source:HGNC Symbol;Acc:HGNC:7422]	-
ENSG00000117600	491.358	441.904	504.765	335.392	348.811	348.085	479.342	344.096	0.479828	1.38757e-05	0.00150803	PLPPR4	1	99263953	99309590	+	5540	protein_coding	phospholipid phosphatase related 4 [Source:HGNC Symbol;Acc:HGNC:23496]	-
ENSG00000142798	44455.6	41663.4	41284.1	38320.7	33739.4	37174.4	42467.7	36411.5	0.221935	1.65615e-05	0.0017867	HSPG2	1	21822245	21937297	-	18104	protein_coding	heparan sulfate proteoglycan 2 [Source:HGNC Symbol;Acc:HGNC:5273]	-
ENSG00000113448	1081.37	969.048	1144.2	1263.28	1374.91	1424.49	1064.87	1354.23	-0.345551	1.70692e-05	0.00182802	PDE4D	5	58969038	60522120	-	16308	protein_coding	phosphodiesterase 4D [Source:HGNC Symbol;Acc:HGNC:8783]	-
ENSG00000133112	30477.5	32105.3	31678.1	34492.3	37015.7	35509.3	31420.3	35672.4	-0.183115	1.73152e-05	0.00184093	TPT1	13	45333471	45341370	-	7269	protein_coding	tumor protein, translationally-controlled 1 [Source:HGNC Symbol;Acc:HGNC:12022]	-
ENSG00000121039	1079.47	1121.58	1037.63	1271.01	1419.85	1342.75	1079.56	1344.54	-0.316773	1.748e-05	0.00184509	RDH10	8	73294612	73325281	+	5321	protein_coding	retinol dehydrogenase 10 [Source:HGNC Symbol;Acc:HGNC:19975]	-
ENSG00000115414	531633	534964	505695	484361	417473	446822	524097	449552	0.221341	1.81516e-05	0.00190229	FN1	2	215360440	215436172	-	17315	protein_coding	fibronectin 1 [Source:HGNC Symbol;Acc:HGNC:3778]	-
ENSG00000006042	3094.23	2947.52	3044.09	3376.15	3622.93	3723.32	3028.61	3574.13	-0.23866	1.87314e-05	0.00194913	TMEM98	17	32927910	32945106	+	5187	protein_coding	transmembrane protein 98 [Source:HGNC Symbol;Acc:HGNC:24529]	-
ENSG00000188549	1243.57	1168.69	1247.86	1014.88	984.375	950.575	1220.04	983.275	0.312178	2.09977e-05	0.00216956	CCDC9B	15	40331452	40340967	-	7510	protein_coding	coiled-coil domain containing 9B [Source:HGNC Symbol;Acc:HGNC:33488]	-
ENSG00000142156	102140	101286	101078	91077.9	91937.4	91956	101501	91657.1	0.147181	2.2703e-05	0.002325	COL6A1	21	45981737	46005050	+	5343	protein_coding	collagen type VI alpha 1 chain [Source:HGNC Symbol;Acc:HGNC:2211]	-
ENSG00000171345	148.925	111.037	111.416	56.0598	74.8981	55.1058	123.793	62.0212	1.00383	2.2819e-05	0.002325	KRT19	17	41523617	41528308	-	2336	protein_coding	keratin 19 [Source:HGNC Symbol;Acc:HGNC:6436]	-
ENSG00000198712	42465.5	42763.7	45543.1	47658.6	51042	50245.5	43590.8	49648.7	-0.187698	2.37542e-05	0.0024036	MT-CO2	MT	7586	8269	+	684	protein_coding	mitochondrially encoded cytochrome c oxidase II [Source:HGNC Symbol;Acc:HGNC:7421]	-
ENSG00000079215	151.771	169.359	151.139	195.243	302.802	292.979	157.423	263.675	-0.744832	2.45131e-05	0.0024634	SLC1A3	5	36606355	36688334	+	6265	protein_coding	solute carrier family 1 member 3 [Source:HGNC Symbol;Acc:HGNC:10941]	-
ENSG00000077943	16059.3	14534.6	15649.6	12876.4	13176.7	13939	15414.5	13330.7	0.209634	2.52299e-05	0.00251818	ITGA8	10	15513949	15720125	-	7528	protein_coding	integrin subunit alpha 8 [Source:HGNC Symbol;Acc:HGNC:6144]	-
ENSG00000260578	169.794	164.873	176.329	219.407	295.312	299.408	170.332	271.376	-0.670853	2.55576e-05	0.00253366	AC110597.1	18	67481791	67484966	-	3176	lincRNA	novel transcript	-
ENSG00000090776	1135.44	1054.29	1103.51	1357.03	1323.56	1355.6	1097.74	1345.4	-0.292894	2.64915e-05	0.00260861	EFNB1	X	68828997	68842147	+	3314	protein_coding	ephrin B1 [Source:HGNC Symbol;Acc:HGNC:3226]	-
ENSG00000170525	1577.47	1410.95	1582.11	1731.09	1975.17	1953.5	1523.51	1886.59	-0.307216	2.67449e-05	0.00261601	PFKFB3	10	6144934	6254644	+	6114	protein_coding	6-phosphofructo-2-kinase/fructose-2,6-biphosphatase 3 [Source:HGNC Symbol;Acc:HGNC:8874]	-
ENSG00000170558	1062.4	1138.41	1046.35	904.689	851.698	825.669	1082.38	860.686	0.329933	2.75291e-05	0.00267488	CDH2	18	27950966	28177446	-	4950	protein_coding	cadherin 2 [Source:HGNC Symbol;Acc:HGNC:1759]	-
ENSG00000005007	2319.25	2257.75	2259.33	1965.96	1759.03	1965.44	2278.78	1896.81	0.264011	2.80465e-05	0.00270723	UPF1	19	18831938	18868236	+	8600	protein_coding	UPF1, RNA helicase and ATPase [Source:HGNC Symbol;Acc:HGNC:9962]	-
ENSG00000150540	230.502	225.438	262.555	329.593	347.741	371.046	239.498	349.46	-0.544293	2.92426e-05	0.00279606	HNMT	2	137964020	138016364	+	4756	protein_coding	histamine N-methyltransferase [Source:HGNC Symbol;Acc:HGNC:5028]	-
ENSG00000140545	16233.8	16469.3	15189.4	14035.3	14144	13994.1	15964.2	14057.8	0.183394	2.93479e-05	0.00279606	MFGE8	15	88898683	88913411	-	6837	protein_coding	milk fat globule-EGF factor 8 protein [Source:HGNC Symbol;Acc:HGNC:7036]	-
ENSG00000173641	125.211	118.888	107.541	67.6584	62.0584	51.4321	117.213	60.383	0.958771	3.01183e-05	0.00285094	HSPB7	1	16014028	16019594	-	3910	protein_coding	heat shock protein family B (small) member 7 [Source:HGNC Symbol;Acc:HGNC:5249]	-
ENSG00000198794	147.028	130.104	119.167	75.3908	71.6882	67.0454	132.1	71.3748	0.889355	3.05543e-05	0.00287367	SCAMP5	15	74957219	75021496	+	4873	protein_coding	secretory carrier membrane protein 5 [Source:HGNC Symbol;Acc:HGNC:30386]	-
ENSG00000083857	27284.6	27462	28102.1	24573.5	22912.4	25275.2	27616.2	24253.7	0.187213	3.24984e-05	0.00303705	FAT1	4	186587783	186726722	-	16177	protein_coding	FAT atypical cadherin 1 [Source:HGNC Symbol;Acc:HGNC:3595]	-
ENSG00000187800	2112.46	2089.51	2002.59	1862.54	1535.41	1632.97	2068.19	1676.97	0.301894	3.45984e-05	0.00321283	PEAR1	1	156893698	156916434	+	5530	protein_coding	platelet endothelial aggregation receptor 1 [Source:HGNC Symbol;Acc:HGNC:33631]	-
ENSG00000198727	45797.8	47281.5	47445	50282.8	54273.3	54760.5	46841.4	53105.5	-0.181086	3.53706e-05	0.00326388	MT-CYB	MT	14747	15887	+	1141	protein_coding	mitochondrially encoded cytochrome b [Source:HGNC Symbol;Acc:HGNC:7427]	-
ENSG00000258441	196.354	162.63	163.734	258.068	266.423	274.611	174.239	266.367	-0.610477	3.82933e-05	0.00351149	LINC00641	14	21200079	21206900	-	5715	processed_transcript	long intergenic non-protein coding RNA 641 [Source:HGNC Symbol;Acc:HGNC:27511]	-
ENSG00000137501	2693.93	2491.04	2957.86	3044.63	3382.18	3553.41	2714.28	3326.74	-0.293015	3.99532e-05	0.00364095	SYTL2	11	85694224	85811159	-	11258	protein_coding	synaptotagmin like 2 [Source:HGNC Symbol;Acc:HGNC:15585]	-
ENSG00000070404	1469.33	1465.91	1383.5	1276.81	1120.26	1021.29	1439.58	1139.46	0.337425	4.2717e-05	0.00386878	FSTL3	19	676365	683399	+	3067	protein_coding	follistatin like 3 [Source:HGNC Symbol;Acc:HGNC:3973]	-
ENSG00000263826	38.8913	37.0122	47.4731	102.454	70.6182	96.4352	41.1255	89.8358	-1.12748	4.45628e-05	0.0039869	AC112907.3	3	186781780	186784179	-	2400	antisense	novel transcript, antisense to eukaryotic translation initiation factor 4A, isoform 2 EIF4A2	-
ENSG00000139318	337.69	318.53	329.405	375.021	514.657	569.427	328.542	486.368	-0.565623	4.45645e-05	0.0039869	DUSP6	12	89347232	89353271	-	4632	protein_coding	dual specificity phosphatase 6 [Source:HGNC Symbol;Acc:HGNC:3072]	-
ENSG00000178235	92.9596	80.754	106.572	47.3609	34.2391	49.5952	93.4286	43.7317	1.09203	4.54084e-05	0.00403777	SLITRK1	13	83877205	83882393	-	5189	protein_coding	SLIT and NTRK like family member 1 [Source:HGNC Symbol;Acc:HGNC:20297]	-
ENSG00000134247	680.123	663.977	662.685	829.299	857.048	845.874	668.929	844.074	-0.335133	4.64411e-05	0.00410473	PTGFRN	1	116910057	116990358	+	6352	protein_coding	prostaglandin F2 receptor inhibitor [Source:HGNC Symbol;Acc:HGNC:9601]	-
ENSG00000147044	749.369	791.838	826.419	1026.47	983.305	958.841	789.208	989.54	-0.326454	5.00626e-05	0.00439832	CASK	X	41514934	41923645	-	19939	protein_coding	calcium/calmodulin dependent serine protein kinase [Source:HGNC Symbol;Acc:HGNC:1497]	-
ENSG00000146574	553.964	675.193	653.966	433.98	513.587	435.336	627.707	460.968	0.445839	5.21353e-05	0.00455315	CCZ1B	7	6794134	6826770	-	7316	protein_coding	CCZ1 homolog B, vacuolar protein trafficking and biogenesis associated [Source:HGNC Symbol;Acc:HGNC:21717]	-
ENSG00000149131	1573.67	1461.42	1530.76	1714.66	2016.9	1853.39	1521.95	1861.65	-0.289473	5.39016e-05	0.00467955	SERPING1	11	57597387	57614853	+	3603	protein_coding	serpin family G member 1 [Source:HGNC Symbol;Acc:HGNC:1228]	-
ENSG00000270276	18.9714	20.1885	20.3456	3.86619	2.13995	0	19.8352	2.00205	3.32802	5.48751e-05	1	HIST2H4B	1	149854045	149861210	-	1929	protein_coding	histone cluster 2 H4 family member b [Source:HGNC Symbol;Acc:HGNC:29607]	-
ENSG00000111452	406.936	324.137	455.354	507.438	601.325	572.182	395.476	560.315	-0.499194	5.60707e-05	0.00483923	ADGRD1	12	130953907	131141469	+	14718	protein_coding	adhesion G protein-coupled receptor D1 [Source:HGNC Symbol;Acc:HGNC:19893]	-
ENSG00000224259	506.535	515.928	540.612	334.426	413.009	399.517	521.025	382.317	0.447481	6.00695e-05	0.00515403	LINC01133	1	159961218	159984750	+	3155	lincRNA	long intergenic non-protein coding RNA 1133 [Source:HGNC Symbol;Acc:HGNC:49447]	-
ENSG00000203875	5457.11	5907.38	5349.92	6853.8	6411.28	6204	5571.47	6489.69	-0.220438	6.14419e-05	0.00524114	SNHG5	6	85660950	85678748	-	2806	processed_transcript	small nucleolar RNA host gene 5 [Source:HGNC Symbol;Acc:HGNC:21026]	-
ENSG00000127863	3665.27	3129.22	3790.1	3925.15	4359.07	4834.62	3528.19	4372.95	-0.309251	6.3523e-05	0.00538734	TNFRSF19	13	23570370	23676104	+	5113	protein_coding	TNF receptor superfamily member 19 [Source:HGNC Symbol;Acc:HGNC:11915]	-
ENSG00000185164	2829.58	3290.72	2906.51	2527.52	2228.75	2626.71	3008.94	2461	0.288691	6.75784e-05	0.00569834	NOMO2	16	18417325	18562211	-	6801	protein_coding	NODAL modulator 2 [Source:HGNC Symbol;Acc:HGNC:22652]	-
ENSG00000038427	9664.01	8841.44	10177.6	10448.4	11306.4	12312.5	9561.03	11355.8	-0.248046	7.5215e-05	0.00628374	VCAN	5	83471465	83582303	+	14831	protein_coding	versican [Source:HGNC Symbol;Acc:HGNC:2464]	-
ENSG00000107554	474.284	383.581	419.507	324.76	282.473	304	425.791	303.745	0.488145	7.53775e-05	0.00628374	DNMBP	10	99875577	100009919	-	8461	protein_coding	dynamin binding protein [Source:HGNC Symbol;Acc:HGNC:30373]	-
ENSG00000109265	51.2227	66.1734	41.66	112.12	111.277	92.7615	53.0187	105.386	-0.996603	7.7764e-05	0.00644606	KIAA1211	4	56049073	56328625	+	6745	protein_coding	KIAA1211 [Source:HGNC Symbol;Acc:HGNC:29219]	-
ENSG00000185650	5995.9	6372.83	5946.73	6724.28	6956.96	7453.06	6105.15	7044.77	-0.206944	7.96217e-05	0.00656298	ZFP36L1	14	68787660	68796253	-	5160	protein_coding	ZFP36 ring finger protein like 1 [Source:HGNC Symbol;Acc:HGNC:1107]	Others
ENSG00000144366	1491.15	1422.17	1491.04	1733.99	1693.77	1828.59	1468.12	1752.12	-0.255108	8.26904e-05	0.00677784	GULP1	2	188291669	188595931	+	11979	protein_coding	GULP, engulfment adaptor PTB domain containing 1 [Source:HGNC Symbol;Acc:HGNC:18649]	-
ENSG00000136960	2453.94	2399.07	2545.14	2133.17	2061.84	2137.19	2466.05	2110.73	0.224509	8.32917e-05	0.0067892	ENPP2	8	119557086	119673453	-	6729	protein_coding	ectonucleotide pyrophosphatase/phosphodiesterase 2 [Source:HGNC Symbol;Acc:HGNC:3357]	-
ENSG00000198732	163.154	134.59	163.734	201.042	265.353	262.671	153.826	243.022	-0.656309	8.58426e-05	0.00695846	SMOC1	14	69854131	70032366	+	4369	protein_coding	SPARC related modular calcium binding 1 [Source:HGNC Symbol;Acc:HGNC:20318]	-
ENSG00000129824	244.73	209.736	214.113	327.66	307.082	326.961	222.86	320.568	-0.523418	8.66918e-05	0.0069887	RPS4Y1	Y	2841486	2932000	+	2275	protein_coding	ribosomal protein S4 Y-linked 1 [Source:HGNC Symbol;Acc:HGNC:10425]	-
ENSG00000180155	1076.62	1087.94	1031.81	864.094	887.007	854.14	1065.46	868.414	0.29508	9.09253e-05	0.00728992	LYNX1	8	142771197	142777810	-	5022	protein_coding	Ly6/neurotoxin 1 [Source:HGNC Symbol;Acc:HGNC:29604]	-
ENSG00000261136	21.8171	34.7691	30.034	2.89965	10.6997	4.59215	28.8734	6.06384	2.27133	9.58254e-05	0.00764104	AC023908.3	15	39782571	39785617	+	3047	antisense	uncharacterized LOC105370941 [Source:NCBI gene;Acc:105370941]	-
ENSG00000273179	83.474	74.0245	98.8215	42.5281	44.9388	35.8188	85.44	41.0953	1.06134	0.00010305	0.0081639	AC092535.4	4	1167778	1168174	+	397	antisense	novel transcript, antisense to SPON2	-
ENSG00000230551	273.188	300.584	303.246	231.005	187.245	163.481	292.339	193.91	0.592277	0.000103569	0.0081639	AC021078.1	5	149494314	149504670	-	8636	processed_transcript	novel transcript	-
ENSG00000124813	1073.78	1009.42	1092.85	1207.22	1337.47	1349.17	1058.68	1297.95	-0.29307	0.000104052	0.0081639	RUNX2	6	45328157	45664349	+	8192	protein_coding	runt related transcription factor 2 [Source:HGNC Symbol;Acc:HGNC:10472]	Runt
ENSG00000072163	725.654	649.397	705.314	557.698	563.876	455.541	693.455	525.705	0.402124	0.000104844	0.00818228	LIMS2	2	127638381	127681786	-	8487	protein_coding	LIM zinc finger domain containing 2 [Source:HGNC Symbol;Acc:HGNC:16084]	-
ENSG00000124134	128.057	131.225	135.637	212.641	197.945	200.218	131.64	203.601	-0.629435	0.000115452	0.00895701	KCNS1	20	45092310	45101112	-	4538	protein_coding	potassium voltage-gated channel modifier subfamily S member 1 [Source:HGNC Symbol;Acc:HGNC:6300]	-
ENSG00000126218	139.439	114.401	142.419	51.2271	80.2479	82.6587	132.087	71.3779	0.89089	0.000115992	0.00895701	F10	13	113122814	113149529	+	2356	protein_coding	coagulation factor X [Source:HGNC Symbol;Acc:HGNC:3528]	-
ENSG00000118898	428.753	348.812	394.317	274.5	251.444	304	390.627	276.648	0.497715	0.000118682	0.00908583	PPL	16	4882507	4960741	-	7686	protein_coding	periplakin [Source:HGNC Symbol;Acc:HGNC:9273]	-
ENSG00000242265	778.774	582.102	805.105	1060.3	1723.73	1880.95	721.993	1554.99	-1.1065	0.000118899	0.00908583	PEG10	7	94656325	94669695	+	6689	protein_coding	paternally expressed 10 [Source:HGNC Symbol;Acc:HGNC:14005]	-
ENSG00000104047	1587.9	1516.38	1540.45	1749.45	1866.03	1892.89	1548.25	1836.12	-0.24564	0.000121648	0.00924777	DTWD1	15	49620980	49656232	+	15053	protein_coding	DTW domain containing 1 [Source:HGNC Symbol;Acc:HGNC:30926]	-
ENSG00000134419	1471.23	1524.23	1346.69	1835.48	1767.59	1644.91	1447.38	1749.33	-0.273732	0.000125423	0.00948559	RPS15A	16	18781295	18790383	-	6679	protein_coding	ribosomal protein S15a [Source:HGNC Symbol;Acc:HGNC:10389]	-
ENSG00000135750	140.388	152.535	131.762	202.975	226.834	220.423	141.562	216.744	-0.616067	0.000128064	0.00963565	KCNK1	1	233614004	233672512	+	3627	protein_coding	potassium two pore domain channel subfamily K member 1 [Source:HGNC Symbol;Acc:HGNC:6272]	-
ENSG00000169871	2478.61	2505.62	2440.5	2217.26	2061.84	2092.18	2474.91	2123.76	0.220391	0.000128812	0.00964251	TRIM56	7	101085439	101097967	+	11173	protein_coding	tripartite motif containing 56 [Source:HGNC Symbol;Acc:HGNC:19028]	-
ENSG00000143322	1213.22	1022.88	1135.48	897.924	844.208	951.494	1123.86	897.875	0.32424	0.00013023	0.00969915	ABL2	1	179099327	179229684	-	13257	protein_coding	ABL proto-oncogene 2, non-receptor tyrosine kinase [Source:HGNC Symbol;Acc:HGNC:77]	-
ENSG00000186594	1392.5	1541.06	1508.48	1701.13	1755.83	1859.82	1480.68	1772.26	-0.26031	0.000135409	0.0100339	MIR22HG	17	1711493	1717174	-	2986	lincRNA	MIR22 host gene [Source:HGNC Symbol;Acc:HGNC:28219]	-
ENSG00000275180	77.7826	70.6597	67.8187	31.8961	39.589	27.5529	72.087	33.0127	1.13304	0.000140513	0.0103598	AC048341.2	12	62603909	62604399	+	491	lincRNA	novel transcript	-
ENSG00000268388	730.397	761.555	747.943	591.528	568.155	616.267	746.632	591.983	0.333563	0.000147796	0.0108423	FENDRR	16	86474529	86509099	-	6795	lincRNA	FOXF1 adjacent non-coding developmental regulatory RNA [Source:HGNC Symbol;Acc:HGNC:43894]	-
ENSG00000172346	95.8053	131.225	134.669	55.0933	63.1284	75.3113	120.566	64.511	0.898543	0.000149858	0.0109389	CSDC2	22	41560763	41577741	+	3250	protein_coding	cold shock domain containing C2 [Source:HGNC Symbol;Acc:HGNC:30359]	CSD
ENSG00000133169	188.765	170.481	244.147	86.0228	124.117	142.357	201.131	117.499	0.776703	0.000150872	0.0109584	BEX1	X	103062651	103064240	-	864	protein_coding	brain expressed X-linked 1 [Source:HGNC Symbol;Acc:HGNC:1036]	-
ENSG00000138411	793.003	702.111	729.535	472.642	558.526	641.064	741.55	557.411	0.411833	0.000157673	0.011396	HECW2	2	196189099	196593692	-	23683	protein_coding	HECT, C2 and WW domain containing E3 ubiquitin protein ligase 2 [Source:HGNC Symbol;Acc:HGNC:29853]	-
ENSG00000106733	455.313	390.311	442.759	539.334	571.365	582.285	429.461	564.328	-0.391976	0.0001601	0.0115147	NMRK1	9	75060573	75088217	-	3865	protein_coding	nicotinamide riboside kinase 1 [Source:HGNC Symbol;Acc:HGNC:26057]	-
ENSG00000102032	109.085	128.982	117.229	63.7922	74.8981	59.698	118.432	66.1294	0.842221	0.000167196	0.0119531	RENBP	X	153935263	153944691	-	2057	protein_coding	renin binding protein [Source:HGNC Symbol;Acc:HGNC:9959]	-
ENSG00000119938	1707.42	1785.56	1655.74	1492.35	1439.11	1412.55	1716.24	1448	0.244671	0.000167826	0.0119531	PPP1R3C	10	91628442	91633054	-	2524	protein_coding	protein phosphatase 1 regulatory subunit 3C [Source:HGNC Symbol;Acc:HGNC:9293]	-
ENSG00000182013	211.531	211.979	227.677	158.514	113.417	146.03	217.062	139.32	0.636711	0.000171851	0.0121807	PNMA8A	19	46466491	46471563	-	3696	protein_coding	PNMA family member 8A [Source:HGNC Symbol;Acc:HGNC:25578]	-
ENSG00000132321	17.0742	7.85108	13.5637	37.6954	48.1488	35.8188	12.8297	40.5543	-1.64331	0.000176887	0.0124773	IQCA1	2	236324147	236507542	-	5975	protein_coding	IQ motif containing with AAA domain 1 [Source:HGNC Symbol;Acc:HGNC:26195]	-
ENSG00000011465	59543.5	61152.1	58935.4	66472.4	67001.7	64656.6	59877	66043.6	-0.141425	0.000183574	0.0128871	DCN	12	91140484	91183123	-	12847	protein_coding	decorin [Source:HGNC Symbol;Acc:HGNC:2705]	-
ENSG00000106772	670.637	529.387	648.153	441.713	444.039	501.463	616.059	462.405	0.415058	0.000186378	0.0130216	PRUNE2	9	76611376	76906087	-	14656	protein_coding	prune homolog 2 [Source:HGNC Symbol;Acc:HGNC:25209]	-
ENSG00000197102	14720.8	15532.8	15222.4	13946.3	12601.1	13613	15158.7	13386.8	0.179101	0.000189197	0.0131559	DYNC1H1	14	101964510	102056443	+	36852	protein_coding	dynein cytoplasmic 1 heavy chain 1 [Source:HGNC Symbol;Acc:HGNC:2961]	-
ENSG00000109046	3026.88	2674.98	3172.95	3299.8	3779.14	3533.2	2958.27	3537.38	-0.256941	0.000195683	0.0134641	WSB1	17	27294076	27315926	+	8602	protein_coding	WD repeat and SOCS box containing 1 [Source:HGNC Symbol;Acc:HGNC:19221]	-
ENSG00000176928	593.803	585.466	667.53	425.281	487.907	498.708	615.6	470.632	0.388175	0.000196066	0.0134641	GCNT4	5	75025346	75030899	-	5554	protein_coding	glucosaminyl (N-acetyl) transferase 4, core 2 [Source:HGNC Symbol;Acc:HGNC:17973]	-
ENSG00000196924	106677	107531	104993	99550.6	92373.9	95659.1	106400	95861.2	0.15046	0.000196797	0.0134641	FLNA	X	154348524	154374638	-	10585	protein_coding	filamin A [Source:HGNC Symbol;Acc:HGNC:3754]	-
ENSG00000046604	145.131	151.414	188.923	272.567	216.134	251.65	161.823	246.784	-0.609206	0.000197299	0.0134641	DSG2	18	31498043	31549008	+	6190	protein_coding	desmoglein 2 [Source:HGNC Symbol;Acc:HGNC:3049]	-
ENSG00000115461	47869.5	44494.3	47241.5	39290.2	42643.8	42054	46535.1	41329.3	0.171222	0.000198264	0.0134672	IGFBP5	2	216672105	216695525	-	6442	protein_coding	insulin like growth factor binding protein 5 [Source:HGNC Symbol;Acc:HGNC:5474]	-
ENSG00000167641	139.439	130.104	135.637	71.5246	74.8981	90.9246	135.06	79.1158	0.770018	0.000203587	0.0137651	PPP1R14A	19	38251237	38256591	-	1501	protein_coding	protein phosphatase 1 regulatory inhibitor subunit 14A [Source:HGNC Symbol;Acc:HGNC:14871]	-
ENSG00000198899	41331.9	42654.9	43331.3	45150.4	48113.5	49353.7	42439.4	47539.2	-0.163728	0.000209449	0.0140965	MT-ATP6	MT	8527	9207	+	681	protein_coding	mitochondrially encoded ATP synthase membrane subunit 6 [Source:HGNC Symbol;Acc:HGNC:7414]	-
ENSG00000170961	971.333	1253.93	926.209	1514.58	1290.39	1284.88	1050.49	1363.28	-0.378008	0.000213003	0.0142702	HAS2	8	121612116	121641390	-	4190	protein_coding	hyaluronan synthase 2 [Source:HGNC Symbol;Acc:HGNC:4819]	-
ENSG00000236581	7.58854	8.97266	8.71954	28.0299	34.2391	29.3898	8.42692	30.5529	-1.85958	0.000215219	0.0143222	STARD13-AS	13	33180401	33281584	+	4005	processed_transcript	STARD13 antisense RNA [Source:HGNC Symbol;Acc:HGNC:40873]	-
ENSG00000255248	4874.69	4662.42	5194.91	5495.79	5687.97	5647.43	4910.67	5610.4	-0.191756	0.000216035	0.0143222	MIR100HG	11	122028327	122556721	-	19385	processed_transcript	mir-100-let-7a-2-mir-125b-1 cluster host gene [Source:HGNC Symbol;Acc:HGNC:39522]	-
ENSG00000224934	46.4798	40.377	33.9093	12.5651	13.9096	14.6949	40.2554	13.7232	1.55237	0.000216708	0.0143222	AL391684.1	10	99430919	99461743	+	6898	bidirectional_promoter_lncRNA	novel transcript	-
ENSG00000148411	1694.14	1775.47	1637.34	1457.56	1394.17	1464.9	1702.31	1438.88	0.24151	0.000220241	0.0144904	NACC2	9	136006537	136095285	-	7212	protein_coding	NACC family member 2 [Source:HGNC Symbol;Acc:HGNC:23846]	-
ENSG00000128602	379.427	351.055	365.252	487.14	498.607	458.297	365.245	481.348	-0.396462	0.000227062	0.0148725	SMO	7	129188872	129213545	+	4311	protein_coding	smoothened, frizzled class receptor [Source:HGNC Symbol;Acc:HGNC:11119]	-
ENSG00000128656	3453.74	3541.96	3580.83	3945.45	3951.41	4112.73	3525.51	4003.2	-0.183587	0.000228199	0.0148806	CHN1	2	174799363	175005369	-	4971	protein_coding	chimerin 1 [Source:HGNC Symbol;Acc:HGNC:1943]	-
ENSG00000259845	17.0742	21.3101	17.4391	0.966549	4.27989	2.75529	18.6078	2.66724	2.81853	0.000228592	1	HERC2P10	15	30815271	30844153	+	2393	unprocessed_pseudogene	hect domain and RLD 2 pseudogene 10 [Source:HGNC Symbol;Acc:HGNC:39056]	-
ENSG00000114019	6198.89	5936.54	5926.38	6680.78	6765.44	6800.98	6020.6	6749.07	-0.164636	0.000230022	0.0149221	AMOTL2	3	134355874	134375479	-	5984	protein_coding	angiomotin like 2 [Source:HGNC Symbol;Acc:HGNC:17812]	-
ENSG00000152402	677.277	606.776	712.096	489.074	530.706	534.526	665.383	518.102	0.362515	0.00023087	0.0149221	GUCY1A2	11	106674012	107018524	-	16361	protein_coding	guanylate cyclase 1 soluble subunit alpha 2 [Source:HGNC Symbol;Acc:HGNC:4684]	-
ENSG00000116741	216.273	157.022	205.394	221.34	350.951	343.493	192.896	305.261	-0.65842	0.000238089	0.0152855	RGS2	1	192809039	192812283	+	2096	protein_coding	regulator of G protein signaling 2 [Source:HGNC Symbol;Acc:HGNC:9998]	-
ENSG00000169047	4762.76	4173.41	4694.02	5014.45	5220.4	6007.45	4543.4	5414.1	-0.252774	0.000238576	0.0152855	IRS1	2	226731317	226799759	-	9953	protein_coding	insulin receptor substrate 1 [Source:HGNC Symbol;Acc:HGNC:6125]	-
ENSG00000180139	110.034	57.2007	92.0396	111.153	189.385	192.87	86.4247	164.47	-0.921331	0.000239842	0.0152998	ACTA2-AS1	10	88932390	88940820	+	3183	antisense	ACTA2 antisense RNA 1 [Source:HGNC Symbol;Acc:HGNC:45169]	-
ENSG00000104765	3932.76	3698.98	3815.28	4254.75	4303.43	4450.71	3815.68	4336.3	-0.184291	0.000244155	0.0155075	BNIP3L	8	26382898	26505636	+	4307	protein_coding	BCL2 interacting protein 3 like [Source:HGNC Symbol;Acc:HGNC:1085]	-
ENSG00000167283	324.41	351.055	319.717	445.579	481.488	408.702	331.727	445.256	-0.424519	0.000245972	0.015544	ATP5MG	11	118401154	118431496	+	3382	protein_coding	ATP synthase membrane subunit g [Source:HGNC Symbol;Acc:HGNC:14247]	-
ENSG00000138771	1228.4	1136.16	1121.91	1000.38	945.856	926.696	1162.16	957.643	0.279742	0.000247153	0.015544	SHROOM3	4	76435100	76783253	+	13958	protein_coding	shroom family member 3 [Source:HGNC Symbol;Acc:HGNC:30422]	-
ENSG00000145632	1438.03	1327.95	1575.33	1574.51	1868.17	1944.32	1447.1	1795.67	-0.310563	0.000247907	0.015544	PLK2	5	58453982	58460260	-	4768	protein_coding	polo like kinase 2 [Source:HGNC Symbol;Acc:HGNC:19699]	-
ENSG00000081985	13.2799	13.459	18.4079	1.9331	1.06997	0.91843	15.049	1.30717	3.5255	0.000262588	1	IL12RB2	1	67307364	67397090	+	4423	protein_coding	interleukin 12 receptor subunit beta 2 [Source:HGNC Symbol;Acc:HGNC:5972]	-
ENSG00000103226	571.038	393.676	354.595	333.459	271.773	281.04	439.769	295.424	0.574829	0.000268226	0.0167464	NOMO3	16	16232495	16294814	+	8274	protein_coding	NODAL modulator 3 [Source:HGNC Symbol;Acc:HGNC:25242]	-
ENSG00000157193	177.382	146.927	142.419	104.387	87.7378	92.7615	155.576	94.9622	0.712434	0.000270347	0.0167466	LRP8	1	53242364	53328070	-	10263	protein_coding	LDL receptor related protein 8 [Source:HGNC Symbol;Acc:HGNC:6700]	-
ENSG00000124107	53.1198	72.9029	49.4107	149.815	104.857	86.3325	58.4778	113.668	-0.96437	0.000270511	0.0167466	SLPI	20	45252239	45254564	-	596	protein_coding	secretory leukocyte peptidase inhibitor [Source:HGNC Symbol;Acc:HGNC:11092]	-
ENSG00000095627	2.8457	6.7295	6.78187	27.0634	25.6793	21.1239	5.45236	24.6222	-2.18581	0.00027209	0.0167736	TDRD1	10	114179270	114232304	+	5256	protein_coding	tudor domain containing 1 [Source:HGNC Symbol;Acc:HGNC:11712]	-
ENSG00000197728	4633.75	4895.71	4644.61	6172.38	5151.92	5318.63	4724.69	5547.64	-0.232017	0.00027795	0.0170631	RPS26	12	56041351	56044697	+	2053	protein_coding	ribosomal protein S26 [Source:HGNC Symbol;Acc:HGNC:10414]	-
ENSG00000100906	691.506	655.004	606.493	507.438	521.077	507.892	651.001	512.136	0.34648	0.000286147	0.0174932	NFKBIA	14	35401511	35404749	-	2373	protein_coding	NFKB inhibitor alpha [Source:HGNC Symbol;Acc:HGNC:7797]	-
ENSG00000198886	71530.6	76384.3	75069.5	79998.3	83221.4	84303.6	74328.1	82507.8	-0.150649	0.000293869	0.0178907	MT-ND4	MT	10760	12137	+	1378	protein_coding	mitochondrially encoded NADH:ubiquinone oxidoreductase core subunit 4 [Source:HGNC Symbol;Acc:HGNC:7459]	-
ENSG00000215493	26.5599	23.5532	26.1586	6.76584	6.41984	5.51058	25.4239	6.23209	2.03212	0.000303024	0.0183718	AC007731.2	22	20450122	20451824	+	1703	processed_pseudogene	kelch-like 12 (Drosophila) (KLH12) pseudogene	-
ENSG00000108960	207.736	168.237	192.799	273.533	256.793	290.224	189.591	273.517	-0.526921	0.00030876	0.0186425	MMD	17	55392613	55421992	-	3270	protein_coding	monocyte to macrophage differentiation associated [Source:HGNC Symbol;Acc:HGNC:7153]	-
ENSG00000164308	652.615	644.91	633.62	806.101	752.191	836.69	643.715	798.327	-0.311505	0.00032	0.0192419	ERAP2	5	96875939	96919716	+	7422	protein_coding	endoplasmic reticulum aminopeptidase 2 [Source:HGNC Symbol;Acc:HGNC:29499]	-
ENSG00000112773	2945.3	2806.2	2928.8	2408.64	2523	2611.1	2893.43	2514.24	0.202892	0.000329757	0.0196919	TENT5A	6	81491439	81752774	-	6053	protein_coding	terminal nucleotidyltransferase 5A [Source:HGNC Symbol;Acc:HGNC:18345]	-
ENSG00000215252	1087.06	1280.85	1260.46	962.682	976.885	1022.21	1209.46	987.26	0.291636	0.000331325	0.0196919	GOLGA8B	15	34525207	34588503	-	7670	protein_coding	golgin A8 family member B [Source:HGNC Symbol;Acc:HGNC:31973]	-
ENSG00000250722	191.611	144.684	188.923	241.637	261.073	272.774	175.073	258.495	-0.558218	0.00033151	0.0196919	SELENOP	5	42799880	42887392	-	5688	protein_coding	selenoprotein P [Source:HGNC Symbol;Acc:HGNC:10751]	-
ENSG00000204103	74.9369	76.2676	78.4759	115.986	125.187	146.949	76.5601	129.374	-0.758109	0.000349611	0.0206834	MAFB	20	40685848	40689240	-	3393	protein_coding	MAF bZIP transcription factor B [Source:HGNC Symbol;Acc:HGNC:6408]	TF_bZIP
ENSG00000228589	80.6283	62.8086	73.6317	144.016	74.8981	236.037	72.3562	151.65	-1.0695	0.000352584	0.0207755	SPCS2P4	1	28095742	28096422	-	681	processed_pseudogene	signal peptidase complex subunit 2 pseudogene 4 [Source:HGNC Symbol;Acc:HGNC:45237]	-
ENSG00000133392	98.6511	95.3346	75.5694	38.6619	54.5686	46.8399	89.8517	46.6902	0.94671	0.00037051	0.021731	MYH11	16	15703172	15857033	-	16104	protein_coding	myosin heavy chain 11 [Source:HGNC Symbol;Acc:HGNC:7569]	-
ENSG00000242086	400.296	398.162	414.663	335.392	284.613	281.04	404.373	300.348	0.428985	0.000371761	0.021731	MUC20-OT1	3	195658062	195739964	+	17599	lincRNA	MUC20 overlapping transcript [Source:HGNC Symbol;Acc:HGNC:53807]	-
ENSG00000130402	14787.2	15742.5	14400.8	13946.3	12802.2	13036.2	14976.9	13261.6	0.175278	0.000389823	0.0226963	ACTN4	19	38647649	38731583	+	6098	protein_coding	actinin alpha 4 [Source:HGNC Symbol;Acc:HGNC:166]	-
ENSG00000148154	4938.24	4444.83	4878.1	5215.5	5426.9	5724.58	4753.73	5455.66	-0.198337	0.000409099	0.0237245	UGCG	9	111896766	111935369	+	4615	protein_coding	UDP-glucose ceramide glucosyltransferase [Source:HGNC Symbol;Acc:HGNC:12524]	-
ENSG00000119630	393.656	346.569	406.912	515.17	509.307	476.665	382.379	500.381	-0.385479	0.00041161	0.0237762	PGF	14	74941834	74955784	-	5962	protein_coding	placental growth factor [Source:HGNC Symbol;Acc:HGNC:8893]	-
ENSG00000169627	2.8457	226.56	241.241	0	4.27989	1.83686	156.882	2.03892	6.27663	0.000423606	0.0243731	BOLA2B	16	30192934	30194306	-	1365	protein_coding	bolA family member 2B [Source:HGNC Symbol;Acc:HGNC:32479]	-
ENSG00000155324	1020.66	912.969	1086.07	1193.69	1188.74	1306.93	1006.57	1229.78	-0.288115	0.0004271	0.0244782	GRAMD2B	5	126360132	126496494	+	5051	protein_coding	GRAM domain containing 2B [Source:HGNC Symbol;Acc:HGNC:24911]	-
ENSG00000163359	147068	141512	146546	133613	127405	134211	145042	131743	0.138745	0.000429324	0.0245099	COL6A3	2	237324003	237414375	-	19633	protein_coding	collagen type VI alpha 3 chain [Source:HGNC Symbol;Acc:HGNC:2213]	-
ENSG00000154277	6726.29	7586.39	6783.81	8769.49	8126.44	7582.56	7032.16	8159.5	-0.214773	0.000437234	0.0248647	UCHL1	4	41256413	41268455	+	2282	protein_coding	ubiquitin C-terminal hydrolase L1 [Source:HGNC Symbol;Acc:HGNC:12513]	-
ENSG00000203727	2462.48	2431.59	2566.45	2683.14	2908.19	3104.29	2486.84	2898.54	-0.220983	0.000449133	0.0253713	SAMD5	6	147508927	147737547	+	6320	protein_coding	sterile alpha motif domain containing 5 [Source:HGNC Symbol;Acc:HGNC:21180]	-
ENSG00000154330	20.8685	20.1885	19.3768	53.1602	46.0088	46.8399	20.1446	48.6696	-1.27299	0.000449601	0.0253713	PGM5	9	68328308	68531061	+	7426	protein_coding	phosphoglucomutase 5 [Source:HGNC Symbol;Acc:HGNC:8908]	-
ENSG00000136536	1544.27	1403.1	1488.14	1715.62	1732.29	1747.77	1478.5	1731.89	-0.227349	0.000452781	0.0254529	2020-03-07	2	159712457	159771027	+	6288	protein_coding	membrane associated ring-CH-type finger 7 [Source:HGNC Symbol;Acc:HGNC:17393]	-
ENSG00000160888	467.644	481.159	479.575	504.538	681.573	739.336	476.126	641.816	-0.431067	0.000465968	0.0260942	IER2	19	13150415	13154908	+	3072	protein_coding	immediate early response 2 [Source:HGNC Symbol;Acc:HGNC:28871]	-
ENSG00000064692	168.845	160.386	172.453	234.871	257.863	229.608	167.228	240.781	-0.523602	0.000481741	0.0268749	SNCAIP	5	122311354	122464219	+	7325	protein_coding	synuclein alpha interacting protein [Source:HGNC Symbol;Acc:HGNC:11139]	-
ENSG00000280143	89.1654	74.0245	63.9433	92.7887	171.196	147.867	75.7111	137.284	-0.855768	0.000503138	0.0279623	AP000892.3	11	117204967	117210292	+	5326	TEC	novel transcript	-
ENSG00000177628	1818.4	1694.71	1719.69	1503.95	1530.06	1451.12	1744.27	1495.04	0.223323	0.000527166	0.0291871	GBA	1	155234452	155244699	-	3648	protein_coding	glucosylceramidase beta [Source:HGNC Symbol;Acc:HGNC:4177]	-
ENSG00000154556	346.227	343.204	346.844	367.288	514.657	562.079	345.425	481.342	-0.47867	0.000557643	0.0307122	SORBS2	4	185585444	185956652	-	17161	protein_coding	sorbin and SH3 domain containing 2 [Source:HGNC Symbol;Acc:HGNC:24098]	-
ENSG00000070961	2190.24	2230.83	2277.74	1981.42	1871.38	1968.2	2232.94	1940.33	0.202186	0.000558898	0.0307122	ATP2B1	12	89588049	89709300	-	9493	protein_coding	ATPase plasma membrane Ca2+ transporting 1 [Source:HGNC Symbol;Acc:HGNC:814]	-
ENSG00000130119	388.913	367.879	371.065	311.229	254.653	270.937	375.952	278.94	0.429968	0.000566548	0.0310164	GNL3L	X	54530211	54561071	+	2589	protein_coding	G protein nucleolar 3 like [Source:HGNC Symbol;Acc:HGNC:25553]	-
ENSG00000168264	2013.81	2045.77	1899.89	2457.93	2191.3	2285.97	1986.49	2311.74	-0.219444	0.0005839	0.0318475	IRF2BP2	1	234604269	234609525	-	4724	protein_coding	interferon regulatory factor 2 binding protein 2 [Source:HGNC Symbol;Acc:HGNC:21729]	-
ENSG00000177239	2652.2	2489.91	2544.17	2287.82	2283.32	2088.51	2562.09	2219.88	0.20767	0.000593349	0.032243	MAN1B1	9	137086927	137109187	+	8331	protein_coding	mannosidase alpha class 1B member 1 [Source:HGNC Symbol;Acc:HGNC:6823]	-
ENSG00000175197	1134.49	1229.25	1032.78	1000.38	915.897	821.995	1132.17	912.756	0.310306	0.000601585	0.0325699	DDIT3	12	57516588	57521737	-	1307	protein_coding	DNA damage inducible transcript 3 [Source:HGNC Symbol;Acc:HGNC:2726]	TF_bZIP
ENSG00000259884	1.89714	1.12158	3.87535	9.66549	20.3295	20.2055	2.29802	16.7335	-2.84182	0.000610104	1	AC025259.3	12	52058459	52059503	-	915	lincRNA	novel transcript	-
ENSG00000123689	129.954	148.049	128.855	89.889	85.5978	75.3113	135.619	83.5994	0.697447	0.000632419	0.0340913	G0S2	1	209675420	209676388	+	866	protein_coding	G0/G1 switch 2 [Source:HGNC Symbol;Acc:HGNC:30229]	-
ENSG00000093072	33.1999	19.0669	28.0963	66.6918	44.9388	70.7191	26.7877	60.7833	-1.17688	0.000634333	0.0340913	ADA2	22	17178790	17258235	-	8704	protein_coding	adenosine deaminase 2 [Source:HGNC Symbol;Acc:HGNC:1839]	-
ENSG00000095739	304.49	266.937	323.592	225.206	206.505	213.994	298.34	215.235	0.472426	0.000648949	0.0347495	BAMBI	10	28677342	28682939	+	2314	protein_coding	BMP and activin membrane bound inhibitor [Source:HGNC Symbol;Acc:HGNC:30251]	-
ENSG00000134198	10.4342	12.3374	19.3768	2.89965	1.06997	0	14.0495	1.32321	3.42067	0.000653079	1	TSPAN2	1	115048011	115089500	-	3410	protein_coding	tetraspanin 2 [Source:HGNC Symbol;Acc:HGNC:20659]	-
ENSG00000073008	2202.57	2069.32	2251.58	1888.64	1861.75	1911.25	2174.49	1887.21	0.204874	0.000674839	0.0360045	PVR	19	44643798	44663583	+	3519	protein_coding	poliovirus receptor [Source:HGNC Symbol;Acc:HGNC:9705]	-
ENSG00000182957	922.956	941.008	994.028	1096.07	1182.32	1135.18	952.664	1137.86	-0.2557	0.000687207	0.0365315	SPATA13	13	23979805	24307074	+	9948	protein_coding	spermatogenesis associated 13 [Source:HGNC Symbol;Acc:HGNC:23222]	-
ENSG00000136720	4442.14	4030.97	4362.68	4623.97	4888.7	5184.54	4278.6	4899.07	-0.195051	0.00071889	0.0380778	HS6ST1	2	128236716	128318577	-	4683	protein_coding	heparan sulfate 6-O-sulfotransferase 1 [Source:HGNC Symbol;Acc:HGNC:5201]	-
ENSG00000164932	4610.99	4807.1	4414.03	5311.18	5252.5	5023.81	4610.71	5195.83	-0.172586	0.00074247	0.0389389	CTHRC1	8	103371515	103382997	+	1776	protein_coding	collagen triple helix repeat containing 1 [Source:HGNC Symbol;Acc:HGNC:18831]	-
ENSG00000149451	5497.9	5302.84	5423.56	4658.76	5063.11	4710.63	5408.1	4810.83	0.169347	0.000743084	0.0389389	ADAM33	20	3667965	3682246	-	5834	protein_coding	ADAM metallopeptidase domain 33 [Source:HGNC Symbol;Acc:HGNC:15478]	-
ENSG00000100994	3659.57	3629.44	3484.91	3310.43	3080.45	3111.64	3591.31	3167.51	0.180941	0.00074311	0.0389389	PYGB	20	25248069	25298014	+	4474	protein_coding	glycogen phosphorylase B [Source:HGNC Symbol;Acc:HGNC:9723]	-
ENSG00000130176	485.667	500.226	419.507	377.92	335.971	359.106	468.467	357.666	0.387411	0.000746682	0.0389869	CNN1	19	11538717	11550323	+	2887	protein_coding	calponin 1 [Source:HGNC Symbol;Acc:HGNC:2155]	-
ENSG00000198804	250389	250387	249831	262576	278897	283128	250202	274867	-0.13564	0.000750442	0.0390443	MT-CO1	MT	5904	7445	+	1542	protein_coding	mitochondrially encoded cytochrome c oxidase I [Source:HGNC Symbol;Acc:HGNC:7419]	-
ENSG00000129422	61.6569	51.5928	71.694	89.889	105.927	133.172	61.6479	109.663	-0.828492	0.000774928	0.0399972	MTUS1	8	17643795	17800917	-	12010	protein_coding	microtubule associated scaffold protein 1 [Source:HGNC Symbol;Acc:HGNC:29789]	-
ENSG00000170955	2146.61	2067.08	1934.77	1750.42	1853.19	1661.44	2049.49	1755.02	0.224455	0.000776909	0.0399972	CAVIN3	11	6318946	6320647	-	1672	protein_coding	caveolae associated protein 3 [Source:HGNC Symbol;Acc:HGNC:9400]	-
ENSG00000012171	5772.04	5650.54	5234.63	4908.13	5098.42	4666.54	5552.4	4891.03	0.183198	0.000776936	0.0399972	SEMA3B	3	50267558	50277546	+	5768	protein_coding	semaphorin 3B [Source:HGNC Symbol;Acc:HGNC:10724]	-
ENSG00000164929	422.113	399.284	451.479	332.493	325.272	319.614	424.292	325.793	0.382319	0.000779681	0.0399982	BAALC	8	103140710	103230305	+	3997	protein_coding	BAALC, MAP3K1 and KLF4 binding [Source:HGNC Symbol;Acc:HGNC:14333]	-
ENSG00000283341	20.8685	25.7964	27.1275	4.83274	8.55978	6.42901	24.5975	6.60718	1.90316	0.000783461	0.0400521	AC068205.2	11	43578889	43840030	+	2971	processed_transcript	novel transcript	-
ENSG00000171608	709.529	668.463	726.629	800.302	857.048	925.778	701.54	861.043	-0.295111	0.000799515	0.0407309	PIK3CD	1	9651732	9729114	+	6332	protein_coding	phosphatidylinositol-4,5-bisphosphate 3-kinase catalytic subunit delta [Source:HGNC Symbol;Acc:HGNC:8977]	-
ENSG00000162496	814.82	886.051	800.26	980.08	1022.89	1001.09	833.71	1001.35	-0.265328	0.000806095	0.040924	DHRS3	1	12567910	12617731	-	3036	protein_coding	dehydrogenase/reductase 3 [Source:HGNC Symbol;Acc:HGNC:17693]	-
ENSG00000124942	87828.8	84818.6	91602.7	78124.2	75956.3	83246.5	88083.4	79109	0.155022	0.000811049	0.0410335	AHNAK	11	62433542	62556235	-	19465	protein_coding	AHNAK nucleoprotein [Source:HGNC Symbol;Acc:HGNC:347]	-
ENSG00000107968	192.559	196.277	186.986	239.704	291.033	275.529	191.941	268.755	-0.485255	0.000814302	0.0410565	MAP3K8	10	30433937	30461833	+	3601	protein_coding	mitogen-activated protein kinase kinase kinase 8 [Source:HGNC Symbol;Acc:HGNC:6860]	-
ENSG00000228261	0	0	0	1.9331	7.48981	12.858	0	7.42698	-5.32342	0.000816075	1	AL162742.1	10	104323369	104327004	+	954	lincRNA	uncharacterized LOC101927472 [Source:NCBI gene;Acc:101927472]	-
ENSG00000110047	3651.99	3425.31	3408.37	2988.57	3108.27	3153.89	3495.22	3083.58	0.181019	0.00082224	0.0413148	EHD1	11	64851642	64888296	-	7101	protein_coding	EH domain containing 1 [Source:HGNC Symbol;Acc:HGNC:3242]	-
ENSG00000196935	1312.82	1181.03	1285.65	1047.74	1074.25	1070.89	1259.83	1064.29	0.244445	0.000826764	0.0414003	SRGAP1	12	63844293	64162221	+	26641	protein_coding	SLIT-ROBO Rho GTPase activating protein 1 [Source:HGNC Symbol;Acc:HGNC:17382]	-
ENSG00000184897	1075.68	1071.11	1059.91	1230.42	1265.78	1269.27	1068.9	1255.15	-0.231728	0.000849246	0.0423814	H1FX	3	129314771	129316277	-	1507	protein_coding	H1 histone family member X [Source:HGNC Symbol;Acc:HGNC:4722]	-
ENSG00000066382	31.3027	33.6475	23.2521	57.0264	68.4782	58.7795	29.4008	61.4281	-1.06535	0.000868535	0.0431971	MPPED2	11	30384493	30586872	-	8197	protein_coding	metallophosphoesterase domain containing 2 [Source:HGNC Symbol;Acc:HGNC:1180]	-
ENSG00000099822	140.388	106.55	122.074	71.5246	83.4579	67.9638	123.004	74.3154	0.732631	0.000873414	0.043293	HCN2	19	589893	617159	+	3408	protein_coding	hyperpolarization activated cyclic nucleotide gated potassium and sodium channel 2 [Source:HGNC Symbol;Acc:HGNC:4846]	-
ENSG00000103335	6283.31	6194.5	5882.79	5606.95	5234.31	5532.62	6120.2	5457.96	0.164919	0.000896815	0.0442357	PIEZO1	16	88715338	88785220	-	11292	protein_coding	piezo type mechanosensitive ion channel component 1 [Source:HGNC Symbol;Acc:HGNC:28993]	-
ENSG00000151458	1211.32	1280.85	1374.78	1481.72	1491.54	1586.13	1288.98	1519.8	-0.238025	0.000898462	0.0442357	ANKRD50	4	124664052	124712732	-	8794	protein_coding	ankyrin repeat domain 50 [Source:HGNC Symbol;Acc:HGNC:29223]	-
ENSG00000122335	1033.94	1020.64	1195.55	850.563	906.267	922.104	1083.38	892.978	0.279516	0.000907513	0.0444267	SERAC1	6	158109515	158168280	-	11007	protein_coding	serine active site containing 1 [Source:HGNC Symbol;Acc:HGNC:21061]	-
ENSG00000115738	1135.44	998.209	1118.04	1177.26	1395.24	1373.05	1083.89	1315.18	-0.277625	0.000908398	0.0444267	ID2	2	8678845	8684453	+	2205	protein_coding	inhibitor of DNA binding 2 [Source:HGNC Symbol;Acc:HGNC:5361]	bHLH
ENSG00000238057	0.948568	0	0	6.76584	10.6997	11.9396	0.316189	9.80172	-4.75947	0.000980755	1	ZEB2-AS1	2	144517978	144521477	+	3138	antisense	ZEB2 antisense RNA 1 [Source:HGNC Symbol;Acc:HGNC:37149]	-
ENSG00000067167	19307.1	19100.6	19784.6	20704.4	21169.4	22336.2	19397.5	21403.4	-0.141983	0.00098128	0.0478317	TRAM1	8	70573442	70608387	-	3878	protein_coding	translocation associated membrane protein 1 [Source:HGNC Symbol;Acc:HGNC:20568]	-
ENSG00000210140	2856.14	2763.58	2627.49	3051.39	3230.25	3093.27	2749.07	3124.97	-0.184628	0.000989239	0.0480472	MT-TC	MT	5761	5826	-	66	Mt_tRNA	mitochondrially encoded tRNA cysteine [Source:HGNC Symbol;Acc:HGNC:7477]	-
ENSG00000091986	10540.5	11590.4	10551.6	10350.8	9035.92	9255.02	10894.2	9547.24	0.190126	0.00099225	0.0480472	CCDC80	3	112596794	112649530	-	13071	protein_coding	coiled-coil domain containing 80 [Source:HGNC Symbol;Acc:HGNC:30649]	-
ENSG00000114423	1590.75	1628.54	1524.95	1393.76	1364.22	1324.38	1581.41	1360.78	0.216519	0.00100598	0.0485515	CBLB	3	105655461	105869552	-	12269	protein_coding	Cbl proto-oncogene B [Source:HGNC Symbol;Acc:HGNC:1542]	-
ENSG00000180447	10163.9	8836.95	9867.62	10208.7	11035.7	12258.3	9622.82	11167.6	-0.214644	0.00101009	0.0485905	GAS1	9	86944363	86947189	-	2827	protein_coding	growth arrest specific 1 [Source:HGNC Symbol;Acc:HGNC:4165]	-
ENSG00000161381	121.417	69.5381	101.728	135.317	187.245	160.725	97.5609	161.096	-0.71553	0.00105136	0.0502987	PLXDC1	17	39063303	39154394	-	9277	protein_coding	plexin domain containing 1 [Source:HGNC Symbol;Acc:HGNC:20945]	-
ENSG00000203709	192.559	263.572	258.68	154.648	170.126	166.236	238.27	163.67	0.540116	0.00105246	0.0502987	MIR29B2CHG	1	207801518	207879096	-	16425	lincRNA	MIR29B2 and MIR29C host gene [Source:HGNC Symbol;Acc:HGNC:32018]	-
ENSG00000142459	1004.53	1118.22	963.994	858.295	861.328	844.956	1028.92	854.86	0.26617	0.00109861	0.0523337	EVI5L	19	7830233	7864976	+	6252	protein_coding	ecotropic viral integration site 5 like [Source:HGNC Symbol;Acc:HGNC:30464]	-
ENSG00000248527	3641.55	4002.93	4232.85	4143.59	4702.53	5209.34	3959.11	4685.15	-0.243148	0.00113065	0.0536858	MTATP6P1	1	633696	634376	+	681	unprocessed_pseudogene	MT-ATP6 pseudogene 1 [Source:HGNC Symbol;Acc:HGNC:44575]	-
ENSG00000034053	273.188	196.277	246.085	316.061	354.161	319.614	238.516	329.945	-0.463297	0.00113949	0.0539309	APBA2	15	28884483	29118315	+	6869	protein_coding	amyloid beta precursor protein binding family A member 2 [Source:HGNC Symbol;Acc:HGNC:579]	-
ENSG00000261105	229.553	189.548	218.957	134.35	144.446	161.644	212.686	146.813	0.535869	0.00114893	0.0542027	LMO7-AS1	13	75604700	75635994	-	593	antisense	LMO7 antisense RNA 1 [Source:HGNC Symbol;Acc:HGNC:50277]	-
ENSG00000109625	75.8854	112.158	93.9773	39.6285	67.4083	45.0031	94.007	50.68	0.89427	0.00117942	0.0553545	CPZ	4	8592660	8619759	+	3447	protein_coding	carboxypeptidase Z [Source:HGNC Symbol;Acc:HGNC:2333]	-
ENSG00000185052	118.571	162.63	131.762	220.373	207.575	182.768	137.654	203.572	-0.568205	0.00118089	0.0553545	SLC24A3	20	19212646	19722937	+	3933	protein_coding	solute carrier family 24 member 3 [Source:HGNC Symbol;Acc:HGNC:10977]	-
ENSG00000135821	5216.17	4509.89	5177.47	5436.84	5790.69	5831.11	4967.84	5686.21	-0.194268	0.00118975	0.0555923	GLUL	1	182381704	182392206	-	9032	protein_coding	glutamate-ammonia ligase [Source:HGNC Symbol;Acc:HGNC:4341]	-
ENSG00000105464	235.245	205.25	221.864	159.481	173.336	120.314	220.786	151.043	0.552609	0.00122066	0.0568555	GRIN2D	19	48394875	48444931	+	5093	protein_coding	glutamate ionotropic receptor NMDA type subunit 2D [Source:HGNC Symbol;Acc:HGNC:4588]	-
ENSG00000109819	113.828	91.9698	115.292	127.584	170.126	221.342	107.03	173.017	-0.691387	0.00122537	0.0568945	PPARGC1A	4	23755041	23904089	-	10870	protein_coding	PPARG coactivator 1 alpha [Source:HGNC Symbol;Acc:HGNC:9237]	-
ENSG00000149256	129.954	127.86	124.98	82.1566	81.3179	78.985	127.598	80.8199	0.65916	0.00123771	0.057286	TENM4	11	78652831	79440948	-	16330	protein_coding	teneurin transmembrane protein 4 [Source:HGNC Symbol;Acc:HGNC:29945]	-
ENSG00000118263	846.122	823.242	910.708	737.477	695.482	704.436	860.024	712.465	0.271996	0.00124426	0.0574083	KLF7	2	207074137	207167267	-	9262	protein_coding	Kruppel like factor 7 [Source:HGNC Symbol;Acc:HGNC:6350]	zf-C2H2
ENSG00000253159	305.439	227.681	296.464	364.389	362.721	393.088	276.528	373.399	-0.430136	0.00125557	0.0577482	PCDHGA12	5	141430589	141512979	+	4815	protein_coding	protocadherin gamma subfamily A, 12 [Source:HGNC Symbol;Acc:HGNC:8699]	-
ENSG00000198947	535.941	480.038	518.328	361.489	422.639	419.723	511.436	401.284	0.351503	0.00129929	0.0595727	DMD	X	31097677	33339441	-	18910	protein_coding	dystrophin [Source:HGNC Symbol;Acc:HGNC:2928]	-
ENSG00000213949	1175.28	1159.72	1259.49	1002.31	998.284	1049.77	1198.16	1016.79	0.236856	0.00130873	0.0598181	ITGA1	5	52787896	52959210	+	18566	protein_coding	integrin subunit alpha 1 [Source:HGNC Symbol;Acc:HGNC:6134]	-
ENSG00000168297	2266.13	2363.18	2326.18	2069.38	2025.46	2037.08	2318.49	2043.97	0.181429	0.0013342	0.0607932	PXK	3	58332880	58426126	+	5354	protein_coding	PX domain containing serine/threonine kinase like [Source:HGNC Symbol;Acc:HGNC:23326]	-
ENSG00000125249	739.883	758.19	800.26	925.953	937.296	888.122	766.111	917.124	-0.25902	0.00135024	0.0612693	RAP2A	13	97434222	97469128	+	5570	protein_coding	RAP2A, member of RAS oncogene family [Source:HGNC Symbol;Acc:HGNC:9861]	-
ENSG00000182985	1777.62	1838.27	1775.88	2148.64	2024.39	1998.5	1797.26	2057.18	-0.195251	0.001353	0.0612693	CADM1	11	115169218	115504957	-	11017	protein_coding	cell adhesion molecule 1 [Source:HGNC Symbol;Acc:HGNC:5951]	-
ENSG00000115415	7345.71	8169.61	7280.82	7280.04	6084.93	6336.25	7598.71	6567.08	0.210118	0.00136253	0.0615107	STAT1	2	190964358	191020960	-	6053	protein_coding	signal transducer and activator of transcription 1 [Source:HGNC Symbol;Acc:HGNC:11362]	STAT
ENSG00000111275	972.282	1012.79	1026.97	1196.59	1178.04	1158.14	1004.01	1177.59	-0.23021	0.00138239	0.0622159	ALDH2	12	111766887	111817529	+	9720	protein_coding	aldehyde dehydrogenase 2 family member [Source:HGNC Symbol;Acc:HGNC:404]	-
ENSG00000269902	2.8457	5.60792	0.968838	16.4313	17.1196	16.5317	3.14082	16.6942	-2.44326	0.00139736	1	AC234772.2	X	45764772	45765299	-	528	lincRNA	novel transcript	-
ENSG00000087086	114808	129819	110285	145603	133802	126461	118304	135289	-0.193567	0.00145637	0.0653452	FTL	19	48965301	48966878	+	878	protein_coding	ferritin light chain [Source:HGNC Symbol;Acc:HGNC:3999]	-
ENSG00000141753	75697.6	68827.1	73164.7	77133.5	81285.8	82473.2	72563.1	80297.5	-0.14608	0.00148153	0.0660334	IGFBP4	17	40443461	40457731	+	2200	protein_coding	insulin like growth factor binding protein 4 [Source:HGNC Symbol;Acc:HGNC:5473]	-
ENSG00000269821	343.382	347.691	278.057	250.336	189.385	255.324	323.043	231.682	0.475687	0.00148457	0.0660334	KCNQ1OT1	11	2608328	2699994	-	91667	antisense	KCNQ1 opposite strand/antisense transcript 1 [Source:HGNC Symbol;Acc:HGNC:6295]	-
ENSG00000135333	19.9199	33.6475	27.1275	47.3609	62.0584	60.6164	26.8983	56.6786	-1.08279	0.00148521	0.0660334	EPHA7	6	93240020	93419547	-	7456	protein_coding	EPH receptor A7 [Source:HGNC Symbol;Acc:HGNC:3390]	-
ENSG00000225138	253.268	291.612	226.708	193.31	187.245	170.828	257.196	183.794	0.483194	0.00152424	0.0673822	SLC9A3-AS1	5	473236	480884	+	4302	processed_transcript	SLC9A3 antisense RNA 1 [Source:HGNC Symbol;Acc:HGNC:40550]	-
ENSG00000150593	1553.75	1721.63	1601.49	1828.71	1833.93	1980.14	1625.62	1880.93	-0.211754	0.00152473	0.0673822	PDCD4	10	110871795	110900006	+	4547	protein_coding	programmed cell death 4 [Source:HGNC Symbol;Acc:HGNC:8763]	-
ENSG00000175899	170.742	116.645	121.105	57.9929	95.2276	90.0062	136.164	81.0755	0.752175	0.00153812	0.0677696	A2M	12	9067664	9116229	-	6384	protein_coding	alpha-2-macroglobulin [Source:HGNC Symbol;Acc:HGNC:7]	-
ENSG00000164040	4967.65	5264.71	5339.27	5815.72	5689.04	5788.87	5190.54	5764.54	-0.151569	0.00156858	0.0687929	PGRMC2	4	128269237	128288829	-	4626	protein_coding	progesterone receptor membrane component 2 [Source:HGNC Symbol;Acc:HGNC:16089]	-
ENSG00000168763	360.456	389.189	385.598	291.898	299.592	284.713	378.414	292.068	0.373584	0.00157072	0.0687929	CNNM3	2	96816245	96833911	+	4416	protein_coding	cyclin and CBS domain divalent metal cation transport mediator 3 [Source:HGNC Symbol;Acc:HGNC:104]	-
ENSG00000135862	26003.1	24617.6	25854.4	23197.2	22794.7	23851.6	25491.7	23281.2	0.130895	0.0015795	0.0689715	LAMC1	1	183023460	183145592	+	8406	protein_coding	laminin subunit gamma 1 [Source:HGNC Symbol;Acc:HGNC:6492]	-
ENSG00000128272	16395	16252.9	16196.1	17555.4	17878.2	17635.7	16281.3	17689.8	-0.119652	0.00158844	0.0690324	ATF4	22	39519695	39522685	+	2514	protein_coding	activating transcription factor 4 [Source:HGNC Symbol;Acc:HGNC:786]	TF_bZIP
ENSG00000109743	1050.06	868.105	991.121	726.844	801.409	850.467	969.764	792.907	0.291679	0.0015903	0.0690324	BST1	4	15702950	15738313	+	2980	protein_coding	bone marrow stromal cell antigen 1 [Source:HGNC Symbol;Acc:HGNC:1118]	-
ENSG00000164808	1045.32	1024.01	1017.28	1154.06	1261.5	1204.98	1028.87	1206.85	-0.229556	0.00160751	0.0695732	SPIDR	8	47260575	47736306	+	7477	protein_coding	scaffold protein involved in DNA repair [Source:HGNC Symbol;Acc:HGNC:28971]	-
ENSG00000154545	416.421	402.648	10.6572	25.1303	13.9096	19.287	276.576	19.4423	3.82963	0.00161798	0.0698206	MAGED4	X	52184823	52192268	+	4809	protein_coding	MAGE family member D4 [Source:HGNC Symbol;Acc:HGNC:23793]	-
ENSG00000124766	3368.36	3161.74	3321.18	3434.15	3805.89	4094.36	3283.76	3778.13	-0.202166	0.00165816	0.0713445	SOX4	6	21592768	21598619	+	5852	protein_coding	SRY-box 4 [Source:HGNC Symbol;Acc:HGNC:11200]	HMG
ENSG00000134871	13739.1	15638.2	12812.9	12066.4	10086.6	9927.31	14063.4	10693.4	0.395155	0.00168874	0.0721251	COL4A2	13	110305812	110513209	+	19293	protein_coding	collagen type IV alpha 2 chain [Source:HGNC Symbol;Acc:HGNC:2203]	-
ENSG00000173821	6376.27	6744.08	6646.23	6142.42	5656.95	5953.27	6588.86	5917.54	0.15463	0.00168915	0.0721251	RNF213	17	80260866	80398786	+	28570	protein_coding	ring finger protein 213 [Source:HGNC Symbol;Acc:HGNC:14539]	-
ENSG00000119559	426.856	459.849	407.881	332.493	347.741	332.472	431.528	337.569	0.353579	0.00169105	0.0721251	C19orf25	19	1461143	1479556	-	5111	protein_coding	chromosome 19 open reading frame 25 [Source:HGNC Symbol;Acc:HGNC:26711]	-
ENSG00000166147	72199.3	77662.9	74571.5	72157.7	60779.8	65889.1	74811.2	66275.5	0.174733	0.00172977	0.0735627	FBN1	15	48408306	48645849	-	16057	protein_coding	fibrillin 1 [Source:HGNC Symbol;Acc:HGNC:3603]	-
ENSG00000260942	53.1198	52.7144	34.8782	26.0968	19.2595	15.6133	46.9041	20.3232	1.20608	0.00174176	0.0738589	CAPN10-DT	2	240582700	240586699	-	4000	antisense	CAPN10 divergent transcript [Source:HGNC Symbol;Acc:HGNC:48839]	-
ENSG00000136378	6784.16	5962.34	5942.85	5564.42	5496.45	5490.38	6229.78	5517.08	0.175555	0.00175825	0.0743432	ADAMTS7	15	78759203	78811431	-	7730	protein_coding	ADAM metallopeptidase with thrombospondin type 1 motif 7 [Source:HGNC Symbol;Acc:HGNC:223]	-
ENSG00000083312	4765.6	4714.01	5103.84	4328.2	4323.76	4424.08	4861.15	4358.68	0.157541	0.00176576	0.074359	TNPO1	5	72816312	72916733	+	11977	protein_coding	transportin 1 [Source:HGNC Symbol;Acc:HGNC:6401]	-
ENSG00000042062	468.592	382.46	407.881	479.408	574.575	562.079	419.644	538.688	-0.357976	0.00176876	0.074359	RIPOR3	20	50586108	50691528	-	6009	protein_coding	RIPOR family member 3 [Source:HGNC Symbol;Acc:HGNC:16168]	-
ENSG00000102804	4348.23	4154.34	4121.44	4975.79	4593.39	4582.97	4208.01	4717.38	-0.16477	0.0017944	0.0750679	TSC22D1	13	44432143	44577147	-	8586	protein_coding	TSC22 domain family member 1 [Source:HGNC Symbol;Acc:HGNC:16826]	TSC22
ENSG00000154511	2116.25	1938.1	2269.99	2317.78	2403.16	2671.71	2108.11	2464.22	-0.224786	0.00179586	0.0750679	FAM69A	1	92832737	92961522	-	3091	protein_coding	family with sequence similarity 69 member A [Source:HGNC Symbol;Acc:HGNC:32213]	-
ENSG00000069011	694.352	646.032	578.396	549.966	511.447	472.073	639.593	511.162	0.323852	0.00180907	0.0754053	PITX1	5	135027735	135034813	-	3511	protein_coding	paired like homeodomain 1 [Source:HGNC Symbol;Acc:HGNC:9004]	Homeobox
ENSG00000187688	321.564	417.229	347.813	265.801	247.164	294.816	362.202	269.26	0.423499	0.00182685	0.0759306	TRPV2	17	16415542	16437003	+	3410	protein_coding	transient receptor potential cation channel subfamily V member 2 [Source:HGNC Symbol;Acc:HGNC:18082]	-
ENSG00000175130	359.507	328.624	434.04	443.646	484.698	541.874	374.057	490.072	-0.388366	0.0018439	0.0762287	MARCKSL1	1	32333832	32336379	-	1699	protein_coding	MARCKS like 1 [Source:HGNC Symbol;Acc:HGNC:7142]	-
ENSG00000104415	428.753	455.363	455.354	544.167	521.077	608.001	446.49	557.748	-0.322778	0.00184441	0.0762287	WISP1	8	133191039	133231690	+	5190	protein_coding	WNT1 inducible signaling pathway protein 1 [Source:HGNC Symbol;Acc:HGNC:12769]	-
ENSG00000131558	1731.14	1583.68	1752.63	1463.35	1409.15	1507.14	1689.15	1459.88	0.210801	0.00185456	0.076433	EXOC4	7	133253073	134066589	+	9466	protein_coding	exocyst complex component 4 [Source:HGNC Symbol;Acc:HGNC:30389]	-
ENSG00000005810	2519.4	2650.3	2606.17	2369.98	2150.64	2318.12	2591.96	2279.58	0.184435	0.00187227	0.0769468	MYCBP2	13	77044655	77327050	-	15945	protein_coding	MYC binding protein 2, E3 ubiquitin protein ligase [Source:HGNC Symbol;Acc:HGNC:23386]	-
ENSG00000138166	534.044	482.281	470.855	569.297	622.724	659.433	495.727	617.151	-0.315624	0.00187964	0.0770336	DUSP5	10	110497838	110511544	+	2615	protein_coding	dual specificity phosphatase 5 [Source:HGNC Symbol;Acc:HGNC:3071]	-
ENSG00000116584	7832.32	8052.97	7734.24	7464.65	6930.21	6916.7	7873.18	7103.86	0.148159	0.00190679	0.0777488	ARHGEF2	1	155946851	156007070	-	9135	protein_coding	Rho/Rac guanine nucleotide exchange factor 2 [Source:HGNC Symbol;Acc:HGNC:682]	-
ENSG00000164292	11675	10448.7	11678.4	12017.1	12724.1	13248.4	11267.3	12663.2	-0.168288	0.00190794	0.0777488	RHOBTB3	5	95713522	95824383	+	8833	protein_coding	Rho related BTB domain containing 3 [Source:HGNC Symbol;Acc:HGNC:18757]	-
ENSG00000135074	912.522	854.646	1006.62	783.871	744.701	777.911	924.597	768.827	0.266834	0.00191747	0.0777488	ADAM19	5	157395534	157575775	-	7704	protein_coding	ADAM metallopeptidase domain 19 [Source:HGNC Symbol;Acc:HGNC:197]	-
ENSG00000106034	609.929	497.983	559.02	416.582	437.619	467.481	555.644	440.561	0.336203	0.00191828	0.0777488	CPED1	7	120988677	121297444	+	7705	protein_coding	cadherin like and PC-esterase domain containing 1 [Source:HGNC Symbol;Acc:HGNC:26159]	-
ENSG00000165379	19.9199	13.459	26.1586	44.4612	39.589	53.269	19.8459	45.7731	-1.19871	0.00193275	0.0781192	LRFN5	14	41607570	41904549	+	6140	protein_coding	leucine rich repeat and fibronectin type III domain containing 5 [Source:HGNC Symbol;Acc:HGNC:20360]	-
ENSG00000118596	782.568	800.81	730.504	919.188	865.608	989.15	771.294	924.648	-0.263272	0.001978	0.0794643	SLC16A7	12	59596067	59789855	+	13665	protein_coding	solute carrier family 16 member 7 [Source:HGNC Symbol;Acc:HGNC:10928]	-
ENSG00000148053	7.58854	6.7295	13.5637	24.1637	29.9592	30.3082	9.29393	28.1437	-1.58979	0.00197898	0.0794643	NTRK2	9	84668551	85027070	+	20363	protein_coding	neurotrophic receptor tyrosine kinase 2 [Source:HGNC Symbol;Acc:HGNC:8032]	-
ENSG00000173546	5085.27	5053.85	4705.65	4724.49	4025.24	4258.76	4948.26	4336.16	0.190142	0.00198717	0.0794643	CSPG4	15	75674322	75712848	-	8290	protein_coding	chondroitin sulfate proteoglycan 4 [Source:HGNC Symbol;Acc:HGNC:2466]	-
ENSG00000163520	10495	10161.5	9487.83	11689.4	11365.2	10638.2	10048.1	11231	-0.160493	0.00198769	0.0794643	FBLN2	3	13549131	13638422	+	4812	protein_coding	fibulin 2 [Source:HGNC Symbol;Acc:HGNC:3601]	-
ENSG00000226752	606.135	585.466	684	530.635	480.418	502.381	625.2	504.478	0.3099	0.00200247	0.0798375	CUTALP	9	120824828	120854385	+	7224	transcribed_unitary_pseudogene	cutA divalent cation tolerance homolog-like, pseudogene [Source:HGNC Symbol;Acc:HGNC:27367]	-
ENSG00000082482	2795.43	2641.33	2695.31	2231.76	2462.01	2460.48	2710.69	2384.75	0.18527	0.00202037	0.0801496	KCNK2	1	215005775	215237093	+	3910	protein_coding	potassium two pore domain channel subfamily K member 2 [Source:HGNC Symbol;Acc:HGNC:6277]	-
ENSG00000171509	20.8685	20.1885	21.3144	44.4612	41.7289	50.5137	20.7905	45.5679	-1.13293	0.00202122	0.0801496	RXFP1	4	158315311	158653372	+	5684	protein_coding	relaxin family peptide receptor 1 [Source:HGNC Symbol;Acc:HGNC:19718]	-
ENSG00000124201	2177.91	2117.55	2017.12	1813.25	1806.11	1913.09	2104.19	1844.15	0.18992	0.00202739	0.0801775	ZNFX1	20	49237946	49278426	-	9340	protein_coding	zinc finger NFX1-type containing 1 [Source:HGNC Symbol;Acc:HGNC:29271]	-
ENSG00000183054	55.9655	23.5532	52.3173	2.89965	5.34986	29.3898	43.9453	12.5464	1.79504	0.00207603	0.0817045	RGPD6	2	110513812	110577185	-	13309	protein_coding	RANBP2-like and GRIP domain containing 6 [Source:HGNC Symbol;Acc:HGNC:32419]	-
ENSG00000066230	79.6797	85.2403	75.5694	50.2605	47.0788	38.5741	80.1631	45.3045	0.824201	0.00207714	0.0817045	SLC9A3	5	470458	524332	-	5635	protein_coding	solute carrier family 9 member A3 [Source:HGNC Symbol;Acc:HGNC:11073]	-
ENSG00000123358	473.335	294.976	386.566	511.304	1105.28	1300.5	384.959	972.361	-1.33643	0.00208629	0.0818451	NR4A1	12	52022832	52059507	+	7295	protein_coding	nuclear receptor subfamily 4 group A member 1 [Source:HGNC Symbol;Acc:HGNC:7980]	NGFIB-like
ENSG00000137409	4961.01	4915.9	4938.17	5557.65	5482.54	5300.26	4938.36	5446.82	-0.141217	0.00215471	0.0842064	MTCH1	6	36968141	36986298	-	3126	protein_coding	mitochondrial carrier 1 [Source:HGNC Symbol;Acc:HGNC:17586]	-
ENSG00000088448	1193.3	1192.24	1274.99	1376.37	1486.19	1389.59	1220.18	1417.38	-0.215234	0.00216006	0.0842064	ANKRD10	13	110878540	110915069	-	4563	protein_coding	ankyrin repeat domain 10 [Source:HGNC Symbol;Acc:HGNC:20265]	-
ENSG00000248905	700.043	617.992	708.221	554.799	527.496	572.182	675.419	551.492	0.293125	0.0021637	0.0842064	FMN1	15	32765545	33194733	-	20084	protein_coding	formin 1 [Source:HGNC Symbol;Acc:HGNC:3768]	-
ENSG00000090376	321.564	309.557	276.119	381.787	408.73	380.23	302.413	390.249	-0.367445	0.00217436	0.0843975	IRAK3	12	66188879	66254622	+	10004	protein_coding	interleukin 1 receptor associated kinase 3 [Source:HGNC Symbol;Acc:HGNC:17020]	-
ENSG00000129038	3630.17	3602.52	3441.31	3167.38	3213.13	3197.97	3558	3192.83	0.156172	0.00219645	0.0850298	LOXL1	15	73925989	73952137	+	3637	protein_coding	lysyl oxidase like 1 [Source:HGNC Symbol;Acc:HGNC:6665]	-
ENSG00000223865	76.834	80.754	79.4447	113.086	124.117	132.254	79.0109	123.152	-0.641392	0.00221014	0.0853349	HLA-DPB1	6	33075926	33087201	+	2791	protein_coding	major histocompatibility complex, class II, DP beta 1 [Source:HGNC Symbol;Acc:HGNC:4940]	-
ENSG00000147853	1762.44	1729.48	1902.8	2080.98	2017.97	2058.2	1798.24	2052.38	-0.190368	0.00221856	0.0854348	AK3	9	4709559	4742043	-	4483	protein_coding	adenylate kinase 3 [Source:HGNC Symbol;Acc:HGNC:17376]	-
ENSG00000154096	14684.8	13923.3	14031.7	16017.6	15487.9	15195.4	14213.3	15567	-0.13114	0.00227655	0.0873558	THY1	11	119417378	119424985	-	5925	protein_coding	Thy-1 cell surface antigen [Source:HGNC Symbol;Acc:HGNC:11801]	-
ENSG00000100292	3852.13	4514.37	4071.06	5174.9	4571.99	4558.17	4145.85	4768.35	-0.202433	0.00228035	0.0873558	HMOX1	22	35380361	35394214	+	2405	protein_coding	heme oxygenase 1 [Source:HGNC Symbol;Acc:HGNC:5013]	-
ENSG00000101955	2354.35	2023.34	2315.52	1658.6	1994.43	2003.1	2231.07	1885.37	0.243762	0.00229822	0.087811	SRPX	X	38149336	38220924	-	1987	protein_coding	sushi repeat containing protein X-linked [Source:HGNC Symbol;Acc:HGNC:11309]	-
ENSG00000115524	6881.86	6709.31	7076.39	7300.34	7735.9	7798.39	6889.19	7611.55	-0.143665	0.00230471	0.0878305	SF3B1	2	197389784	197435091	-	9164	protein_coding	splicing factor 3b subunit 1 [Source:HGNC Symbol;Acc:HGNC:10768]	-
ENSG00000100968	6047.12	5641.56	5858.56	6482.64	6665.93	6286.66	5849.08	6478.41	-0.146936	0.00231295	0.0879159	NFATC4	14	24365673	24379604	+	8437	protein_coding	nuclear factor of activated T cells 4 [Source:HGNC Symbol;Acc:HGNC:7778]	RHD
ENSG00000132481	273.188	237.776	273.212	177.845	204.365	195.626	261.392	192.612	0.443186	0.00232772	0.088249	TRIM47	17	75874161	75878575	-	3142	protein_coding	tripartite motif containing 47 [Source:HGNC Symbol;Acc:HGNC:19020]	-
ENSG00000221866	301.645	213.101	244.147	147.882	185.105	198.381	252.964	177.123	0.516648	0.00234182	0.0885547	PLXNA4	7	132123332	132648688	-	16372	protein_coding	plexin A4 [Source:HGNC Symbol;Acc:HGNC:9102]	-
ENSG00000245532	31164.2	32379	32601.4	36183.7	35873	33424.4	32048.2	35160.4	-0.133686	0.00234855	0.088581	NEAT1	11	65422774	65445540	+	22767	lincRNA	nuclear paraspeckle assembly transcript 1 [Source:HGNC Symbol;Acc:HGNC:30815]	-
ENSG00000084090	2269.92	2342.99	2280.65	2654.14	2531.56	2558.75	2297.85	2581.48	-0.168346	0.00236785	0.0890796	STARD7	2	96184859	96208825	-	4414	protein_coding	StAR related lipid transfer domain containing 7 [Source:HGNC Symbol;Acc:HGNC:18063]	-
ENSG00000177000	961.848	874.835	1031.81	829.299	789.64	780.666	956.165	799.868	0.258747	0.0023974	0.0899606	MTHFR	1	11785723	11806920	-	11978	protein_coding	methylenetetrahydrofolate reductase [Source:HGNC Symbol;Acc:HGNC:7436]	-
ENSG00000134954	1504.43	1450.21	1476.51	1755.25	1662.74	1651.34	1477.05	1689.78	-0.193827	0.00242755	0.0908598	ETS1	11	128458761	128587558	-	7149	protein_coding	ETS proto-oncogene 1, transcription factor [Source:HGNC Symbol;Acc:HGNC:3488]	ETS
ENSG00000081923	1468.38	1495.07	1572.42	1303.87	1251.87	1369.38	1511.96	1308.37	0.208035	0.00248577	0.09268	ATP8B1	18	57646426	57803315	-	7028	protein_coding	ATPase phospholipid transporting 8B1 [Source:HGNC Symbol;Acc:HGNC:3706]	-
ENSG00000171451	4722.92	4637.75	5365.43	5123.67	5708.3	6248.08	4908.7	5693.35	-0.213837	0.00248882	0.09268	DSEL	18	67506582	67516980	-	9531	protein_coding	dermatan sulfate epimerase like [Source:HGNC Symbol;Acc:HGNC:18144]	-
ENSG00000187498	7123.74	8979.39	6777.02	6127.92	4763.52	5170.76	7626.72	5354.07	0.510298	0.00250023	0.0928692	COL4A1	13	110148963	110307233	-	14738	protein_coding	collagen type IV alpha 1 chain [Source:HGNC Symbol;Acc:HGNC:2202]	-
ENSG00000196182	1386.81	1434.5	1370.91	1242.01	1216.56	1178.35	1397.41	1212.31	0.204763	0.00251346	0.0929252	STK40	1	36339624	36385896	-	5590	protein_coding	serine/threonine kinase 40 [Source:HGNC Symbol;Acc:HGNC:21373]	-
ENSG00000065320	217.222	146.927	205.394	219.407	318.852	286.55	189.848	274.936	-0.52901	0.0025144	0.0929252	NTN1	17	9021542	9244000	+	6383	protein_coding	netrin 1 [Source:HGNC Symbol;Acc:HGNC:8029]	-
ENSG00000232434	345.279	382.46	324.561	292.864	242.884	263.59	350.766	266.446	0.393857	0.00253316	0.0933834	AJM1	9	136844415	136848801	+	4387	protein_coding	apical junction component 1 homolog [Source:HGNC Symbol;Acc:HGNC:37284]	-
ENSG00000213626	1188.56	1283.09	1071.54	1072.87	960.835	919.349	1181.06	984.351	0.261924	0.00254468	0.0935729	LBH	2	30231369	30323730	+	4697	protein_coding	limb bud and heart development [Source:HGNC Symbol;Acc:HGNC:29532]	-
ENSG00000141469	1176.22	865.862	1152.92	514.204	755.401	736.581	1065	668.729	0.671921	0.00255315	0.0936497	SLC14A1	18	45687025	45752520	+	7182	protein_coding	solute carrier family 14 member 1 (Kidd blood group) [Source:HGNC Symbol;Acc:HGNC:10918]	-
ENSG00000275882	8.53711	8.97266	10.6572	7.73239	17.1196	88.1693	9.389	37.6738	-2.00934	0.0025862	0.0946251	IKBKGP1	X	154639978	154648275	-	1073	unprocessed_pseudogene	inhibitor of nuclear factor kappa B kinase subunit gamma pseudogene 1 [Source:HGNC Symbol;Acc:HGNC:24455]	-
ENSG00000108797	2888.39	2634.6	2816.41	2545.89	2433.12	2408.12	2779.8	2462.38	0.175538	0.00259379	0.094667	CNTNAP1	17	42682613	42699814	+	6045	protein_coding	contactin associated protein 1 [Source:HGNC Symbol;Acc:HGNC:8011]	-
ENSG00000227449	1.89714	7.85108	3.87535	6.76584	60.9884	7.34744	4.54119	25.0339	-2.47635	0.00261453	0.0951872	FGF7P6	9	62376161	62435199	+	2977	transcribed_unprocessed_pseudogene	fibroblast growth factor 7 pseudogene 6 [Source:HGNC Symbol;Acc:HGNC:27852]	-
ENSG00000013297	283.622	219.83	242.21	152.715	143.376	218.586	248.554	171.559	0.533064	0.00263414	0.0956638	CLDN11	3	170418865	170454733	+	3732	protein_coding	claudin 11 [Source:HGNC Symbol;Acc:HGNC:8514]	-
ENSG00000123989	6139.13	5632.59	5292.76	4549.54	5400.15	4902.58	5688.16	4950.76	0.20069	0.00265214	0.0960796	CHPF	2	219538947	219543787	-	3354	protein_coding	chondroitin polymerizing factor [Source:HGNC Symbol;Acc:HGNC:24291]	-
ENSG00000197879	13714.4	13697.9	13373.8	12792.3	12168.8	12468.6	13595.4	12476.6	0.123789	0.00267262	0.0964069	MYO1C	17	1464186	1492812	-	8106	protein_coding	myosin IC [Source:HGNC Symbol;Acc:HGNC:7597]	-
ENSG00000063046	11211.1	10440.8	10857.8	11811.2	11935.5	11823.9	10836.6	11856.9	-0.129585	0.00267432	0.0964069	EIF4B	12	53006158	53042209	+	6146	protein_coding	eukaryotic translation initiation factor 4B [Source:HGNC Symbol;Acc:HGNC:3285]	-
ENSG00000274276	26.5599	24.6748	31.0028	56.0598	78.108	38.5741	27.4125	57.5806	-1.0628	0.00270999	0.0972503	CBSL	21	6444869	6468040	-	4004	protein_coding	cystathionine-beta-synthase like [Source:HGNC Symbol;Acc:HGNC:51829]	-
ENSG00000118900	1188.56	1292.06	1234.3	1081.57	1028.24	1082.83	1238.31	1064.21	0.217307	0.00271097	0.0972503	UBN1	16	4846665	4882360	+	8551	protein_coding	ubinuclein 1 [Source:HGNC Symbol;Acc:HGNC:12506]	-
ENSG00000152217	746.523	748.096	685.937	915.321	863.468	823.832	726.852	867.54	-0.255524	0.00275941	0.0987465	SETBP1	18	44680173	45068510	+	14025	protein_coding	SET binding protein 1 [Source:HGNC Symbol;Acc:HGNC:15573]	-
ENSG00000117155	294.056	256.843	297.433	188.477	192.595	242.466	282.777	207.846	0.44358	0.00283594	0.101238	SSX2IP	1	84643707	84690803	-	8639	protein_coding	SSX family member 2 interacting protein [Source:HGNC Symbol;Acc:HGNC:16509]	-
ENSG00000182809	443.93	324.137	369.127	280.299	291.033	292.979	379.065	288.104	0.398455	0.00284793	0.10142	CRIP2	14	105472962	105480170	+	4837	protein_coding	cysteine rich protein 2 [Source:HGNC Symbol;Acc:HGNC:2361]	-
ENSG00000109184	1270.13	1229.25	1219.77	1483.65	1354.59	1451.12	1239.72	1429.79	-0.206195	0.00289016	0.102429	DCUN1D4	4	51843000	51916837	+	7625	protein_coding	defective in cullin neddylation 1 domain containing 4 [Source:HGNC Symbol;Acc:HGNC:28998]	-
ENSG00000155666	60.7083	67.295	52.3173	30.9296	36.3791	26.6345	60.1069	31.3144	0.94311	0.00289024	0.102429	KDM8	16	27203495	27221768	+	4039	protein_coding	lysine demethylase 8 [Source:HGNC Symbol;Acc:HGNC:25840]	-
ENSG00000176049	18.9714	8.97266	14.5326	34.7957	29.9592	42.2478	14.1589	35.6676	-1.32314	0.00291449	0.103039	JAKMIP2	5	147585439	147782848	-	9275	protein_coding	janus kinase and microtubule interacting protein 2 [Source:HGNC Symbol;Acc:HGNC:29067]	-
ENSG00000198663	3301.02	3272.78	3503.32	3753.11	3786.63	3678.31	3359.04	3739.35	-0.154342	0.00292736	0.103246	C6orf89	6	36871870	36928964	+	7340	protein_coding	chromosome 6 open reading frame 89 [Source:HGNC Symbol;Acc:HGNC:21114]	-
ENSG00000225630	1598.34	1755.28	1855.33	1955.33	2108.92	1947.99	1736.31	2004.08	-0.206701	0.00295104	0.103831	MTND2P28	1	629640	630683	+	1044	unprocessed_pseudogene	MT-ND2 pseudogene 28 [Source:HGNC Symbol;Acc:HGNC:42129]	-
ENSG00000161970	548.272	543.968	630.714	706.547	736.141	661.27	574.318	701.319	-0.286547	0.00298251	0.104687	RPL26	17	8377516	8383250	-	2513	protein_coding	ribosomal protein L26 [Source:HGNC Symbol;Acc:HGNC:10327]	-
ENSG00000075426	5559.56	5450.89	5405.15	6256.47	5745.75	6155.32	5471.87	6052.51	-0.145733	0.0029961	0.104914	FOSL2	2	28392448	28417312	+	7157	protein_coding	FOS like 2, AP-1 transcription factor subunit [Source:HGNC Symbol;Acc:HGNC:3798]	TF_bZIP
ENSG00000203993	316.822	328.624	315.841	242.604	258.933	238.792	320.429	246.776	0.37732	0.00300988	0.105145	ARRDC1-AS1	9	137615332	137618906	-	2387	antisense	ARRDC1 antisense RNA 1 [Source:HGNC Symbol;Acc:HGNC:23395]	-
ENSG00000185630	295.953	274.788	299.371	404.017	352.021	362.78	290.037	372.939	-0.362017	0.00302118	0.105289	PBX1	1	164555584	164899296	+	21249	protein_coding	PBX homeobox 1 [Source:HGNC Symbol;Acc:HGNC:8632]	Homeobox
ENSG00000243232	18.9714	5.60792	10.6572	47.3609	22.4694	31.2266	11.7455	33.6856	-1.50571	0.00305132	0.106088	PCDHAC2	5	140966235	141012344	+	6318	protein_coding	protocadherin alpha subfamily C, 2 [Source:HGNC Symbol;Acc:HGNC:8677]	-
ENSG00000236609	119.52	133.468	161.796	186.544	197.945	206.647	138.261	197.045	-0.511001	0.0030777	0.106752	ZNF853	7	6615617	6624290	+	3857	protein_coding	zinc finger protein 853 [Source:HGNC Symbol;Acc:HGNC:21767]	zf-C2H2
ENSG00000132530	479.027	511.442	525.11	443.646	373.42	394.007	505.193	403.691	0.322376	0.00308792	0.106854	XAF1	17	6755447	6775647	+	6615	protein_coding	XIAP associated factor 1 [Source:HGNC Symbol;Acc:HGNC:30932]	-
ENSG00000187244	399.347	427.323	390.442	346.991	289.963	315.022	405.704	317.325	0.352265	0.00310356	0.107142	BCAM	19	44809059	44821421	+	5009	protein_coding	basal cell adhesion molecule (Lutheran blood group) [Source:HGNC Symbol;Acc:HGNC:6722]	-
ENSG00000205746	224.811	224.317	196.674	235.838	315.642	334.309	215.267	295.263	-0.45649	0.00312671	0.107688	AC126755.1	16	18334400	18352476	-	6804	transcribed_unprocessed_pseudogene	polycystic kidney disease 1 (autosomal dominant) (PKD1) pseudogene	-
ENSG00000159388	575.781	697.625	518.328	550.933	404.45	407.783	597.245	454.388	0.392192	0.0031391	0.107861	BTG2	1	203305491	203309602	+	2757	protein_coding	BTG anti-proliferation factor 2 [Source:HGNC Symbol;Acc:HGNC:1131]	-
ENSG00000204291	7886.39	8774.14	7815.62	7714.99	7159.19	6873.53	8158.72	7249.24	0.170247	0.00316404	0.108465	COL15A1	9	98943179	99070792	+	6653	protein_coding	collagen type XV alpha 1 chain [Source:HGNC Symbol;Acc:HGNC:2192]	-
ENSG00000137871	382.273	281.517	369.127	416.582	470.788	455.541	344.306	447.637	-0.374775	0.00318944	0.108949	ZNF280D	15	56630181	56734086	-	12113	protein_coding	zinc finger protein 280D [Source:HGNC Symbol;Acc:HGNC:25953]	-
ENSG00000137970	848.02	767.163	813.824	974.281	942.646	944.146	809.669	953.691	-0.235146	0.00319302	0.108949	RPL7P9	1	96678874	96679620	-	747	processed_pseudogene	ribosomal protein L7 pseudogene 9 [Source:HGNC Symbol;Acc:HGNC:37028]	-
ENSG00000184349	295.005	262.45	322.623	364.389	423.709	358.188	293.359	382.095	-0.377576	0.0032189	0.109577	EFNA5	5	107376889	107670895	-	5703	protein_coding	ephrin A5 [Source:HGNC Symbol;Acc:HGNC:3225]	-
ENSG00000166024	325.359	315.165	301.309	249.37	225.764	247.058	313.944	240.731	0.381906	0.00323356	0.109821	R3HCC1L	10	98134624	98244897	+	3571	protein_coding	R3H domain and coiled-coil containing 1 like [Source:HGNC Symbol;Acc:HGNC:23512]	-
ENSG00000197496	3854.03	4074.71	3785.25	4592.07	4216.76	4274.38	3904.66	4361.07	-0.160005	0.00324949	0.110092	SLC2A10	20	46709487	46736347	+	5000	protein_coding	solute carrier family 2 member 10 [Source:HGNC Symbol;Acc:HGNC:13444]	-
ENSG00000197815	83.474	62.8086	69.7564	36.7288	44.9388	39.4925	72.013	40.3867	0.839506	0.00325652	0.110092	AC122129.1	17	17858227	17860041	+	1815	antisense	novel transcript, antisense to TOM1L2	-
ENSG00000129667	73.0397	81.8756	53.2861	36.7288	47.0788	25.7161	69.4005	36.5079	0.931421	0.0032743	0.110438	RHBDF2	17	76470891	76501790	-	6924	protein_coding	rhomboid 5 homolog 2 [Source:HGNC Symbol;Acc:HGNC:20788]	-
ENSG00000169902	1495.89	1547.78	1586.96	1799.71	1704.47	1762.47	1543.54	1755.55	-0.186092	0.00328822	0.110653	TPST1	7	66205199	66420543	+	2923	protein_coding	tyrosylprotein sulfotransferase 1 [Source:HGNC Symbol;Acc:HGNC:12020]	-
ENSG00000136636	2115.31	2111.94	2132.41	2340.98	2355.01	2428.33	2119.89	2374.77	-0.16393	0.00330416	0.110935	KCTD3	1	215567392	215621807	+	4929	protein_coding	potassium channel tetramerization domain containing 3 [Source:HGNC Symbol;Acc:HGNC:21305]	-
ENSG00000049130	1767.18	1821.45	1972.55	2064.55	2058.63	2229.03	1853.73	2117.4	-0.192129	0.00338376	0.1131	KITLG	12	88492793	88580851	-	6205	protein_coding	KIT ligand [Source:HGNC Symbol;Acc:HGNC:6343]	-
ENSG00000073756	256.113	228.803	318.748	331.526	623.794	765.971	267.888	573.764	-1.09851	0.00338404	0.1131	PTGS2	1	186671791	186680427	-	5269	protein_coding	prostaglandin-endoperoxide synthase 2 [Source:HGNC Symbol;Acc:HGNC:9605]	-
ENSG00000087074	2006.22	2102.97	2172.14	2400.91	2289.74	2388.84	2093.77	2359.83	-0.173011	0.00342817	0.114276	PPP1R15A	19	48872392	48876057	+	3093	protein_coding	protein phosphatase 1 regulatory subunit 15A [Source:HGNC Symbol;Acc:HGNC:14375]	-
ENSG00000212907	15061.4	16024.1	17729.7	17601.8	18051.5	19163.1	16271.7	18272.1	-0.167308	0.00343482	0.114276	MT-ND4L	MT	10470	10766	+	297	protein_coding	mitochondrially encoded NADH:ubiquinone oxidoreductase core subunit 4L [Source:HGNC Symbol;Acc:HGNC:7460]	-
ENSG00000074416	2745.16	2535.9	2578.08	2136.07	2306.86	2454.05	2619.71	2298.99	0.188562	0.00344387	0.114318	MGLL	3	127689062	128052190	-	11849	protein_coding	monoglyceride lipase [Source:HGNC Symbol;Acc:HGNC:17038]	-
ENSG00000118523	11456.8	10041.5	10803.5	11782.2	16394.1	16485.8	10767.3	14887.4	-0.467399	0.00348049	0.115173	CTGF	6	131948176	131951373	-	2339	protein_coding	connective tissue growth factor [Source:HGNC Symbol;Acc:HGNC:2500]	-
ENSG00000176678	197.302	120.009	151.139	103.421	115.557	84.4956	156.15	101.158	0.633196	0.00349256	0.115173	FOXL1	16	86576368	86582160	+	3742	protein_coding	forkhead box L1 [Source:HGNC Symbol;Acc:HGNC:3817]	Fork
ENSG00000109861	806.283	764.92	840.952	660.153	675.153	695.252	804.051	676.852	0.24909	0.00350787	0.115173	CTSC	11	88293592	88337787	-	11421	protein_coding	cathepsin C [Source:HGNC Symbol;Acc:HGNC:2528]	-
ENSG00000196155	2379.96	2290.27	2399.81	2125.44	2154.92	1996.67	2356.68	2092.34	0.17248	0.00351238	0.115173	PLEKHG4	16	67277510	67289499	+	7328	protein_coding	pleckstrin homology and RhoGEF domain containing G4 [Source:HGNC Symbol;Acc:HGNC:24501]	-
ENSG00000157106	3560.92	3789.83	3887.95	3552.07	3124.32	3269.61	3746.23	3315.33	0.175861	0.00351615	0.115173	SMG1	16	18804853	18926454	-	25988	protein_coding	SMG1, nonsense mediated mRNA decay associated PI3K related kinase [Source:HGNC Symbol;Acc:HGNC:30045]	-
ENSG00000180626	176.434	213.101	234.459	166.246	129.467	142.357	207.998	146.023	0.508133	0.00351673	0.115173	ZNF594	17	5179536	5191883	-	5314	protein_coding	zinc finger protein 594 [Source:HGNC Symbol;Acc:HGNC:29392]	zf-C2H2
ENSG00000138134	255.165	215.344	258.68	144.982	176.545	202.973	243.063	174.834	0.476333	0.00356268	0.11626	STAMBPL1	10	88879734	88975153	+	6323	protein_coding	STAM binding protein like 1 [Source:HGNC Symbol;Acc:HGNC:24105]	-
ENSG00000138764	1170.53	1132.8	1212.02	1272.94	1446.6	1362.03	1171.78	1360.53	-0.214353	0.00356577	0.11626	CCNG2	4	77157151	77433388	+	7471	protein_coding	cyclin G2 [Source:HGNC Symbol;Acc:HGNC:1593]	-
ENSG00000167548	3046.8	2897.05	3076.06	2825.22	2552.95	2642.32	3006.64	2673.5	0.169506	0.0035836	0.116582	KMT2D	12	49018975	49059774	-	20485	protein_coding	lysine methyltransferase 2D [Source:HGNC Symbol;Acc:HGNC:7133]	-
ENSG00000092421	332.947	284.882	296.464	342.158	408.73	436.254	304.765	395.714	-0.375448	0.00359256	0.116615	SEMA6A	5	116443616	116574934	-	10956	protein_coding	semaphorin 6A [Source:HGNC Symbol;Acc:HGNC:10738]	-
ENSG00000167642	97.7025	91.9698	74.6005	48.3274	46.0088	61.5348	88.0909	51.957	0.757521	0.00363224	0.117643	SPINT2	19	38244035	38292614	+	5199	protein_coding	serine peptidase inhibitor, Kunitz type 2 [Source:HGNC Symbol;Acc:HGNC:11247]	-
ENSG00000107372	5916.22	6021.78	5881.82	6455.58	6457.28	6531.88	5939.94	6481.58	-0.126068	0.00365545	0.118134	ZFAND5	9	72351425	72365235	-	7053	protein_coding	zinc finger AN1-type containing 5 [Source:HGNC Symbol;Acc:HGNC:13008]	-
ENSG00000087116	9139.45	9278.86	8550.97	8577.15	7856.81	7872.79	8989.76	8102.25	0.149778	0.00368535	0.118838	ADAMTS2	5	179110851	179345430	-	8726	protein_coding	ADAM metallopeptidase with thrombospondin type 1 motif 2 [Source:HGNC Symbol;Acc:HGNC:218]	-
ENSG00000143162	2002.43	1963.89	1850.48	2380.61	2121.76	2136.27	1938.93	2212.88	-0.190939	0.00372692	0.119915	CREG1	1	167529117	167553805	-	3286	protein_coding	cellular repressor of E1A stimulated genes 1 [Source:HGNC Symbol;Acc:HGNC:2351]	-
ENSG00000198959	774.031	703.233	748.912	497.772	588.485	696.17	742.059	594.143	0.320536	0.00376575	0.1209	TGM2	20	38127387	38166578	-	8036	protein_coding	transglutaminase 2 [Source:HGNC Symbol;Acc:HGNC:11778]	-
ENSG00000110328	48.377	50.4712	53.2861	107.287	62.0584	93.6799	50.7114	87.6751	-0.793537	0.00377457	0.120918	GALNT18	11	11270876	11622005	-	3627	protein_coding	polypeptide N-acetylgalactosaminyltransferase 18 [Source:HGNC Symbol;Acc:HGNC:30488]	-
ENSG00000150687	13720.1	13669.9	13541.5	12662.8	12634.2	12588.9	13643.8	12628.6	0.111547	0.00382625	0.122307	PRSS23	11	86791059	86952910	+	11725	protein_coding	serine protease 23 [Source:HGNC Symbol;Acc:HGNC:14370]	-
ENSG00000133110	5889.66	6173.19	6090.12	5657.21	5408.71	5472.01	6050.99	5512.64	0.134153	0.00386335	0.123166	POSTN	13	37562583	37598844	-	5464	protein_coding	periostin [Source:HGNC Symbol;Acc:HGNC:16953]	-
ENSG00000253368	306.387	315.165	326.498	245.503	246.094	243.384	316.017	244.994	0.367352	0.00386991	0.123166	TRNP1	1	26993707	27000898	+	1976	protein_coding	TMF1-regulated nuclear protein 1 [Source:HGNC Symbol;Acc:HGNC:34348]	-
ENSG00000052126	981.768	912.969	1127.73	1128.93	1199.44	1267.43	1007.49	1198.6	-0.24961	0.00391568	0.124134	PLEKHA5	12	19129752	19376400	+	12558	protein_coding	pleckstrin homology domain containing A5 [Source:HGNC Symbol;Acc:HGNC:30036]	-
ENSG00000138347	22.7656	20.1885	33.9093	10.632	10.6997	4.59215	25.6212	8.6413	1.58157	0.00391909	0.124134	MYPN	10	68106117	68212017	+	7060	protein_coding	myopalladin [Source:HGNC Symbol;Acc:HGNC:23246]	-
ENSG00000129757	185.919	176.089	172.453	213.607	257.863	252.568	178.154	241.346	-0.43698	0.00392573	0.124134	CDKN1C	11	2883213	2885773	-	2478	protein_coding	cyclin dependent kinase inhibitor 1C [Source:HGNC Symbol;Acc:HGNC:1786]	-
ENSG00000154451	144.182	85.2403	155.983	150.782	224.694	222.26	128.469	199.245	-0.627015	0.00395804	0.124724	GBP5	1	89258950	89272804	-	8143	protein_coding	guanylate binding protein 5 [Source:HGNC Symbol;Acc:HGNC:19895]	-
ENSG00000102683	129.954	185.061	132.731	291.898	190.455	184.605	149.249	222.319	-0.579547	0.00396139	0.124724	SGCG	13	23180952	23325165	+	1624	protein_coding	sarcoglycan gamma [Source:HGNC Symbol;Acc:HGNC:10809]	-
ENSG00000182986	58.8112	72.9029	49.4107	36.7288	35.3091	21.1239	60.3749	31.0539	0.960951	0.00398108	0.125076	ZNF320	19	52863790	52897693	-	8310	protein_coding	zinc finger protein 320 [Source:HGNC Symbol;Acc:HGNC:13842]	zf-C2H2
ENSG00000180957	1404.83	1459.18	1528.83	1608.34	1736.57	1673.38	1464.28	1672.76	-0.191719	0.00401955	0.126015	PITPNB	22	27851669	27920134	-	5129	protein_coding	phosphatidylinositol transfer protein beta [Source:HGNC Symbol;Acc:HGNC:9002]	-
ENSG00000261213	497.05	466.579	494.107	566.397	602.395	598.817	485.912	589.203	-0.276961	0.00404268	0.12647	AC099786.3	1	75122518	75123927	-	1410	lincRNA	novel transcript	-
ENSG00000112851	3247.9	3455.6	3322.15	3720.25	3554.45	3907	3341.88	3727.23	-0.15824	0.00409329	0.127662	ERBIN	5	65926475	66082549	+	10216	protein_coding	erbb2 interacting protein [Source:HGNC Symbol;Acc:HGNC:15842]	-
ENSG00000141295	649.769	660.612	655.903	777.105	775.73	769.645	655.428	774.16	-0.240325	0.00409946	0.127662	SCRN2	17	47837692	47841333	-	3043	protein_coding	secernin 2 [Source:HGNC Symbol;Acc:HGNC:30381]	-
ENSG00000034152	1311.87	1203.46	1271.12	973.314	1173.76	1080.07	1262.15	1075.72	0.232079	0.0041069	0.127662	MAP2K3	17	21284672	21315240	+	3783	protein_coding	mitogen-activated protein kinase kinase 3 [Source:HGNC Symbol;Acc:HGNC:6843]	-
ENSG00000153201	2123.84	2273.45	2324.24	1966.93	1948.42	2038.92	2240.51	1984.75	0.174312	0.0041704	0.129145	RANBP2	2	108719481	108785811	+	12302	protein_coding	RAN binding protein 2 [Source:HGNC Symbol;Acc:HGNC:9848]	-
ENSG00000124343	829.997	726.786	870.017	888.258	986.515	1035.99	808.933	970.254	-0.260934	0.00417221	0.129145	XG	X	2752048	2816500	+	3349	protein_coding	Xg glycoprotein (Xg blood group) [Source:HGNC Symbol;Acc:HGNC:12806]	-
ENSG00000176014	6019.61	6071.13	5630.89	5409.77	5469.7	5168.01	5907.21	5349.16	0.143188	0.00421213	0.130106	TUBB6	18	12307669	12344320	+	4117	protein_coding	tubulin beta 6 class V [Source:HGNC Symbol;Acc:HGNC:20776]	-
ENSG00000176971	568.192	611.263	639.433	439.78	517.867	523.505	606.296	493.717	0.296319	0.00432053	0.133174	FIBIN	11	26994184	26996121	+	1938	protein_coding	fin bud initiation factor homolog [Source:HGNC Symbol;Acc:HGNC:33747]	-
ENSG00000244313	661.152	692.017	691.75	775.172	858.118	790.769	681.64	808.019	-0.244912	0.00434401	0.133388	AC024293.1	11	46428653	46429150	-	498	processed_pseudogene	ribosomal protein S10 (RPS10) pseudogene	-
ENSG00000171812	1425.7	1418.8	1316.65	1092.2	1310.72	1157.22	1387.05	1186.71	0.225881	0.00434566	0.133388	COL8A2	1	36095236	36125220	-	4670	protein_coding	collagen type VIII alpha 2 chain [Source:HGNC Symbol;Acc:HGNC:2216]	-
ENSG00000236776	3.79427	0	0	8.69894	13.9096	11.0212	1.26476	11.2099	-3.08841	0.00437522	1	RPL21P23	1	56538452	56538911	+	460	processed_pseudogene	ribosomal protein L21 pseudogene 23 [Source:HGNC Symbol;Acc:HGNC:36205]	-
ENSG00000261040	81.5768	106.55	74.6005	48.3274	57.7785	50.5137	87.5759	52.2065	0.744356	0.00441039	0.135092	WFDC21P	17	60083566	60091885	-	1099	transcribed_unitary_pseudogene	WAP four-disulfide core domain 21, pseudogene [Source:HGNC Symbol;Acc:HGNC:50357]	-
ENSG00000026025	82474.2	72802	82569.2	82082.2	95193.3	89751.8	79281.8	89009.1	-0.166916	0.00443279	0.135495	VIM	10	17228259	17237593	+	5158	protein_coding	vimentin [Source:HGNC Symbol;Acc:HGNC:12692]	-
ENSG00000135643	206.788	169.359	185.048	209.741	282.473	279.203	187.065	257.139	-0.456223	0.00449589	0.137139	KCNMB4	12	70366276	70434292	+	4874	protein_coding	potassium calcium-activated channel subfamily M regulatory beta subunit 4 [Source:HGNC Symbol;Acc:HGNC:6289]	-
ENSG00000270629	739.883	761.555	635.558	923.054	772.52	887.204	712.332	860.926	-0.275288	0.00451761	0.137515	NBPF14	1	148531385	148679751	-	12116	protein_coding	NBPF member 14 [Source:HGNC Symbol;Acc:HGNC:25232]	-
ENSG00000146250	164.102	112.158	202.487	195.243	231.114	282.877	159.583	236.411	-0.563262	0.00453336	0.137709	PRSS35	6	83512538	83525704	+	2440	protein_coding	serine protease 35 [Source:HGNC Symbol;Acc:HGNC:21387]	-
ENSG00000157227	36729.5	34178	34574.9	38143.9	38369.2	37871.5	35160.8	38128.2	-0.116822	0.00456592	0.138412	MMP14	14	22836557	22849027	+	4464	protein_coding	matrix metallopeptidase 14 [Source:HGNC Symbol;Acc:HGNC:7160]	-
ENSG00000156140	234.296	205.25	277.088	296.73	302.802	353.596	238.878	317.709	-0.409848	0.00457755	0.138478	ADAMTS3	4	72280969	72569386	-	7172	protein_coding	ADAM metallopeptidase with thrombospondin type 1 motif 3 [Source:HGNC Symbol;Acc:HGNC:219]	-
ENSG00000008710	7898.72	7549.38	7253.69	7099.3	6717.29	6814.75	7567.26	6877.11	0.137936	0.0046121	0.139152	PKD1	16	2088710	2135898	-	18532	protein_coding	polycystin 1, transient receptor potential channel interacting [Source:HGNC Symbol;Acc:HGNC:9008]	-
ENSG00000275832	6070.83	5933.17	5729.71	5481.3	5310.27	5392.1	5911.24	5394.56	0.131865	0.0046188	0.139152	ARHGAP23	17	38419280	38512392	+	8133	protein_coding	Rho GTPase activating protein 23 [Source:HGNC Symbol;Acc:HGNC:29293]	-
ENSG00000170385	1968.28	1940.34	2080.1	2144.77	2233.03	2414.55	1996.24	2264.12	-0.181687	0.00466008	0.140108	SLC30A1	1	211571568	211578742	-	5474	protein_coding	solute carrier family 30 member 1 [Source:HGNC Symbol;Acc:HGNC:11012]	-
ENSG00000060656	660.203	631.451	569.677	760.674	721.162	743.01	620.444	741.615	-0.25786	0.00467172	0.140171	PTPRU	1	29236516	29326813	+	6682	protein_coding	protein tyrosine phosphatase, receptor type U [Source:HGNC Symbol;Acc:HGNC:9683]	-
ENSG00000273018	160.308	151.414	148.232	231.005	219.344	183.686	153.318	211.345	-0.461352	0.00469741	0.140654	FAM106A	17	18511221	18551705	-	9984	processed_transcript	family with sequence similarity 106 member A [Source:NCBI gene;Acc:80039]	-
ENSG00000122884	4039	3882.92	4139.85	4218.98	4535.61	4666.54	4020.59	4473.71	-0.153806	0.00471844	0.140996	P4HA1	10	73007217	73096974	-	3093	protein_coding	prolyl 4-hydroxylase subunit alpha 1 [Source:HGNC Symbol;Acc:HGNC:8546]	-
ENSG00000086758	7239.47	7815.19	7189.75	7092.53	6338.52	6562.19	7414.8	6664.41	0.153521	0.00478918	0.142819	HUWE1	X	53532096	53686729	-	17380	protein_coding	HECT, UBA and WWE domain containing 1, E3 ubiquitin protein ligase [Source:HGNC Symbol;Acc:HGNC:30892]	-
ENSG00000140961	406.936	476.673	384.629	365.355	300.662	325.124	422.746	330.381	0.352541	0.00485807	0.144579	OSGIN1	16	83948282	83966332	+	3460	protein_coding	oxidative stress induced growth inhibitor 1 [Source:HGNC Symbol;Acc:HGNC:30093]	-
ENSG00000143369	5131.75	4602.98	4992.42	5206.8	5601.31	5593.24	4909.05	5467.11	-0.154814	0.00487473	0.144748	ECM1	1	150508062	150513789	+	3360	protein_coding	extracellular matrix protein 1 [Source:HGNC Symbol;Acc:HGNC:3153]	-
ENSG00000178951	1641.02	1658.82	1520.11	1481.72	1301.09	1406.12	1606.65	1396.31	0.201399	0.00488346	0.144748	ZBTB7A	19	4044364	4066945	-	5725	protein_coding	zinc finger and BTB domain containing 7A [Source:HGNC Symbol;Acc:HGNC:18078]	ZBTB
ENSG00000178882	30.3542	28.0396	42.6289	18.3644	11.7697	11.9396	33.6742	14.0246	1.2645	0.004897	0.144856	RFLNA	12	123973241	124316024	+	3173	protein_coding	refilin A [Source:HGNC Symbol;Acc:HGNC:27051]	-
ENSG00000157150	53.1198	49.3497	49.4107	82.1566	87.7378	79.9034	50.6267	83.2659	-0.715925	0.00494703	0.146042	TIMP4	3	12153051	12159351	-	1650	protein_coding	TIMP metallopeptidase inhibitor 4 [Source:HGNC Symbol;Acc:HGNC:11823]	-
ENSG00000284602	20.8685	23.5532	16.4702	8.69894	4.27989	5.51058	20.2973	6.16314	1.71086	0.0049946	1	AL031432.4	1	25232586	25234775	+	2190	bidirectional_promoter_lncRNA	novel transcript	-
ENSG00000075413	1422.85	1626.3	1556.92	1892.5	1716.24	1690.83	1535.36	1766.52	-0.203255	0.00500123	0.147346	MARK3	14	103385392	103503831	+	8891	protein_coding	microtubule affinity regulating kinase 3 [Source:HGNC Symbol;Acc:HGNC:6897]	-
ENSG00000088881	151.771	115.523	130.793	179.778	194.735	184.605	132.696	186.373	-0.485896	0.00506021	0.148345	EBF4	20	2692878	2760108	+	3717	protein_coding	early B cell factor 4 [Source:HGNC Symbol;Acc:HGNC:29278]	COE
ENSG00000207971	14.2285	15.7022	23.2521	28.0299	44.9388	46.8399	17.7276	39.9362	-1.16878	0.005063	0.148345	MIR125B1	11	122099757	122099844	-	88	miRNA	microRNA 125b-1 [Source:HGNC Symbol;Acc:HGNC:31506]	-
ENSG00000176170	287.416	334.232	253.836	228.105	222.554	210.321	291.828	220.327	0.403397	0.00506548	0.148345	SPHK1	17	76376584	76387860	+	4416	protein_coding	sphingosine kinase 1 [Source:HGNC Symbol;Acc:HGNC:11240]	-
ENSG00000196730	625.106	551.819	578.396	677.551	692.272	731.989	585.107	700.604	-0.258994	0.00507747	0.1484	DAPK1	9	87497228	87708633	+	8907	protein_coding	death associated protein kinase 1 [Source:HGNC Symbol;Acc:HGNC:2674]	-
ENSG00000106571	1291	1251.69	1243.02	1430.49	1433.76	1438.26	1261.9	1434.17	-0.184434	0.00510313	0.148853	GLI3	7	41960950	42237870	-	10950	protein_coding	GLI family zinc finger 3 [Source:HGNC Symbol;Acc:HGNC:4319]	zf-C2H2
ENSG00000127990	2813.45	2445.05	2889.08	2786.56	3275.19	3414.72	2715.86	3158.82	-0.217341	0.00512404	0.149	SGCE	7	94524204	94656572	-	20884	protein_coding	sarcoglycan epsilon [Source:HGNC Symbol;Acc:HGNC:10808]	-
ENSG00000166265	145.131	112.158	145.326	67.6584	112.347	80.8219	134.205	86.9425	0.633734	0.00512848	0.149	CYYR1	21	26466209	26573284	-	3266	protein_coding	cysteine and tyrosine rich 1 [Source:HGNC Symbol;Acc:HGNC:16274]	-
ENSG00000162337	3611.2	3040.61	3316.33	2726.63	3050.49	2970.2	3322.71	2915.78	0.189319	0.0051553	0.149483	LRP5	11	68312609	68449275	+	6164	protein_coding	LDL receptor related protein 5 [Source:HGNC Symbol;Acc:HGNC:6697]	-
ENSG00000196616	287.416	170.481	275.15	115.019	182.965	191.952	244.349	163.312	0.584809	0.0052189	0.150858	ADH1B	4	99304964	99352760	-	10777	protein_coding	alcohol dehydrogenase 1B (class I), beta polypeptide [Source:HGNC Symbol;Acc:HGNC:250]	-
ENSG00000116001	1825.04	1862.95	2035.53	2104.18	2149.57	2217.09	1907.84	2156.95	-0.176955	0.00523191	0.150858	TIA1	2	70209444	70248660	-	6607	protein_coding	TIA1 cytotoxic granule associated RNA binding protein [Source:HGNC Symbol;Acc:HGNC:11802]	-
ENSG00000215717	1446.57	1518.62	1556.92	1747.52	1724.8	1653.17	1507.37	1708.5	-0.180655	0.00524787	0.150858	TMEM167B	1	109089803	109096934	+	4574	protein_coding	transmembrane protein 167B [Source:HGNC Symbol;Acc:HGNC:30187]	-
ENSG00000171604	1857.3	2028.94	1721.63	1740.75	1602.82	1486.94	1869.29	1610.17	0.214707	0.00526019	0.150858	CXXC5	5	139647299	139683882	+	3852	protein_coding	CXXC finger protein 5 [Source:HGNC Symbol;Acc:HGNC:26943]	-
ENSG00000163071	1325.15	1354.87	1421.29	1523.28	1581.42	1553.98	1367.1	1552.89	-0.183574	0.00526394	0.150858	SPATA18	4	52051331	52097292	+	4941	protein_coding	spermatogenesis associated 18 [Source:HGNC Symbol;Acc:HGNC:29579]	-
ENSG00000105376	136.594	137.955	114.323	75.3908	82.3879	100.109	129.624	85.9625	0.589477	0.00526442	0.150858	ICAM5	19	10289981	10296778	+	3906	protein_coding	intercellular adhesion molecule 5 [Source:HGNC Symbol;Acc:HGNC:5348]	-
ENSG00000162927	101.497	109.915	99.7903	149.815	151.936	144.194	103.734	148.648	-0.520129	0.00528599	0.151181	PUS10	2	60940222	61018259	-	7651	protein_coding	pseudouridylate synthase 10 [Source:HGNC Symbol;Acc:HGNC:26505]	-
ENSG00000139112	3118.89	2854.43	3289.21	3295.93	3589.76	3568.1	3087.51	3484.6	-0.173811	0.00532667	0.152048	GABARAPL1	12	10212458	10223130	+	4086	protein_coding	GABA type A receptor associated protein like 1 [Source:HGNC Symbol;Acc:HGNC:4068]	-
ENSG00000188321	215.325	191.791	217.989	264.834	298.522	259.916	208.368	274.424	-0.393876	0.00534518	0.152281	ZNF559	19	9323772	9351162	+	6783	protein_coding	zinc finger protein 559 [Source:HGNC Symbol;Acc:HGNC:28197]	zf-C2H2
ENSG00000164106	92.0111	123.374	88.1643	64.7588	75.9681	41.3294	101.183	60.6854	0.740146	0.00538986	0.153256	SCRG1	4	173384701	173406380	-	5396	protein_coding	stimulator of chondrogenesis 1 [Source:HGNC Symbol;Acc:HGNC:17036]	-
ENSG00000162804	1833.58	1470.4	1787.51	1385.06	1465.86	1505.31	1697.16	1452.08	0.226254	0.00550292	0.156168	SNED1	2	240998838	241095568	+	13592	protein_coding	sushi, nidogen and EGF like domains 1 [Source:HGNC Symbol;Acc:HGNC:24696]	-
ENSG00000197971	282.673	210.858	237.365	151.748	163.706	211.239	243.632	175.564	0.472876	0.00552697	0.156502	MBP	18	76978827	77133683	-	18615	protein_coding	myelin basic protein [Source:HGNC Symbol;Acc:HGNC:6925]	-
ENSG00000180530	827.151	799.689	836.107	881.492	944.786	1112.22	820.982	979.499	-0.255149	0.00553603	0.156502	NRIP1	21	14961235	15065936	-	8497	protein_coding	nuclear receptor interacting protein 1 [Source:HGNC Symbol;Acc:HGNC:8001]	-
ENSG00000118473	540.684	515.928	664.623	606.992	767.17	783.421	573.745	719.195	-0.324635	0.00555613	0.15651	SGIP1	1	66533383	66748299	+	10477	protein_coding	SH3 domain GRB2 like endophilin interacting protein 1 [Source:HGNC Symbol;Acc:HGNC:25412]	-
ENSG00000177508	557.758	758.19	495.076	534.501	427.989	418.804	603.675	460.432	0.388262	0.00555763	0.15651	IRX3	16	54283304	54286763	-	2911	protein_coding	iroquois homeobox 3 [Source:HGNC Symbol;Acc:HGNC:14360]	Homeobox
ENSG00000153132	326.307	383.581	358.47	462.01	419.429	445.439	356.12	442.293	-0.315186	0.00557205	0.156572	CLGN	4	140388455	140427968	-	3127	protein_coding	calmegin [Source:HGNC Symbol;Acc:HGNC:2060]	-
ENSG00000136732	1934.13	1666.67	1890.2	1912.8	2192.37	2254.75	1830.34	2119.97	-0.211002	0.00561406	0.156572	GYPC	2	126655933	126696670	+	3812	protein_coding	glycophorin C (Gerbich blood group) [Source:HGNC Symbol;Acc:HGNC:4704]	-
ENSG00000158122	683.917	653.883	706.283	766.473	833.509	810.974	681.361	803.652	-0.236964	0.00561823	0.156572	PRXL2C	9	96639577	96655303	-	3084	protein_coding	peroxiredoxin like 2C [Source:HGNC Symbol;Acc:HGNC:16881]	-
ENSG00000186281	89.1654	96.4561	80.4136	158.514	116.627	123.07	88.6784	132.737	-0.585033	0.00561867	0.156572	GPAT2	2	96021946	96039451	-	5684	protein_coding	glycerol-3-phosphate acyltransferase 2, mitochondrial [Source:HGNC Symbol;Acc:HGNC:27168]	-
ENSG00000084774	1132.59	1325.71	1183.92	1103.8	1027.17	979.965	1214.07	1036.98	0.22636	0.00562342	0.156572	CAD	2	27217390	27243943	+	8422	protein_coding	carbamoyl-phosphate synthetase 2, aspartate transcarbamylase, and dihydroorotase [Source:HGNC Symbol;Acc:HGNC:1424]	-
ENSG00000006756	726.603	651.64	711.127	833.165	803.549	824.75	696.457	820.488	-0.235355	0.00562388	0.156572	ARSD	X	2903970	2929351	-	7030	protein_coding	arylsulfatase D [Source:HGNC Symbol;Acc:HGNC:717]	-
ENSG00000237975	67.3483	50.4712	50.3796	90.8556	93.0876	88.1693	56.0664	90.7042	-0.690146	0.00571046	0.158682	FLG-AS1	1	152168125	152445456	+	7691	antisense	FLG antisense RNA 1 [Source:HGNC Symbol;Acc:HGNC:27913]	-
ENSG00000147403	26467.9	26593.9	25412.6	29432.4	29090.4	27014.7	26158.1	28512.5	-0.124311	0.00572168	0.158693	RPL10	X	154389955	154409168	+	4825	protein_coding	ribosomal protein L10 [Source:HGNC Symbol;Acc:HGNC:10298]	-
ENSG00000185201	4072.2	3833.57	4014.87	4507.02	4367.63	4262.44	3973.55	4379.03	-0.139742	0.00576692	0.159646	IFITM2	11	307631	315272	+	1543	protein_coding	interferon induced transmembrane protein 2 [Source:HGNC Symbol;Acc:HGNC:5413]	-
ENSG00000100625	679.175	668.463	622.963	546.1	533.916	569.427	656.867	549.814	0.255772	0.00577899	0.159679	SIX4	14	60709528	60724348	-	6658	protein_coding	SIX homeobox 4 [Source:HGNC Symbol;Acc:HGNC:10890]	Homeobox
ENSG00000247746	36.9941	38.1338	33.9093	16.4313	16.0496	17.4502	36.3458	16.6437	1.12464	0.00579182	0.159732	USP51	X	55484616	55489202	-	4407	protein_coding	ubiquitin specific peptidase 51 [Source:HGNC Symbol;Acc:HGNC:23086]	-
ENSG00000105854	1661.89	1520.87	1722.59	1700.16	1977.31	1994.83	1635.12	1890.77	-0.208683	0.00580858	0.159894	PON2	7	95404863	95435329	-	3843	protein_coding	paraoxonase 2 [Source:HGNC Symbol;Acc:HGNC:9205]	-
ENSG00000113205	15.1771	30.2827	20.3456	11.5986	5.34986	2.75529	21.9351	6.56791	1.73598	0.0058261	1	PCDHB3	5	141100473	141103827	+	3355	protein_coding	protocadherin beta 3 [Source:HGNC Symbol;Acc:HGNC:8688]	-
ENSG00000144230	22.7656	34.7691	22.2833	15.4648	6.41984	6.42901	26.606	9.43787	1.48678	0.00589313	0.161703	GPR17	2	127645864	127652639	+	2671	protein_coding	G protein-coupled receptor 17 [Source:HGNC Symbol;Acc:HGNC:4471]	-
ENSG00000131002	50.2741	65.0518	55.2238	88.9225	92.0176	90.9246	56.8499	90.6216	-0.676836	0.00589634	0.161703	TXLNGY	Y	19567313	19606274	+	11377	transcribed_unprocessed_pseudogene	taxilin gamma pseudogene, Y-linked [Source:HGNC Symbol;Acc:HGNC:18473]	-
ENSG00000120686	2295.53	2228.59	2433.72	2565.22	2524.07	2704.78	2319.28	2598.02	-0.163639	0.00591753	0.161981	UFM1	13	38349849	38363619	+	4382	protein_coding	ubiquitin fold modifier 1 [Source:HGNC Symbol;Acc:HGNC:20597]	-
ENSG00000109189	873.631	858.011	828.357	1020.68	959.765	985.476	853.333	988.639	-0.212701	0.00596272	0.162615	USP46	4	52590972	52659335	-	8917	protein_coding	ubiquitin specific peptidase 46 [Source:HGNC Symbol;Acc:HGNC:20075]	-
ENSG00000116032	119.52	116.645	109.479	74.4242	89.8777	62.4533	115.214	75.5851	0.612683	0.00596284	0.162615	GRIN3B	19	1000419	1009732	+	3281	protein_coding	glutamate ionotropic receptor NMDA type subunit 3B [Source:HGNC Symbol;Acc:HGNC:16768]	-
ENSG00000142949	2780.25	3037.25	2880.36	2730.5	2459.87	2558.75	2899.29	2583.04	0.165805	0.0060345	0.164136	PTPRF	1	43525187	43623666	+	10712	protein_coding	protein tyrosine phosphatase, receptor type F [Source:HGNC Symbol;Acc:HGNC:9670]	-
ENSG00000089154	3189.08	3271.66	3109	2953.77	2854.69	2847.13	3189.91	2885.2	0.144517	0.00604099	0.164136	GCN1	12	120127203	120194710	-	9654	protein_coding	GCN1, eIF2 alpha kinase activator homolog [Source:HGNC Symbol;Acc:HGNC:4199]	-
ENSG00000104447	1047.22	1025.13	1035.69	1150.19	1210.14	1198.55	1036.01	1186.29	-0.195024	0.00617035	0.167341	TRPS1	8	115408496	115809673	-	11072	protein_coding	transcriptional repressor GATA binding 1 [Source:HGNC Symbol;Acc:HGNC:12340]	zf-GATA
ENSG00000241684	72.0912	59.4439	56.1926	107.287	95.2276	92.7615	62.5759	98.4253	-0.65162	0.00619571	0.167617	ADAMTS9-AS2	3	64684909	65053439	+	8246	antisense	ADAMTS9 antisense RNA 2 [Source:HGNC Symbol;Acc:HGNC:42435]	-
ENSG00000206341	263.702	195.155	200.55	177.845	171.196	102.864	219.802	150.635	0.549923	0.00620339	0.167617	HLA-H	6	29887752	29890482	+	1096	unprocessed_pseudogene	major histocompatibility complex, class I, H (pseudogene) [Source:HGNC Symbol;Acc:HGNC:4965]	-
ENSG00000152082	770.237	794.081	669.467	922.087	925.526	812.811	744.595	886.808	-0.252355	0.00629871	0.16988	MZT2B	2	130181737	130190729	+	1815	protein_coding	mitotic spindle organizing protein 2B [Source:HGNC Symbol;Acc:HGNC:25886]	-
ENSG00000151090	263.702	224.317	308.091	323.794	332.761	382.985	265.37	346.514	-0.382995	0.00635621	0.171116	THRB	3	24117153	24495756	-	10968	protein_coding	thyroid hormone receptor beta [Source:HGNC Symbol;Acc:HGNC:11799]	THR-like
ENSG00000101665	803.437	709.962	737.286	864.094	889.147	884.448	750.228	879.23	-0.227628	0.00641896	0.172383	SMAD7	18	48919853	48952052	-	5033	protein_coding	SMAD family member 7 [Source:HGNC Symbol;Acc:HGNC:6773]	MH1
ENSG00000104213	135.645	107.672	148.232	132.417	231.114	221.342	130.516	194.958	-0.574954	0.00644137	0.172383	PDGFRL	8	17576433	17644071	+	2409	protein_coding	platelet derived growth factor receptor like [Source:HGNC Symbol;Acc:HGNC:8805]	-
ENSG00000065054	965.642	932.035	966.901	865.061	816.389	784.34	954.859	821.93	0.216899	0.00644582	0.172383	SLC9A3R2	16	2025356	2039026	+	3550	protein_coding	SLC9A3 regulator 2 [Source:HGNC Symbol;Acc:HGNC:11076]	-
ENSG00000280213	53.1198	52.7144	53.2861	35.7623	27.8193	20.2055	53.0401	27.929	0.927945	0.00645027	0.172383	UCKL1-AS1	20	63953384	63956985	+	3602	antisense	UCKL1 antisense RNA 1 [Source:HGNC Symbol;Acc:HGNC:31967]	-
ENSG00000160796	342.433	351.055	288.714	247.436	272.843	243.384	327.401	254.554	0.363264	0.00646773	0.172535	NBEAL2	3	46979683	47009703	+	9819	protein_coding	neurobeachin like 2 [Source:HGNC Symbol;Acc:HGNC:31928]	-
ENSG00000101361	1220.81	1379.55	1247.86	1114.43	1181.25	1011.19	1282.74	1102.29	0.218766	0.006517	0.17303	NOP56	20	2652145	2658393	+	5398	protein_coding	NOP56 ribonucleoprotein [Source:HGNC Symbol;Acc:HGNC:15911]	-
ENSG00000154736	2278.46	2125.4	2299.05	2343.88	2530.49	2718.55	2234.3	2530.97	-0.17956	0.00652157	0.17303	ADAMTS5	21	26917912	26966513	-	9056	protein_coding	ADAM metallopeptidase with thrombospondin type 1 motif 5 [Source:HGNC Symbol;Acc:HGNC:221]	-
ENSG00000270069	342.433	289.368	312.935	329.593	472.928	426.152	314.912	409.558	-0.376399	0.00653011	0.17303	MIR222HG	X	45745211	45770274	-	2785	lincRNA	MIR222 host gene [Source:HGNC Symbol;Acc:HGNC:49555]	-
ENSG00000099250	4425.07	4396.61	4628.14	5035.72	4826.65	4875.03	4483.27	4912.46	-0.131811	0.00653345	0.17303	NRP1	10	33177492	33336262	-	11522	protein_coding	neuropilin 1 [Source:HGNC Symbol;Acc:HGNC:8004]	-
ENSG00000178104	8308.51	8063.06	8372.7	8775.29	8917.15	9148.49	8248.09	8946.98	-0.117244	0.0065684	0.173642	PDE4DIP	1	148808181	149048286	+	27623	protein_coding	phosphodiesterase 4D interacting protein [Source:HGNC Symbol;Acc:HGNC:15580]	-
ENSG00000168032	280.776	298.341	271.275	390.486	329.552	354.514	283.464	358.184	-0.339647	0.00661456	0.174548	ENTPD3	3	40387156	40428744	+	3614	protein_coding	ectonucleoside triphosphate diphosphohydrolase 3 [Source:HGNC Symbol;Acc:HGNC:3365]	-
ENSG00000157827	628.9	626.965	730.504	729.744	796.06	855.059	662.123	793.621	-0.260932	0.00664539	0.175047	FMNL2	2	152335237	152649834	+	6519	protein_coding	formin like 2 [Source:HGNC Symbol;Acc:HGNC:18267]	-
ENSG00000137574	386.067	468.822	425.32	351.824	319.922	351.759	426.736	341.168	0.319854	0.00677412	0.177936	TGS1	8	55773142	55825448	+	3869	protein_coding	trimethylguanosine synthase 1 [Source:HGNC Symbol;Acc:HGNC:17843]	-
ENSG00000130303	9.48568	8.97266	1.93768	0.966549	0	0	6.79867	0.322183	4.2676	0.00677637	1	BST2	19	17402939	17405648	-	1119	protein_coding	bone marrow stromal cell antigen 2 [Source:HGNC Symbol;Acc:HGNC:1119]	-
ENSG00000128829	3574.2	3576.73	3769.75	3987.98	3918.24	4109.98	3640.23	4005.4	-0.137985	0.00677933	0.177936	EIF2AK4	15	39934146	40035591	+	11957	protein_coding	eukaryotic translation initiation factor 2 alpha kinase 4 [Source:HGNC Symbol;Acc:HGNC:19687]	-
ENSG00000156515	4027.62	4332.68	3999.36	3786.94	3716.01	3707.7	4119.89	3736.89	0.140255	0.00689603	0.180676	HK1	10	69269984	69401884	+	6296	protein_coding	hexokinase 1 [Source:HGNC Symbol;Acc:HGNC:4922]	-
ENSG00000271993	12.3314	21.3101	14.5326	2.89965	5.34986	4.59215	16.058	4.28055	1.90694	0.0069122	1	AC126118.1	3	37182107	37182734	+	628	antisense	novel transcript, antisense to LRRFIP2	-
ENSG00000101017	94.8568	79.6324	86.2266	121.785	119.837	142.357	86.9053	127.993	-0.55768	0.00691372	0.180817	CD40	20	46118272	46129863	+	2527	protein_coding	CD40 molecule [Source:HGNC Symbol;Acc:HGNC:11919]	-
ENSG00000174939	328.204	403.77	313.904	293.831	263.213	252.568	348.626	269.871	0.366826	0.00700377	0.182846	ASPHD1	16	29900375	29919864	+	2312	protein_coding	aspartate beta-hydroxylase domain containing 1 [Source:HGNC Symbol;Acc:HGNC:27380]	-
ENSG00000183864	2458.69	2410.28	2363.97	2190.2	2122.83	2199.64	2410.98	2170.89	0.151091	0.00704837	0.183683	TOB2	22	41433492	41447023	-	4565	protein_coding	transducer of ERBB2, 2 [Source:HGNC Symbol;Acc:HGNC:11980]	-
ENSG00000087303	5085.27	4176.78	5136.78	3713.48	4024.17	4638.07	4799.61	4125.24	0.218674	0.00706131	0.183694	NID2	14	52004803	52069228	-	6392	protein_coding	nidogen 2 [Source:HGNC Symbol;Acc:HGNC:13389]	-
ENSG00000155034	378.479	393.676	360.408	322.827	284.613	297.571	377.521	301.67	0.322012	0.00710015	0.184378	FBXL18	7	5431335	5513798	-	5088	protein_coding	F-box and leucine rich repeat protein 18 [Source:HGNC Symbol;Acc:HGNC:21874]	-
ENSG00000148175	4359.62	4460.54	4252.23	4914.9	4659.73	4739.1	4357.46	4771.24	-0.131228	0.00716522	0.18545	STOM	9	121338988	121370304	-	3198	protein_coding	stomatin [Source:HGNC Symbol;Acc:HGNC:3383]	-
ENSG00000178718	183.074	179.453	155.014	132.417	105.927	130.417	172.514	122.921	0.485695	0.00717361	0.18545	RPP25	15	74954416	74957464	-	3049	protein_coding	ribonuclease P and MRP subunit p25 [Source:HGNC Symbol;Acc:HGNC:30361]	-
ENSG00000161010	595.701	582.102	610.368	516.137	531.776	418.804	596.057	488.906	0.288106	0.00719174	0.18545	MRNIP	5	179835133	179862173	-	8496	protein_coding	MRN complex interacting protein [Source:HGNC Symbol;Acc:HGNC:30817]	-
ENSG00000185920	251.37	235.532	252.867	159.481	197.945	201.136	246.59	186.187	0.406601	0.00720411	0.18545	PTCH1	9	95442980	95517057	-	16591	protein_coding	patched 1 [Source:HGNC Symbol;Acc:HGNC:9585]	-
ENSG00000272953	20.8685	16.8237	20.3456	6.76584	7.48981	4.59215	19.3459	6.2826	1.63298	0.0072104	1	AC092171.4	7	5425770	5426401	+	632	lincRNA	novel transcript	-
ENSG00000162624	2058.39	2171.38	1969.65	2470.5	2353.94	2179.44	2066.47	2334.62	-0.17632	0.007212	0.18545	LHX8	1	75128434	75161533	+	3977	protein_coding	LIM homeobox 8 [Source:HGNC Symbol;Acc:HGNC:28838]	Homeobox
ENSG00000178184	264.65	200.763	199.581	287.065	270.703	322.369	221.665	293.379	-0.40338	0.00722917	0.18545	PARD6G	18	80157232	80247546	-	4224	protein_coding	par-6 family cell polarity regulator gamma [Source:HGNC Symbol;Acc:HGNC:16076]	-
ENSG00000099284	611.826	623.6	663.654	749.075	700.832	796.279	633.027	748.729	-0.243056	0.00722993	0.18545	H2AFY2	10	70052796	70112280	+	1980	protein_coding	H2A histone family member Y2 [Source:HGNC Symbol;Acc:HGNC:14453]	-
ENSG00000148680	41.737	28.0396	21.3144	53.1602	59.9185	57.8611	30.3637	56.9799	-0.904197	0.00725325	0.185609	HTR7	10	90740823	90857698	-	3131	protein_coding	5-hydroxytryptamine receptor 7 [Source:HGNC Symbol;Acc:HGNC:5302]	-
ENSG00000165671	2687.29	2913.87	2769.91	2636.74	2449.17	2399.86	2790.36	2495.26	0.160759	0.00726142	0.185609	NSD1	5	177133025	177300215	+	15493	protein_coding	nuclear receptor binding SET domain protein 1 [Source:HGNC Symbol;Acc:HGNC:14234]	-
ENSG00000144285	36.0456	40.377	19.3768	90.8556	39.589	58.7795	31.9331	63.0747	-0.990205	0.00727991	0.185758	SCN1A	2	165984641	166149214	-	16946	protein_coding	sodium voltage-gated channel alpha subunit 1 [Source:HGNC Symbol;Acc:HGNC:10585]	-
ENSG00000131127	133.748	105.429	139.513	81.1901	90.9477	84.4956	126.23	85.5444	0.565728	0.00729933	0.18593	ZNF141	4	337814	384864	+	5744	protein_coding	zinc finger protein 141 [Source:HGNC Symbol;Acc:HGNC:12926]	zf-C2H2
ENSG00000244879	381.324	445.268	468.918	377.92	341.321	310.429	431.837	343.224	0.331114	0.00737649	0.18757	GABPB1-AS1	15	50354959	50372202	+	17179	antisense	GABPB1 antisense RNA 1 [Source:HGNC Symbol;Acc:HGNC:44157]	-
ENSG00000154678	1973.97	2052.5	1980.31	1905.07	1682	1730.32	2002.26	1772.46	0.175198	0.00739462	0.187706	PDE1C	7	31751179	32299329	-	13821	protein_coding	phosphodiesterase 1C [Source:HGNC Symbol;Acc:HGNC:8776]	-
ENSG00000182774	143.234	132.347	136.606	210.708	177.615	176.339	137.396	188.221	-0.453403	0.00744401	0.188382	RPS17	15	82536750	82540564	-	3293	protein_coding	ribosomal protein S17 [Source:HGNC Symbol;Acc:HGNC:10397]	-
ENSG00000189043	2695.83	2614.41	2729.22	2867.75	2904.98	3196.14	2679.82	2989.62	-0.157962	0.00744695	0.188382	NDUFA4	7	10931951	10940256	-	3556	protein_coding	NDUFA4, mitochondrial complex associated [Source:HGNC Symbol;Acc:HGNC:7687]	-
ENSG00000070495	444.878	414.986	403.037	503.572	523.217	502.381	420.967	509.723	-0.275093	0.00751191	0.189439	JMJD6	17	76712832	76726799	-	5969	protein_coding	jumonji domain containing 6, arginine demethylase and lysine hydroxylase [Source:HGNC Symbol;Acc:HGNC:19355]	-
ENSG00000166669	23.7142	13.459	20.3456	44.4612	37.449	38.5741	19.1729	40.1614	-1.05768	0.00752044	0.189439	ATF7IP2	16	10326434	10483638	+	6391	protein_coding	activating transcription factor 7 interacting protein 2 [Source:HGNC Symbol;Acc:HGNC:20397]	-
ENSG00000107281	1108.88	1069.99	969.807	913.388	939.436	854.14	1049.56	902.322	0.218641	0.00753082	0.189439	NPDC1	9	137039470	137046203	-	2737	protein_coding	neural proliferation, differentiation and control 1 [Source:HGNC Symbol;Acc:HGNC:7899]	-
ENSG00000155269	17.0742	30.2827	28.0963	13.5317	7.48981	6.42901	25.1511	9.15017	1.45404	0.00754038	0.189439	GPR78	4	8558725	8619761	+	8362	protein_coding	G protein-coupled receptor 78 [Source:HGNC Symbol;Acc:HGNC:4528]	-
ENSG00000237506	130.902	120.009	174.391	182.678	188.315	225.934	141.768	198.976	-0.487453	0.00757349	0.189946	RPSAP15	X	87703343	87704203	-	861	processed_pseudogene	ribosomal protein SA pseudogene 15 [Source:HGNC Symbol;Acc:HGNC:31464]	-
ENSG00000138443	1324.2	1194.49	1332.15	1409.23	1523.64	1466.73	1283.61	1466.53	-0.190732	0.00769078	0.192558	ABI2	2	203328219	203447723	+	23331	protein_coding	abl interactor 2 [Source:HGNC Symbol;Acc:HGNC:24011]	-
ENSG00000176136	7.58854	11.2158	5.81303	1.9331	0	0	8.2058	0.644366	3.64872	0.00771233	1	MC5R	18	13824149	13827323	+	1906	protein_coding	melanocortin 5 receptor [Source:HGNC Symbol;Acc:HGNC:6933]	-
ENSG00000116285	1179.07	1080.08	1113.2	1189.82	1317.14	1389.59	1124.12	1298.85	-0.207947	0.00771405	0.192648	ERRFI1	1	8004404	8026308	-	4186	protein_coding	ERBB receptor feedback inhibitor 1 [Source:HGNC Symbol;Acc:HGNC:18185]	-
ENSG00000169604	4787.42	4208.18	4572.92	4705.16	5150.85	5345.26	4522.84	5067.09	-0.163504	0.00772218	0.192648	ANTXR1	2	69013178	69249327	+	8185	protein_coding	ANTXR cell adhesion molecule 1 [Source:HGNC Symbol;Acc:HGNC:21014]	-
ENSG00000152926	373.736	345.448	376.878	464.91	440.829	436.254	365.354	447.331	-0.290803	0.00773376	0.192648	ZNF117	7	64971776	65006684	-	10691	protein_coding	zinc finger protein 117 [Source:HGNC Symbol;Acc:HGNC:12897]	zf-C2H2
ENSG00000125508	0	0	0	1.9331	9.62975	2.75529	0	4.77271	-4.67335	0.00779139	1	SRMS	20	63540810	63547504	-	1516	protein_coding	src-related kinase lacking C-terminal regulatory tyrosine and N-terminal myristylation sites [Source:HGNC Symbol;Acc:HGNC:11298]	-
ENSG00000151914	12763.9	12742.3	13194.6	11673	11120.2	12530.1	12900.3	11774.5	0.131572	0.0078207	0.194484	DST	6	56457987	56954628	-	42341	protein_coding	dystonin [Source:HGNC Symbol;Acc:HGNC:1090]	-
ENSG00000171517	18.9714	5.60792	16.4702	0	0	6.42901	13.6832	2.143	2.63328	0.00784971	1	LPAR3	1	84811602	84893213	-	3543	protein_coding	lysophosphatidic acid receptor 3 [Source:HGNC Symbol;Acc:HGNC:14298]	-
ENSG00000253729	3955.53	4299.03	4235.76	3841.06	3722.43	3783.01	4163.44	3782.17	0.138101	0.007949	0.19734	PRKDC	8	47773108	47960183	-	15417	protein_coding	protein kinase, DNA-activated, catalytic subunit [Source:HGNC Symbol;Acc:HGNC:9413]	-
ENSG00000203668	401.244	401.527	473.762	463.943	555.316	558.406	425.511	525.888	-0.30445	0.00797301	0.197601	CHML	1	241628853	241640254	-	7661	protein_coding	CHM like, Rab escort protein 2 [Source:HGNC Symbol;Acc:HGNC:1941]	-
ENSG00000231789	70.194	63.9302	62.0056	89.889	96.2975	115.722	65.3766	100.636	-0.622985	0.00802874	0.198647	PIK3CD-AS2	1	9672426	9687555	-	939	antisense	PIK3CD antisense RNA 2 [Source:HGNC Symbol;Acc:HGNC:51334]	-
ENSG00000185551	955.208	884.929	919.427	837.031	784.29	753.113	919.855	791.478	0.217744	0.00811097	0.200344	NR2F2	15	96325938	96340263	+	6459	protein_coding	nuclear receptor subfamily 2 group F member 2 [Source:HGNC Symbol;Acc:HGNC:7976]	RXR-like
ENSG00000171617	455.313	466.579	435.008	337.325	388.4	381.149	452.3	368.958	0.29379	0.00818714	0.201534	ENC1	5	74627406	74641424	-	5858	protein_coding	ectodermal-neural cortex 1 [Source:HGNC Symbol;Acc:HGNC:3345]	-
ENSG00000159176	6597.29	6218.06	6749.9	6538.7	7588.25	7836.05	6521.75	7321	-0.166585	0.0081977	0.201534	CSRP1	1	201483530	201509456	-	10318	protein_coding	cysteine and glycine rich protein 1 [Source:HGNC Symbol;Acc:HGNC:2469]	-
ENSG00000269463	2.8457	5.60792	4.84419	0	0	0	4.4326	0	4.61164	0.00819951	1	AP001160.4	11	62807682	62808063	-	382	sense_intronic	novel transcript, sense intronic to STX5	-
ENSG00000196549	12692.8	10932.1	12987.3	12744.9	13619.7	14990.6	12204	13785.1	-0.175601	0.00820035	0.201534	MME	3	155024124	155183729	+	9620	protein_coding	membrane metalloendopeptidase [Source:HGNC Symbol;Acc:HGNC:7154]	-
ENSG00000185347	61.6569	53.836	63.9433	28.9965	32.0992	40.4109	59.8121	33.8355	0.821096	0.00823272	0.201991	TEDC1	14	105489855	105499575	+	6698	protein_coding	tubulin epsilon and delta complex 1 [Source:HGNC Symbol;Acc:HGNC:20127]	-
ENSG00000074219	704.786	614.627	693.688	776.138	784.29	808.219	671.034	789.549	-0.233145	0.00826679	0.202488	TEAD2	19	49340595	49362457	-	2980	protein_coding	TEA domain transcription factor 2 [Source:HGNC Symbol;Acc:HGNC:11715]	TEA
ENSG00000108654	17579.8	17588.7	17699.7	18435	19084	19293.5	17622.7	18937.5	-0.103805	0.00830781	0.202649	DDX5	17	64499616	64508199	-	7388	protein_coding	DEAD-box helicase 5 [Source:HGNC Symbol;Acc:HGNC:2746]	-
ENSG00000168556	221.965	218.709	231.552	266.767	333.831	271.855	224.075	290.818	-0.373468	0.00831134	0.202649	ING2	4	183504994	183511096	+	1426	protein_coding	inhibitor of growth family member 2 [Source:HGNC Symbol;Acc:HGNC:6063]	-
ENSG00000198542	6959.64	6591.54	6769.27	5861.15	6261.48	6425.34	6773.49	6182.66	0.13183	0.00832285	0.202649	ITGBL1	13	101452593	101720856	+	6174	protein_coding	integrin subunit beta like 1 [Source:HGNC Symbol;Acc:HGNC:6164]	-
ENSG00000198431	18721.9	18224.6	19047.4	17507.1	16966.6	17545.7	18664.6	17339.8	0.106234	0.0083286	0.202649	TXNRD1	12	104215779	104350305	+	6708	protein_coding	thioredoxin reductase 1 [Source:HGNC Symbol;Acc:HGNC:12437]	-
ENSG00000143882	9.48568	10.0942	9.68838	28.0299	23.5394	22.9608	9.7561	24.8434	-1.34996	0.00835041	0.202843	ATP6V1C2	2	10721100	10785110	+	3483	protein_coding	ATPase H+ transporting V1 subunit C2 [Source:HGNC Symbol;Acc:HGNC:18264]	-
ENSG00000281189	3.79427	4.48633	4.84419	0	0	0	4.37493	0	4.59614	0.00835333	1	GHET1	7	148987527	148989432	+	1906	lincRNA	gastric carcinoma proliferation enhancing transcript 1 [Source:HGNC Symbol;Acc:HGNC:49425]	-
ENSG00000248334	180.228	186.183	172.453	125.651	125.187	143.275	179.621	131.371	0.449038	0.00837685	0.203149	WHAMMP2	15	28737583	28759204	+	6657	transcribed_unprocessed_pseudogene	WAS protein homolog associated with actin, golgi membranes and microtubules pseudogene 2 [Source:HGNC Symbol;Acc:HGNC:32360]	-
ENSG00000132821	100.548	117.766	86.2266	74.4242	71.6882	45.0031	101.514	63.7052	0.673724	0.00839626	0.203284	VSTM2L	20	37903104	37945350	+	1959	protein_coding	V-set and transmembrane domain containing 2 like [Source:HGNC Symbol;Acc:HGNC:16096]	-
ENSG00000146834	852.762	895.023	730.504	732.644	694.412	654.841	826.097	693.966	0.250661	0.0084161	0.203428	MEPCE	7	100428790	100434126	+	3420	protein_coding	methylphosphate capping enzyme [Source:HGNC Symbol;Acc:HGNC:20247]	-
ENSG00000140945	4892.71	4906.93	4615.55	4533.11	4301.29	4310.19	4805.06	4381.53	0.132899	0.00843107	0.203455	CDH13	16	82626803	83800640	+	11187	protein_coding	cadherin 13 [Source:HGNC Symbol;Acc:HGNC:1753]	-
ENSG00000077420	270.342	266.937	263.524	318.961	326.342	360.943	266.934	335.415	-0.330276	0.0084718	0.204102	APBB1IP	10	26438203	26567803	+	3981	protein_coding	amyloid beta precursor protein binding family B member 1 interacting protein [Source:HGNC Symbol;Acc:HGNC:17379]	-
ENSG00000270823	0	0	0	3.86619	9.62975	0.91843	0	4.80479	-4.68218	0.00847829	1	AC007938.2	7	130495794	130498427	-	2634	antisense	novel transcript, antisense to MEST	-
ENSG00000180776	1563.24	1464.79	1640.24	1787.15	1719.45	1759.71	1556.09	1755.44	-0.17323	0.00853993	0.205368	ZDHHC20	13	21372573	21459370	-	5574	protein_coding	zinc finger DHHC-type containing 20 [Source:HGNC Symbol;Acc:HGNC:20749]	-
ENSG00000120658	399.347	375.73	438.884	311.229	360.581	302.164	404.654	324.658	0.320931	0.00855234	0.205368	ENOX1	13	43213518	43786908	-	3101	protein_coding	ecto-NOX disulfide-thiol exchanger 1 [Source:HGNC Symbol;Acc:HGNC:25474]	-
ENSG00000138379	206.788	137.955	216.051	113.086	140.166	140.52	186.931	131.257	0.514563	0.00859125	0.205965	MSTN	2	190055697	190062729	-	2822	protein_coding	myostatin [Source:HGNC Symbol;Acc:HGNC:4223]	-
ENSG00000111907	809.128	883.807	839.014	744.242	763.96	633.717	843.983	713.973	0.241964	0.00863087	0.20653	TPD52L1	6	125119049	125264407	+	7595	protein_coding	tumor protein D52 like 1 [Source:HGNC Symbol;Acc:HGNC:12006]	-
ENSG00000163453	19089	18441.1	17264.7	17040.3	16900.2	16428.9	18264.9	16789.8	0.121514	0.00864294	0.20653	IGFBP7	4	57030773	57110385	-	1930	protein_coding	insulin like growth factor binding protein 7 [Source:HGNC Symbol;Acc:HGNC:5476]	-
ENSG00000119048	1104.13	1087.94	1152.92	1158.89	1372.77	1332.64	1115	1288.1	-0.20746	0.0086651	0.206723	UBE2B	5	134371179	134391992	+	3291	protein_coding	ubiquitin conjugating enzyme E2 B [Source:HGNC Symbol;Acc:HGNC:12473]	-
ENSG00000163297	3688.03	3174.08	3438.41	3631.32	3907.54	4016.3	3433.51	3851.72	-0.165214	0.00869926	0.207201	ANTXR2	4	79901149	80125454	-	9864	protein_coding	ANTXR cell adhesion molecule 2 [Source:HGNC Symbol;Acc:HGNC:21732]	-
ENSG00000175550	3799.01	3895.26	3859.85	3435.11	3568.36	3559.84	3851.37	3521.1	0.129268	0.00879913	0.20924	DRAP1	11	65919257	65921561	+	1737	protein_coding	DR1 associated protein 1 [Source:HGNC Symbol;Acc:HGNC:3019]	-
ENSG00000117335	3843.6	3490.37	3907.32	3789.84	4332.32	4648.18	3747.1	4256.78	-0.183679	0.00883425	0.209528	CD46	1	207752057	207795513	+	8708	protein_coding	CD46 molecule [Source:HGNC Symbol;Acc:HGNC:6953]	-
ENSG00000153064	13.2799	13.459	11.6261	32.8626	29.9592	25.7161	12.7883	29.5126	-1.20701	0.00884604	0.209528	BANK1	4	101411286	102074812	+	6144	protein_coding	B cell scaffold protein with ankyrin repeats 1 [Source:HGNC Symbol;Acc:HGNC:18233]	-
ENSG00000249242	154.617	118.888	156.952	221.34	174.406	197.463	143.485	197.736	-0.460125	0.0088541	0.209528	TMEM150C	4	82483170	82562357	-	3671	protein_coding	transmembrane protein 150C [Source:HGNC Symbol;Acc:HGNC:37263]	-
ENSG00000119401	552.066	615.749	596.804	496.806	451.528	518.913	588.207	489.083	0.263879	0.00887796	0.209754	TRIM32	9	116687302	116701300	+	3780	protein_coding	tripartite motif containing 32 [Source:HGNC Symbol;Acc:HGNC:16380]	-
ENSG00000172315	617.518	680.801	580.334	767.44	740.421	710.865	626.218	739.575	-0.241451	0.00894437	0.210822	TP53RK	20	46684365	46689779	-	3520	protein_coding	TP53 regulating kinase [Source:HGNC Symbol;Acc:HGNC:16197]	-
ENSG00000114166	423.061	399.284	414.663	486.174	495.397	508.81	412.336	496.794	-0.268235	0.00895189	0.210822	KAT2B	3	20040023	20154404	+	5634	protein_coding	lysine acetyltransferase 2B [Source:HGNC Symbol;Acc:HGNC:8638]	-
ENSG00000162825	108.137	131.225	164.702	185.577	212.925	169.91	134.688	189.47	-0.490532	0.00899287	0.211448	NBPF20	1	145289900	145405778	-	18995	protein_coding	NBPF member 20 [Source:HGNC Symbol;Acc:HGNC:32000]	-
ENSG00000167468	7720.39	8066.43	6901.03	8630.31	8556.57	8013.31	7562.62	8400.06	-0.15167	0.00905696	0.212614	GPX4	19	1103926	1106791	+	2019	protein_coding	glutathione peroxidase 4 [Source:HGNC Symbol;Acc:HGNC:4556]	-
ENSG00000160284	232.399	204.128	258.68	309.296	304.942	281.04	231.736	298.426	-0.3617	0.00907517	0.212701	SPATC1L	21	46161148	46184476	-	2333	protein_coding	spermatogenesis and centriole associated 1 like [Source:HGNC Symbol;Acc:HGNC:1298]	-
ENSG00000139540	1.89714	0	2.90651	9.66549	11.7697	9.1843	1.60122	10.2065	-2.62651	0.00912918	1	SLC39A5	12	56230049	56237846	+	2903	protein_coding	solute carrier family 39 member 5 [Source:HGNC Symbol;Acc:HGNC:20502]	-
ENSG00000131080	907.779	823.242	870.017	1046.77	956.555	1002.01	867.013	1001.78	-0.207917	0.00920465	0.215392	EDA2R	X	66595637	66639298	-	3579	protein_coding	ectodysplasin A2 receptor [Source:HGNC Symbol;Acc:HGNC:17756]	-
ENSG00000215012	704.786	669.585	660.748	612.792	574.575	531.771	678.373	573.046	0.244235	0.00932833	0.217938	RTL10	22	19846138	19854896	-	6803	protein_coding	retrotransposon Gag like 10 [Source:HGNC Symbol;Acc:HGNC:26112]	-
ENSG00000122176	4039	3939	3805.6	4422.93	4400.8	4122.83	3927.87	4315.52	-0.135539	0.0093616	0.218368	FMOD	1	203340628	203351758	-	3401	protein_coding	fibromodulin [Source:HGNC Symbol;Acc:HGNC:3774]	-
ENSG00000206384	30.3542	15.7022	19.3768	4.83274	12.8397	4.59215	21.811	7.42152	1.57987	0.00940159	0.218953	COL6A6	3	130560334	130678155	+	9720	protein_coding	collagen type VI alpha 6 chain [Source:HGNC Symbol;Acc:HGNC:27023]	-
ENSG00000179833	1128.8	1161.96	1133.54	1317.41	1300.02	1258.25	1141.43	1291.89	-0.178781	0.0094244	0.219111	SERTAD2	2	64631621	64751005	-	6274	protein_coding	SERTA domain containing 2 [Source:HGNC Symbol;Acc:HGNC:30784]	-
ENSG00000173442	3867.31	3511.68	3933.48	3421.58	3312.64	3480.85	3770.82	3405.02	0.147583	0.00946018	0.219111	EHBP1L1	11	65576038	65592650	+	6741	protein_coding	EH domain binding protein 1 like 1 [Source:HGNC Symbol;Acc:HGNC:30682]	-
ENSG00000120708	24752.9	22174.8	23546.6	20612.6	22097.1	21826.5	23491.4	21512.1	0.127131	0.00946051	0.219111	TGFBI	5	136028895	136063818	+	7810	protein_coding	transforming growth factor beta induced [Source:HGNC Symbol;Acc:HGNC:11771]	-
ENSG00000180229	92.0111	57.2007	79.4447	121.785	104.857	120.314	76.2188	115.652	-0.596453	0.00947896	0.219111	HERC2P3	15	20379495	20506180	-	9413	transcribed_unprocessed_pseudogene	hect domain and RLD 2 pseudogene 3 [Source:HGNC Symbol;Acc:HGNC:4871]	-
ENSG00000130702	1173.38	1455.81	1084.13	1170.49	969.395	925.778	1237.77	1021.89	0.275125	0.00948306	0.219111	LAMA5	20	62307955	62367312	-	14291	protein_coding	laminin subunit alpha 5 [Source:HGNC Symbol;Acc:HGNC:6485]	-
ENSG00000183671	1571.78	1802.38	1635.4	2146.7	1808.25	1811.14	1669.85	1922.03	-0.203944	0.00951943	0.219563	GPR1	2	206175316	206218047	-	2834	protein_coding	G protein-coupled receptor 1 [Source:HGNC Symbol;Acc:HGNC:4463]	-
ENSG00000158445	644.078	601.168	661.716	697.848	775.73	771.482	635.654	748.353	-0.234173	0.00953256	0.219563	KCNB1	20	49293394	49484297	-	17733	protein_coding	potassium voltage-gated channel subfamily B member 1 [Source:HGNC Symbol;Acc:HGNC:6231]	-
ENSG00000113389	2809.66	2498.89	2893.92	2358.38	2268.34	2608.34	2734.15	2411.69	0.181169	0.00961452	0.220847	NPR3	5	32689070	32791724	+	9866	protein_coding	natriuretic peptide receptor 3 [Source:HGNC Symbol;Acc:HGNC:7945]	-
ENSG00000162227	177.382	205.25	183.11	154.648	127.327	134.091	188.581	138.688	0.440421	0.0096184	0.220847	TAF6L	11	62771303	62787342	+	3149	protein_coding	TATA-box binding protein associated factor 6 like [Source:HGNC Symbol;Acc:HGNC:17305]	-
ENSG00000099953	268.445	244.505	276.119	308.329	354.161	332.472	263.023	331.654	-0.332004	0.0096923	0.221871	MMP11	22	23768226	23784316	+	5176	protein_coding	matrix metallopeptidase 11 [Source:HGNC Symbol;Acc:HGNC:7157]	-
ENSG00000049245	2556.39	2469.73	2752.47	2843.59	2830.08	2972.04	2592.86	2881.9	-0.152196	0.00969322	0.221871	VAMP3	1	7771269	7781432	+	2760	protein_coding	vesicle associated membrane protein 3 [Source:HGNC Symbol;Acc:HGNC:12644]	-
ENSG00000243130	0	0	0.968838	2.89965	13.9096	2.75529	0.322946	6.52153	-4.16014	0.00975038	1	PSG11	19	43007656	43026512	-	5032	protein_coding	pregnancy specific beta-1-glycoprotein 11 [Source:HGNC Symbol;Acc:HGNC:9516]	-
ENSG00000115760	1994.84	2185.97	2055.87	1875.1	1690.56	1946.15	2078.89	1837.27	0.176804	0.00977938	0.223494	BIRC6	2	32357028	32618899	+	17858	protein_coding	baculoviral IAP repeat containing 6 [Source:HGNC Symbol;Acc:HGNC:13516]	-
ENSG00000162551	253.268	329.745	242.21	361.489	376.63	320.532	275.074	352.884	-0.362028	0.00983773	0.22418	ALPL	1	21509372	21578412	+	3007	protein_coding	alkaline phosphatase, liver/bone/kidney [Source:HGNC Symbol;Acc:HGNC:438]	-
ENSG00000196411	2022.35	1870.8	1893.11	2162.17	2141.02	2138.11	1928.75	2147.1	-0.154197	0.00983996	0.22418	EPHB4	7	100802565	100827521	-	6435	protein_coding	EPH receptor B4 [Source:HGNC Symbol;Acc:HGNC:3395]	-
ENSG00000100266	912.522	909.604	864.204	768.406	793.92	766.889	895.443	776.405	0.205942	0.00987048	0.224527	PACSIN2	22	42835412	43015145	-	4554	protein_coding	protein kinase C and casein kinase substrate in neurons 2 [Source:HGNC Symbol;Acc:HGNC:8571]	-
ENSG00000133872	3118.89	3239.13	3264.98	3472.81	3483.83	3583.72	3207.67	3513.45	-0.131661	0.00991597	0.225212	SARAF	8	30063012	30083208	-	2990	protein_coding	store-operated calcium entry associated regulatory factor [Source:HGNC Symbol;Acc:HGNC:28789]	-
ENSG00000113739	7445.31	7430.49	7387.39	6860.56	6838.19	6952.52	7421.06	6883.76	0.108359	0.009948	0.22554	STC2	5	173314713	173329503	-	6128	protein_coding	stanniocalcin 2 [Source:HGNC Symbol;Acc:HGNC:11374]	-
ENSG00000031003	1164.84	1123.83	1212.99	1284.54	1337.47	1347.34	1167.22	1323.12	-0.180206	0.00996854	0.22554	FAM13B	5	137937960	138051961	-	6808	protein_coding	family with sequence similarity 13 member B [Source:HGNC Symbol;Acc:HGNC:1335]	-
ENSG00000162244	12218.5	11840.6	10609.7	13261	12933.8	12125.1	11556.3	12773.3	-0.144444	0.00997651	0.22554	RPL29	3	51993522	51995942	-	2058	protein_coding	ribosomal protein L29 [Source:HGNC Symbol;Acc:HGNC:10331]	-
ENSG00000145425	12237.5	12145.6	11806.3	13374.1	13190.6	12541.2	12063.1	13035.3	-0.11176	0.0100289	0.226375	RPS3A	4	151099573	151104652	+	2341	protein_coding	ribosomal protein S3A [Source:HGNC Symbol;Acc:HGNC:10421]	-
ENSG00000113595	350.97	435.174	403.037	290.931	288.893	359.106	396.394	312.977	0.337333	0.0100456	0.226405	TRIM23	5	65589680	65625975	-	4807	protein_coding	tripartite motif containing 23 [Source:HGNC Symbol;Acc:HGNC:660]	-
ENSG00000004534	1735.88	1642	1807.85	1961.13	1931.3	1907.58	1728.58	1933.34	-0.160717	0.0102097	0.229415	RBM6	3	49940007	50100045	+	7302	protein_coding	RNA binding motif protein 6 [Source:HGNC Symbol;Acc:HGNC:9903]	-
ENSG00000164938	1183.81	1145.14	1159.7	1239.12	1303.23	1452.04	1162.88	1331.46	-0.195621	0.0102203	0.229415	TP53INP1	8	94925972	94949411	-	5676	protein_coding	tumor protein p53 inducible nuclear protein 1 [Source:HGNC Symbol;Acc:HGNC:18022]	-
ENSG00000089486	693.403	677.436	638.464	785.804	780.01	771.482	669.768	779.098	-0.218204	0.0102261	0.229415	CDIP1	16	4510675	4538828	-	4268	protein_coding	cell death inducing p53 target 1 [Source:HGNC Symbol;Acc:HGNC:13234]	zf-LITAF-like
ENSG00000100181	0.948568	1.12158	0	7.73239	8.55978	6.42901	0.69005	7.57373	-3.48377	0.0102642	1	TPTEP1	22	16601887	16698742	+	9653	transcribed_unprocessed_pseudogene	TPTE pseudogene 1 [Source:HGNC Symbol;Acc:HGNC:43648]	-
ENSG00000122870	2440.66	2489.91	2518.98	2660.91	2707.03	2856.32	2483.19	2741.42	-0.143059	0.0103482	0.231483	BICC1	10	58513140	58831437	+	6569	protein_coding	BicC family RNA binding protein 1 [Source:HGNC Symbol;Acc:HGNC:19351]	-
ENSG00000105879	402.193	374.609	407.881	348.924	299.592	311.348	394.894	319.955	0.303856	0.0103498	0.231483	CBLL1	7	107743697	107761667	+	5481	protein_coding	Cbl proto-oncogene like 1 [Source:HGNC Symbol;Acc:HGNC:21225]	-
ENSG00000267530	30.3542	38.1338	25.1898	9.66549	17.1196	14.6949	31.2259	13.8266	1.17558	0.0104314	0.232952	LINC01836	19	782755	785080	+	870	lincRNA	long intergenic non-protein coding RNA 1836 [Source:HGNC Symbol;Acc:HGNC:52652]	-
ENSG00000104490	97.7025	72.9029	105.603	113.086	141.236	151.541	92.0696	135.288	-0.550601	0.0104501	0.233015	NCALD	8	101686543	102124907	-	8042	protein_coding	neurocalcin delta [Source:HGNC Symbol;Acc:HGNC:7655]	-
ENSG00000253873	359.507	297.219	341.031	367.288	402.31	491.36	332.586	420.319	-0.336964	0.0105831	0.235308	PCDHGA11	5	141421047	141512979	+	5814	protein_coding	protocadherin gamma subfamily A, 11 [Source:HGNC Symbol;Acc:HGNC:8698]	-
ENSG00000070669	311.13	326.381	337.156	293.831	253.584	213.994	324.889	253.803	0.35707	0.010585	0.235308	ASNS	7	97852118	97872542	-	4455	protein_coding	asparagine synthetase (glutamine-hydrolyzing) [Source:HGNC Symbol;Acc:HGNC:753]	-
ENSG00000139921	979.871	1007.18	1019.22	1152.13	1128.82	1132.42	1002.09	1137.79	-0.183444	0.0106201	0.235443	TMX1	14	51240162	51257546	+	4499	protein_coding	thioredoxin related transmembrane protein 1 [Source:HGNC Symbol;Acc:HGNC:15487]	-
ENSG00000096433	1799.43	1692.47	1688.69	1615.1	1505.45	1490.61	1726.86	1537.06	0.16827	0.0106232	0.235443	ITPR3	6	33620365	33696574	+	9870	protein_coding	inositol 1,4,5-trisphosphate receptor type 3 [Source:HGNC Symbol;Acc:HGNC:6182]	-
ENSG00000198742	666.843	709.962	701.439	571.23	623.794	575.856	692.748	590.293	0.231303	0.0106696	0.236116	SMURF1	7	99027438	99144100	-	6276	protein_coding	SMAD specific E3 ubiquitin protein ligase 1 [Source:HGNC Symbol;Acc:HGNC:16807]	-
ENSG00000111799	178827	190540	179369	222815	186945	196878	182912	202213	-0.144738	0.0107228	0.236935	COL12A1	6	75084326	75206051	-	12481	protein_coding	collagen type XII alpha 1 chain [Source:HGNC Symbol;Acc:HGNC:2188]	-
ENSG00000105281	10042.5	11578.1	9717.45	10271.5	8825.13	8555.18	10446	9217.27	0.180305	0.0108085	0.237943	SLC1A5	19	46774883	46788594	-	3332	protein_coding	solute carrier family 1 member 5 [Source:HGNC Symbol;Acc:HGNC:10943]	-
ENSG00000183741	3014.55	2995.75	3164.23	2613.55	2824.73	2856.32	3058.17	2764.86	0.145694	0.0108156	0.237943	CBX6	22	38861450	38872314	-	8030	protein_coding	chromobox 6 [Source:HGNC Symbol;Acc:HGNC:1556]	-
ENSG00000154153	71.1426	53.836	52.3173	76.3573	97.3675	104.701	59.0986	92.8086	-0.648431	0.0108171	0.237943	RETREG1	5	16473038	16617058	-	4568	protein_coding	reticulophagy regulator 1 [Source:HGNC Symbol;Acc:HGNC:25964]	-
ENSG00000101160	6619.11	6260.68	6511.56	5899.81	5900.9	6082.76	6463.78	5961.16	0.116937	0.0108559	0.23844	CTSZ	20	58995185	59007247	-	2038	protein_coding	cathepsin Z [Source:HGNC Symbol;Acc:HGNC:2547]	-
ENSG00000171658	162.205	241.14	170.516	163.347	119.837	120.314	191.287	134.499	0.503473	0.0108884	0.238795	NMRAL2P	3	185959943	185980872	+	2628	transcribed_unprocessed_pseudogene	NmrA like redox sensor 2, pseudogene [Source:HGNC Symbol;Acc:HGNC:52332]	-
ENSG00000112977	5118.47	5269.2	4954.64	5936.54	5551.02	5349.86	5114.1	5612.47	-0.13432	0.0109328	0.239412	DAP	5	10679230	10761272	-	3361	protein_coding	death associated protein [Source:HGNC Symbol;Acc:HGNC:2672]	-
ENSG00000225762	0	2.24317	2.90651	12.5651	12.8397	5.51058	1.71656	10.3051	-2.60027	0.0109617	1	LINC01389	1	47380928	47408477	-	483	antisense	long intergenic non-protein coding RNA 1389 [Source:HGNC Symbol;Acc:HGNC:50661]	-
ENSG00000271643	29.4056	15.7022	22.2833	8.69894	7.48981	9.1843	22.4637	8.45768	1.41169	0.0110003	0.240532	AC112220.2	3	33793644	33798539	-	4524	bidirectional_promoter_lncRNA	novel transcript	-
ENSG00000119689	3590.33	3323.25	3703.87	3646.79	4024.17	4186.21	3539.15	3952.39	-0.158907	0.0110389	0.240701	DLST	14	74881891	74903745	+	4550	protein_coding	dihydrolipoamide S-succinyltransferase [Source:HGNC Symbol;Acc:HGNC:2911]	-
ENSG00000206052	829.997	727.907	780.884	817.7	966.185	966.189	779.596	916.691	-0.232316	0.0110439	0.240701	DOK6	18	69401055	69849087	+	9387	protein_coding	docking protein 6 [Source:HGNC Symbol;Acc:HGNC:28301]	-
ENSG00000268592	101.497	65.0518	76.5382	54.1267	46.0088	50.5137	81.0289	50.2164	0.692934	0.0110573	0.240701	RAET1E-AS1	6	149863494	149919507	+	1210	antisense	RAET1E antisense RNA 1 [Source:NCBI gene;Acc:100652739]	-
ENSG00000114554	12365.5	12921.8	11454.6	11762.9	10719	10941.3	12247.3	11141	0.136359	0.0110804	0.240847	PLXNA1	3	126988594	127037392	+	10944	protein_coding	plexin A1 [Source:HGNC Symbol;Acc:HGNC:9099]	-
ENSG00000261349	9.48568	8.97266	7.75071	0.966549	1.06997	1.83686	8.73635	1.29113	2.746	0.0110952	1	AL031432.2	1	25266102	25267136	-	459	unprocessed_pseudogene	novel pseudogene	-
ENSG00000100304	788.26	945.494	784.759	723.945	699.762	713.62	839.504	712.442	0.234639	0.0111063	0.240864	TTLL12	22	43166622	43187133	-	4622	protein_coding	tubulin tyrosine ligase like 12 [Source:HGNC Symbol;Acc:HGNC:28974]	-
ENSG00000114850	3705.11	3965.92	3867.6	3476.68	3568.36	3501.06	3846.21	3515.36	0.129523	0.011114	0.240864	SSR3	3	156540140	156555184	-	4627	protein_coding	signal sequence receptor subunit 3 [Source:HGNC Symbol;Acc:HGNC:11325]	-
ENSG00000260641	30.3542	39.2554	31.0028	12.5651	21.3995	12.858	33.5375	15.6075	1.10953	0.0112407	0.242468	AC114811.2	4	98658904	98664550	+	5647	antisense	novel transcript, antisense TSPAN5	-
ENSG00000112159	1166.74	1212.43	1186.83	1099.93	988.655	1041.5	1188.67	1043.36	0.18714	0.0112458	0.242468	MDN1	6	89642499	89819723	-	18602	protein_coding	midasin AAA ATPase 1 [Source:HGNC Symbol;Acc:HGNC:18302]	-
ENSG00000177706	3670.96	3693.37	3431.62	4112.66	3760.95	4023.64	3598.65	3965.75	-0.140683	0.0112468	0.242468	FAM20C	7	192969	260745	+	4629	protein_coding	FAM20C, golgi associated secretory pathway kinase [Source:HGNC Symbol;Acc:HGNC:22140]	-
ENSG00000020181	10900	10944.4	10208.6	10443.6	9268.1	9480.96	10684.3	9730.87	0.134696	0.0112541	0.242468	ADGRA2	8	37784191	37844896	+	7061	protein_coding	adhesion G protein-coupled receptor A2 [Source:HGNC Symbol;Acc:HGNC:17849]	-
ENSG00000154874	214.376	254.599	187.955	294.797	260.003	293.898	218.977	282.899	-0.374012	0.0112871	0.242822	CCDC144B	17	18537800	18625617	-	9900	transcribed_unprocessed_pseudogene	coiled-coil domain containing 144B (pseudogene) [Source:HGNC Symbol;Acc:HGNC:26704]	-
ENSG00000259330	223.862	257.964	240.272	180.745	203.295	170.828	240.699	184.956	0.380632	0.0113377	0.243553	INAFM2	15	40323664	40326715	+	3052	protein_coding	InaF motif containing 2 [Source:HGNC Symbol;Acc:HGNC:35165]	-
ENSG00000151576	287.416	278.153	275.15	215.54	220.414	228.689	280.24	221.548	0.338925	0.0114013	0.244562	QTRT2	3	114005833	114088422	+	8054	protein_coding	queuine tRNA-ribosyltransferase accessory subunit 2 [Source:HGNC Symbol;Acc:HGNC:25771]	-
ENSG00000114120	1720.7	1608.35	1720.66	1869.3	1940.93	1832.27	1683.24	1880.83	-0.159015	0.0114217	0.244642	SLC25A36	3	140941830	140980961	+	10305	protein_coding	solute carrier family 25 member 36 [Source:HGNC Symbol;Acc:HGNC:25554]	-
ENSG00000176531	128.057	149.171	151.139	182.678	197.945	191.952	142.789	190.858	-0.419588	0.0114447	0.244777	PHLDB3	19	43474954	43504935	-	4553	protein_coding	pleckstrin homology like domain family B member 3 [Source:HGNC Symbol;Acc:HGNC:30499]	-
ENSG00000164741	3824.63	3546.45	3853.07	3998.61	4146.14	4172.43	3741.38	4105.73	-0.133525	0.0114786	0.244989	DLC1	8	13083361	13604610	-	12794	protein_coding	DLC1 Rho GTPase activating protein [Source:HGNC Symbol;Acc:HGNC:2897]	-
ENSG00000116251	2517.5	2502.25	2432.75	2679.27	2853.62	2685.49	2484.17	2739.46	-0.140785	0.0114932	0.244989	RPL22	1	6185020	6209389	-	4682	protein_coding	ribosomal protein L22 [Source:HGNC Symbol;Acc:HGNC:10315]	-
ENSG00000183684	623.209	666.22	595.836	581.862	450.458	528.097	628.422	520.139	0.270378	0.0115053	0.244989	ALYREF	17	81887844	81891586	-	1574	protein_coding	Aly/REF export factor [Source:HGNC Symbol;Acc:HGNC:19071]	-
ENSG00000231290	46.4798	45.9849	79.4447	23.1972	37.449	33.0635	57.3032	31.2366	0.880868	0.0115214	0.244989	APCDD1L-DT	20	58515379	58619888	+	4940	processed_transcript	APCDD1L divergent transcript [Source:HGNC Symbol;Acc:HGNC:27152]	-
ENSG00000197989	276.982	256.843	263.524	239.704	187.245	188.278	265.783	205.076	0.374105	0.0116619	0.247485	SNHG12	1	28578538	28583132	-	4266	antisense	small nucleolar RNA host gene 12 [Source:HGNC Symbol;Acc:HGNC:30062]	-
ENSG00000143294	942.876	943.251	965.932	1103.8	1062.48	1075.48	950.686	1080.59	-0.184819	0.0116726	0.247485	PRCC	1	156750610	156800817	+	4108	protein_coding	proline rich mitotic checkpoint control factor [Source:HGNC Symbol;Acc:HGNC:9343]	-
ENSG00000154143	0	0	0	4.83274	2.13995	5.51058	0	4.16109	-4.49043	0.0117193	1	PANX3	11	124611490	124620356	+	1667	protein_coding	pannexin 3 [Source:HGNC Symbol;Acc:HGNC:20573]	-
ENSG00000183087	11803	11490.6	10548.7	9198.64	10622.7	10629.9	11280.8	10150.4	0.152344	0.0117348	0.248445	GAS6	13	113820549	113864067	-	6006	protein_coding	growth arrest specific 6 [Source:HGNC Symbol;Acc:HGNC:4168]	-
ENSG00000152894	4511.39	4635.5	4856.79	5076.31	4870.52	5486.7	4667.89	5144.51	-0.14061	0.0117997	0.249211	PTPRK	6	127968779	128520674	-	9000	protein_coding	protein tyrosine phosphatase, receptor type K [Source:HGNC Symbol;Acc:HGNC:9674]	-
ENSG00000165757	7494.63	7537.04	7452.3	6808.37	6830.7	7170.19	7494.66	6936.42	0.111476	0.0118049	0.249211	JCAD	10	30012800	30115494	-	9515	protein_coding	junctional cadherin 5 associated [Source:HGNC Symbol;Acc:HGNC:29283]	-
ENSG00000173402	4225.87	4204.81	4268.7	3814	3764.16	4048.44	4233.13	3875.54	0.127045	0.011838	0.249326	DAG1	3	49468703	49535618	+	6923	protein_coding	dystroglycan 1 [Source:HGNC Symbol;Acc:HGNC:2666]	-
ENSG00000197077	654.512	579.858	609.399	510.338	506.097	541.874	614.59	519.436	0.243203	0.0118444	0.249326	KIAA1671	22	24952730	25197448	+	16439	protein_coding	KIAA1671 [Source:HGNC Symbol;Acc:HGNC:29345]	-
ENSG00000110906	3269.71	3061.92	3309.55	3450.58	3682.85	3484.52	3213.73	3539.32	-0.138404	0.0118825	0.249543	KCTD10	12	109448656	109477544	-	9865	protein_coding	potassium channel tetramerization domain containing 10 [Source:HGNC Symbol;Acc:HGNC:23236]	-
ENSG00000058091	775.928	653.883	751.818	798.369	839.928	934.044	727.21	857.447	-0.236569	0.0118887	0.249543	CDK14	7	90466424	91210590	+	6841	protein_coding	cyclin dependent kinase 14 [Source:HGNC Symbol;Acc:HGNC:8883]	-
ENSG00000142089	17017.3	17124.3	17245.3	18747.2	18031.2	18217.1	17129	18331.8	-0.097945	0.0119547	0.25044	IFITM3	11	319669	327537	-	1348	protein_coding	interferon induced transmembrane protein 3 [Source:HGNC Symbol;Acc:HGNC:5414]	-
ENSG00000170881	688.66	620.235	658.81	827.366	719.022	760.46	655.902	768.949	-0.228954	0.0119655	0.25044	RNF139	8	124474738	124487914	+	2700	protein_coding	ring finger protein 139 [Source:HGNC Symbol;Acc:HGNC:17023]	-
ENSG00000133048	34.1484	48.2281	34.8782	52.1936	67.4083	78.985	39.0849	66.1956	-0.767407	0.0120331	0.251495	CHI3L1	1	203178931	203186749	-	3408	protein_coding	chitinase 3 like 1 [Source:HGNC Symbol;Acc:HGNC:1932]	-
ENSG00000173276	376.581	418.35	479.575	310.262	343.461	371.046	424.836	341.59	0.314186	0.012168	0.253953	ZBTB21	21	41986831	42010387	-	8062	protein_coding	zinc finger and BTB domain containing 21 [Source:HGNC Symbol;Acc:HGNC:13083]	ZBTB
ENSG00000174197	770.237	917.455	800.26	729.744	686.922	706.273	829.317	707.646	0.226821	0.0121901	0.254053	MGA	15	41621224	41773081	+	17651	protein_coding	MGA, MAX dimerization protein [Source:HGNC Symbol;Acc:HGNC:14010]	T-box
ENSG00000271848	2.8457	5.60792	8.71954	0	1.06997	0	5.72439	0.356658	4.02211	0.0122791	1	AC073389.2	10	73654039	73674719	+	805	antisense	novel transcript, antisense to SYNPO2L and AGAP5	-
ENSG00000261485	28.457	39.2554	34.8782	19.331	18.1895	11.0212	34.1969	16.1806	1.08219	0.0122826	0.255617	PAN3-AS1	13	28136843	28138193	-	1351	antisense	PAN3 antisense RNA 1 [Source:HGNC Symbol;Acc:HGNC:39932]	-
ENSG00000125814	230.502	251.235	244.147	302.53	312.432	293.898	241.961	302.953	-0.324747	0.0123593	0.256849	NAPB	20	23374519	23421519	-	5234	protein_coding	NSF attachment protein beta [Source:HGNC Symbol;Acc:HGNC:15751]	-
ENSG00000125740	35.097	10.0942	23.2521	29.963	50.2887	65.2086	22.8145	48.4868	-1.07515	0.0124887	0.25898	FOSB	19	45467995	45475179	+	5553	protein_coding	FosB proto-oncogene, AP-1 transcription factor subunit [Source:HGNC Symbol;Acc:HGNC:3797]	TF_bZIP
ENSG00000035403	13431.7	12020	13335.1	11403.3	11853.2	12225.2	12928.9	11827.2	0.128684	0.0124971	0.25898	VCL	10	73995193	74121363	+	9992	protein_coding	vinculin [Source:HGNC Symbol;Acc:HGNC:12665]	-
ENSG00000186417	101.497	130.104	138.544	194.276	166.916	151.541	123.381	170.911	-0.471474	0.0126066	0.260881	GLDN	15	51341629	51408013	+	7144	protein_coding	gliomedin [Source:HGNC Symbol;Acc:HGNC:29514]	-
ENSG00000139890	11.3828	17.9453	9.68838	4.83274	2.13995	2.75529	13.0055	3.24266	1.99067	0.0126295	1	REM2	14	22883165	22887686	+	2305	protein_coding	RRAD and GEM like GTPase 2 [Source:HGNC Symbol;Acc:HGNC:20248]	-
ENSG00000272455	49.3255	66.1734	46.5042	31.8961	24.6094	33.9819	54.0011	30.1625	0.831343	0.012642	0.261193	AL391244.3	1	1409096	1410618	+	1523	lincRNA	novel transcript	-
ENSG00000170011	37.9427	19.0669	36.8159	9.66549	20.3295	11.0212	31.2752	13.672	1.2112	0.0126573	0.261193	MYRIP	3	39808914	40260321	+	5872	protein_coding	myosin VIIA and Rab interacting protein [Source:HGNC Symbol;Acc:HGNC:19156]	-
ENSG00000023191	8760.97	9071.36	8279.69	8207.93	8101.83	7643.18	8704.01	7984.31	0.124438	0.0127071	0.261852	RNH1	11	494512	507300	-	7374	protein_coding	ribonuclease/angiogenin inhibitor 1 [Source:HGNC Symbol;Acc:HGNC:10074]	-
ENSG00000198483	113.828	87.4835	106.572	64.7588	79.178	62.4533	102.628	68.7967	0.583391	0.012801	0.263417	ANKRD35	1	145866560	145885866	-	3363	protein_coding	ankyrin repeat domain 35 [Source:HGNC Symbol;Acc:HGNC:26323]	-
ENSG00000183688	1363.09	1643.12	1346.69	1763.95	1718.38	1539.29	1450.97	1673.87	-0.20719	0.0128283	0.263608	RFLNB	17	439978	445939	-	3621	protein_coding	refilin B [Source:HGNC Symbol;Acc:HGNC:28705]	-
ENSG00000226445	81.5768	100.942	92.0396	132.417	141.236	116.641	91.5196	130.098	-0.508566	0.0129151	0.265022	BX322234.1	6	169213254	169239565	+	980	antisense	uncharacterized LOC101929523 [Source:NCBI gene;Acc:101929523]	-
ENSG00000173540	421.164	427.323	448.572	378.887	361.651	328.798	432.353	356.445	0.279447	0.0130388	0.267106	GMPPB	3	49716844	49723951	-	6742	protein_coding	GDP-mannose pyrophosphorylase B [Source:HGNC Symbol;Acc:HGNC:22932]	-
ENSG00000159167	187.816	134.59	200.55	163.347	283.543	302.164	174.319	249.684	-0.515046	0.013071	0.267106	STC1	8	23841915	23854807	-	4149	protein_coding	stanniocalcin 1 [Source:HGNC Symbol;Acc:HGNC:11373]	-
ENSG00000115904	1552.81	1528.72	1523.98	1726.26	1661.67	1736.75	1535.17	1708.22	-0.154373	0.0130713	0.267106	SOS1	2	38981396	39124345	-	9263	protein_coding	SOS Ras/Rac guanine nucleotide exchange factor 1 [Source:HGNC Symbol;Acc:HGNC:11187]	-
ENSG00000092820	1806.07	1947.07	1780.72	1614.14	1728.01	1598.99	1844.62	1647.04	0.163303	0.0130903	0.267123	EZR	6	158765741	158819412	-	3342	protein_coding	ezrin [Source:HGNC Symbol;Acc:HGNC:12691]	-
ENSG00000040731	34.1484	30.2827	28.0963	48.3274	58.8485	54.1874	30.8425	53.7878	-0.800209	0.0131965	0.268916	CDH10	5	24487100	24644978	-	3660	protein_coding	cadherin 10 [Source:HGNC Symbol;Acc:HGNC:1749]	-
ENSG00000248858	3.79427	4.48633	5.81303	16.4313	19.2595	11.0212	4.69788	15.5707	-1.72377	0.0132504	1	FLJ46284	8	92699742	92879502	-	8071	processed_transcript	uncharacterized LOC441369 [Source:NCBI gene;Acc:441369]	-
ENSG00000071054	7686.24	7930.71	7543.37	8502.73	8125.37	8361.39	7720.11	8329.83	-0.109961	0.0132873	0.27039	MAP4K4	2	101696850	101894689	+	11961	protein_coding	mitogen-activated protein kinase kinase kinase kinase 4 [Source:HGNC Symbol;Acc:HGNC:6866]	-
ENSG00000169740	369.941	472.186	439.853	541.267	526.427	486.768	427.327	518.154	-0.27978	0.0134308	0.271395	ZNF32	10	43643859	43648856	-	1436	protein_coding	zinc finger protein 32 [Source:HGNC Symbol;Acc:HGNC:13095]	zf-C2H2
ENSG00000134202	1224.6	1279.73	1406.75	1449.82	1486.19	1486.02	1303.69	1474.01	-0.176954	0.013432	0.271395	GSTM3	1	109733932	109741038	-	4750	protein_coding	glutathione S-transferase mu 3 [Source:HGNC Symbol;Acc:HGNC:4635]	-
ENSG00000180053	10.4342	8.97266	7.75071	0	0	3.67372	9.05254	1.22457	2.82827	0.0134527	1	NKX2-6	8	23702451	23706598	-	906	protein_coding	NK2 homeobox 6 [Source:HGNC Symbol;Acc:HGNC:32940]	Homeobox
ENSG00000279649	41.737	44.8633	44.5666	31.8961	19.2595	17.4502	43.7223	22.8686	0.933656	0.0134578	0.271395	AC020978.9	16	68290087	68292790	-	2704	TEC	novel transcript	-
ENSG00000136240	6880.91	6879.79	7172.31	7433.72	7595.74	7533.88	6977.67	7521.11	-0.108066	0.0134605	0.271395	KDELR2	7	6445953	6484242	-	3990	protein_coding	KDEL endoplasmic reticulum protein retention receptor 2 [Source:HGNC Symbol;Acc:HGNC:6305]	-
ENSG00000259891	31.3027	22.4317	32.9405	14.4982	11.7697	12.858	28.8916	13.042	1.1499	0.0134687	0.271395	AC107375.1	8	140505813	140508043	-	2231	antisense	novel transcript, antisense to CHRAC1	-
ENSG00000179869	72.0912	84.1187	102.697	121.785	110.207	144.194	86.3022	125.395	-0.54127	0.0134723	0.271395	ABCA13	7	48171458	48647496	+	19074	protein_coding	ATP binding cassette subfamily A member 13 [Source:HGNC Symbol;Acc:HGNC:14638]	-
ENSG00000127955	1039.63	935.4	1002.75	819.633	858.118	912.92	992.593	863.557	0.201503	0.0134763	0.271395	GNAI1	7	79768028	80226181	+	24206	protein_coding	G protein subunit alpha i1 [Source:HGNC Symbol;Acc:HGNC:4384]	-
ENSG00000003989	125.211	131.225	165.671	115.019	89.8777	91.843	140.702	98.9133	0.508458	0.0134847	0.271395	SLC7A2	8	17497088	17570573	+	7905	protein_coding	solute carrier family 7 member 2 [Source:HGNC Symbol;Acc:HGNC:11060]	-
ENSG00000069869	1057.65	942.13	1084.13	1109.6	1206.93	1221.51	1027.97	1179.35	-0.196806	0.0135301	0.271554	NEDD4	15	55826922	55993746	-	9122	protein_coding	neural precursor cell expressed, developmentally down-regulated 4, E3 ubiquitin protein ligase [Source:HGNC Symbol;Acc:HGNC:7727]	-
ENSG00000156508	315102	312172	302247	335076	331563	324199	309840	330279	-0.0921613	0.0135432	0.271554	EEF1A1	6	73515750	73523797	-	5948	protein_coding	eukaryotic translation elongation factor 1 alpha 1 [Source:HGNC Symbol;Acc:HGNC:3189]	-
ENSG00000173950	657.357	679.679	668.498	593.461	569.225	556.569	668.512	573.085	0.221949	0.0135481	0.271554	XXYLT1	3	195068279	195271167	-	5409	protein_coding	xyloside xylosyltransferase 1 [Source:HGNC Symbol;Acc:HGNC:26639]	-
ENSG00000141179	182.125	194.034	198.612	135.317	144.446	154.296	191.59	144.686	0.404125	0.0136112	0.272446	PCTP	17	55750979	55842830	+	5880	protein_coding	phosphatidylcholine transfer protein [Source:HGNC Symbol;Acc:HGNC:8752]	-
ENSG00000172156	0	1.12158	0	2.89965	9.62975	4.59215	0.373861	5.70718	-3.97201	0.0136345	1	CCL11	17	34285668	34288334	+	1079	protein_coding	C-C motif chemokine ligand 11 [Source:HGNC Symbol;Acc:HGNC:10610]	-
ENSG00000196465	635.54	541.725	651.059	676.584	723.301	763.216	609.441	721.034	-0.240858	0.0136908	0.273667	MYL6B	12	56152256	56159647	+	3259	protein_coding	myosin light chain 6B [Source:HGNC Symbol;Acc:HGNC:29823]	-
ENSG00000170962	1381.11	1243.84	1488.14	1430.49	1656.32	1641.24	1371.03	1576.01	-0.199777	0.0137298	0.274073	PDGFD	11	103907186	104164379	-	4266	protein_coding	platelet derived growth factor D [Source:HGNC Symbol;Acc:HGNC:30620]	-
ENSG00000198918	5459.96	5946.63	5652.2	6026.43	6377.04	6165.42	5686.26	6189.63	-0.122594	0.013759	0.274282	RPL39	X	119786504	119791643	-	2141	protein_coding	ribosomal protein L39 [Source:HGNC Symbol;Acc:HGNC:10350]	-
ENSG00000154642	276.033	261.329	289.683	338.292	352.021	331.553	275.682	340.622	-0.303337	0.0138017	0.274451	C21orf91	21	17788967	17819386	-	6235	protein_coding	chromosome 21 open reading frame 91 [Source:HGNC Symbol;Acc:HGNC:16459]	-
ENSG00000196932	398.398	393.676	398.193	373.088	306.012	279.203	396.756	319.434	0.313108	0.0138049	0.274451	TMEM26	10	61406643	61453450	-	6907	protein_coding	transmembrane protein 26 [Source:HGNC Symbol;Acc:HGNC:28550]	-
ENSG00000221983	6984.3	8132.6	7586.97	8422.5	8329.74	8170.36	7567.96	8307.53	-0.134865	0.0138468	0.274911	UBA52	19	18571730	18577550	+	4306	protein_coding	ubiquitin A-52 residue ribosomal protein fusion product 1 [Source:HGNC Symbol;Acc:HGNC:12458]	-
ENSG00000106211	8896.62	8989.49	7983.23	7806.81	8086.85	7763.49	8623.11	7885.72	0.128906	0.0139466	0.276519	HSPB1	7	76302544	76304295	+	1634	protein_coding	heat shock protein family B (small) member 1 [Source:HGNC Symbol;Acc:HGNC:5246]	-
ENSG00000221890	127.108	162.63	166.64	129.518	87.7378	103.783	152.126	107.013	0.503592	0.0139794	0.276796	NPTXR	22	38818452	38843982	-	5784	protein_coding	neuronal pentraxin receptor [Source:HGNC Symbol;Acc:HGNC:7954]	-
ENSG00000054938	18.0228	17.9453	12.5949	5.79929	4.27989	5.51058	16.1877	5.19659	1.63264	0.0140415	1	CHRDL2	11	74696429	74731385	-	3135	protein_coding	chordin like 2 [Source:HGNC Symbol;Acc:HGNC:24168]	-
ENSG00000177374	303.542	329.745	310.997	249.37	254.653	256.242	314.761	253.422	0.31164	0.0140579	0.277976	HIC1	17	2054154	2063241	+	8108	protein_coding	HIC ZBTB transcriptional repressor 1 [Source:HGNC Symbol;Acc:HGNC:4909]	ZBTB
ENSG00000113328	2889.34	2632.36	3068.31	2986.63	3235.6	3413.81	2863.33	3212.01	-0.165255	0.014213	0.280663	CCNG1	5	163437569	163446151	+	3096	protein_coding	cyclin G1 [Source:HGNC Symbol;Acc:HGNC:1592]	-
ENSG00000065308	7980.3	8171.85	8333.95	7851.27	7078.94	7578.89	8162.03	7503.03	0.121205	0.0142905	0.281814	TRAM2	6	52497402	52576915	-	6908	protein_coding	translocation associated membrane protein 2 [Source:HGNC Symbol;Acc:HGNC:16855]	-
ENSG00000148400	942.876	1064.38	919.427	891.158	766.1	857.814	975.562	838.357	0.21639	0.0143755	0.283111	NOTCH1	9	136494433	136545786	-	10377	protein_coding	notch 1 [Source:HGNC Symbol;Acc:HGNC:7881]	-
ENSG00000143398	1340.33	1430.02	1317.62	1551.31	1486.19	1538.37	1362.65	1525.29	-0.163803	0.0144219	0.283345	PIP5K1A	1	151197949	151249536	+	5405	protein_coding	phosphatidylinositol-4-phosphate 5-kinase type 1 alpha [Source:HGNC Symbol;Acc:HGNC:8994]	-
ENSG00000234998	13.2799	16.8237	9.68838	3.86619	2.13995	4.59215	13.264	3.53276	1.89043	0.014426	1	AC244453.3	1	121087528	121116676	-	459	antisense	novel transcript, antisense to FCGR1B	-
ENSG00000255717	611.826	613.506	636.527	565.431	503.957	514.321	620.62	527.903	0.233153	0.014426	0.283345	SNHG1	11	62851988	62855914	-	3756	processed_transcript	small nucleolar RNA host gene 1 [Source:HGNC Symbol;Acc:HGNC:32688]	-
ENSG00000113387	1775.72	1996.42	1925.08	2071.31	2142.09	2124.33	1899.07	2112.58	-0.154407	0.0144499	0.283418	SUB1	5	32531633	32604079	+	9324	protein_coding	SUB1 homolog, transcriptional regulator [Source:HGNC Symbol;Acc:HGNC:19985]	PC4
ENSG00000165424	4013.39	3986.11	3826.91	4346.57	4215.69	4282.64	3942.14	4281.63	-0.119381	0.0144706	0.283418	ZCCHC24	10	79382325	79445627	-	5051	protein_coding	zinc finger CCHC-type containing 24 [Source:HGNC Symbol;Acc:HGNC:26911]	-
ENSG00000105321	752.214	680.801	680.124	622.457	622.724	561.161	704.38	602.114	0.227888	0.0145	0.283418	CCDC9	19	47255980	47273701	+	3845	protein_coding	coiled-coil domain containing 9 [Source:HGNC Symbol;Acc:HGNC:24560]	-
ENSG00000224093	16.1257	8.97266	10.6572	3.86619	2.13995	2.75529	11.9185	2.92048	2.02749	0.0145043	1	AL109613.1	1	93592199	93605573	+	1954	antisense	novel transcript	-
ENSG00000118200	1684.66	1738.45	1741.97	1949.53	1933.44	1844.21	1721.69	1909.06	-0.148947	0.0145147	0.283418	CAMSAP2	1	200739558	200860704	+	7777	protein_coding	calmodulin regulated spectrin associated protein family member 2 [Source:HGNC Symbol;Acc:HGNC:29188]	-
ENSG00000113240	361.404	369.001	381.722	329.593	306.012	266.345	370.709	300.65	0.30327	0.0145302	0.283418	CLK4	5	178602664	178630615	-	7924	protein_coding	CDC like kinase 4 [Source:HGNC Symbol;Acc:HGNC:13659]	-
ENSG00000186470	317.77	343.204	382.691	288.031	284.613	270.019	347.889	280.888	0.30913	0.0145457	0.283418	BTN3A2	6	26365159	26378320	+	7042	protein_coding	butyrophilin subfamily 3 member A2 [Source:HGNC Symbol;Acc:HGNC:1139]	-
ENSG00000179528	44.5827	52.7144	41.66	29.963	17.1196	27.5529	46.319	24.8785	0.88733	0.0146544	0.285158	LBX2	2	74497517	74503316	-	2389	protein_coding	ladybird homeobox 2 [Source:HGNC Symbol;Acc:HGNC:15525]	Homeobox
ENSG00000102781	537.838	436.296	561.926	602.16	628.074	611.675	512.02	613.969	-0.259093	0.0146967	0.285603	KATNAL1	13	30202630	30307484	-	8105	protein_coding	katanin catalytic subunit A1 like 1 [Source:HGNC Symbol;Acc:HGNC:28361]	-
ENSG00000168497	113.828	78.5108	124.98	65.7253	67.4083	78.0666	105.773	70.4001	0.590398	0.0147562	0.286146	CAVIN2	2	191834302	191847255	-	3229	protein_coding	caveolae associated protein 2 [Source:HGNC Symbol;Acc:HGNC:10690]	-
ENSG00000235865	388.913	280.396	391.411	282.232	295.312	258.079	353.573	278.541	0.348374	0.0147637	0.286146	GSN-AS1	9	121280768	121285530	-	4763	antisense	GSN antisense RNA 1 [Source:HGNC Symbol;Acc:HGNC:23372]	-
ENSG00000120696	188.765	186.183	164.702	127.584	126.257	148.786	179.883	134.209	0.420208	0.0148244	0.286371	KBTBD7	13	41189833	41194566	-	4734	protein_coding	kelch repeat and BTB domain containing 7 [Source:HGNC Symbol;Acc:HGNC:25266]	-
ENSG00000175455	1956.9	1949.31	2014.21	2171.83	2099.29	2276.79	1973.47	2182.64	-0.145698	0.0148297	0.286371	CCDC14	3	123897305	123961408	-	11423	protein_coding	coiled-coil domain containing 14 [Source:HGNC Symbol;Acc:HGNC:25766]	-
ENSG00000239264	523.609	444.147	429.195	445.579	319.922	351.759	465.651	372.42	0.321942	0.0148602	0.286371	TXNDC5	6	7881517	7910814	-	4387	protein_coding	thioredoxin domain containing 5 [Source:HGNC Symbol;Acc:HGNC:21073]	-
ENSG00000056998	497.998	467.7	537.705	579.929	627.004	574.019	501.134	593.651	-0.242265	0.0148713	0.286371	GYG2	X	2828788	2882820	+	3655	protein_coding	glycogenin 2 [Source:HGNC Symbol;Acc:HGNC:4700]	-
ENSG00000162512	5798.6	5592.21	5588.26	6207.17	6004.69	6115.83	5659.69	6109.23	-0.110233	0.0148729	0.286371	SDC3	1	30869467	30908761	-	7067	protein_coding	syndecan 3 [Source:HGNC Symbol;Acc:HGNC:10660]	-
ENSG00000219438	56.9141	52.7144	68.7875	26.0968	31.0292	45.9215	59.472	34.3492	0.789283	0.0149799	0.287808	FAM19A5	22	48489460	48850912	+	3173	protein_coding	family with sequence similarity 19 member A5, C-C motif chemokine like [Source:HGNC Symbol;Acc:HGNC:21592]	-
ENSG00000142961	389.861	397.04	342.969	325.727	272.843	315.022	376.623	304.53	0.303997	0.0149867	0.287808	MOB3C	1	46607715	46616891	-	5916	protein_coding	MOB kinase activator 3C [Source:HGNC Symbol;Acc:HGNC:29800]	-
ENSG00000230701	1.89714	10.0942	4.84419	0	0	0.91843	5.61186	0.306143	3.98276	0.0150525	1	FBXW4P1	22	23262767	23265005	+	2239	processed_pseudogene	F-box and WD repeat domain containing 4 pseudogene 1 [Source:HGNC Symbol;Acc:HGNC:13609]	-
ENSG00000133639	2309.76	2078.29	2387.22	2449.23	2588.26	2510.07	2258.42	2515.86	-0.154625	0.0150666	0.288788	BTG1	12	92140278	92145897	-	4854	protein_coding	BTG anti-proliferation factor 1 [Source:HGNC Symbol;Acc:HGNC:1130]	-
ENSG00000184205	787.311	711.084	818.668	841.864	924.456	916.594	772.354	894.305	-0.209877	0.0150771	0.288788	TSPYL2	X	53082367	53088540	+	4948	protein_coding	TSPY like 2 [Source:HGNC Symbol;Acc:HGNC:24358]	-
ENSG00000156804	467.644	354.42	504.765	462.977	577.785	628.206	442.276	556.323	-0.328613	0.0150986	0.288822	FBXO32	8	123497889	123541206	-	7395	protein_coding	F-box protein 32 [Source:HGNC Symbol;Acc:HGNC:16731]	-
ENSG00000168374	6298.49	6838.29	6572.6	7071.27	7160.26	7087.53	6569.79	7106.35	-0.113548	0.0151779	0.289962	ARF4	3	57571363	57598220	-	2595	protein_coding	ADP ribosylation factor 4 [Source:HGNC Symbol;Acc:HGNC:655]	-
ENSG00000002745	78.7311	76.2676	52.3173	40.595	54.5686	26.6345	69.1053	40.5994	0.773962	0.0152418	0.290804	WNT16	7	121325367	121341104	+	3261	protein_coding	Wnt family member 16 [Source:HGNC Symbol;Acc:HGNC:16267]	-
ENSG00000146858	276.982	289.368	273.212	234.871	201.155	229.608	279.854	221.878	0.332482	0.0153135	0.291792	ZC3HAV1L	7	139025706	139036029	-	1753	protein_coding	zinc finger CCCH-type containing, antiviral 1 like [Source:HGNC Symbol;Acc:HGNC:22423]	-
ENSG00000144381	3269.71	3615.98	3191.35	3181.88	2964.89	2940.81	3359.02	3029.2	0.148413	0.0153849	0.292481	HSPD1	2	197486581	197516737	-	4245	protein_coding	heat shock protein family D (Hsp60) member 1 [Source:HGNC Symbol;Acc:HGNC:5261]	-
ENSG00000049759	405.987	349.934	434.04	439.78	467.578	552.895	396.653	486.751	-0.294298	0.0153895	0.292481	NEDD4L	18	58044367	58401540	+	17455	protein_coding	neural precursor cell expressed, developmentally down-regulated 4-like, E3 ubiquitin protein ligase [Source:HGNC Symbol;Acc:HGNC:7728]	-
ENSG00000103044	350.97	213.101	355.564	118.885	160.496	227.771	306.545	169.051	0.858827	0.0154211	0.292702	HAS3	16	69105564	69118719	+	5289	protein_coding	hyaluronan synthase 3 [Source:HGNC Symbol;Acc:HGNC:4820]	-
ENSG00000090060	2855.19	2858.92	3021.81	3162.55	3155.35	3229.2	2911.97	3182.37	-0.128033	0.015477	0.293384	PAPOLA	14	96501433	96567111	+	12766	protein_coding	poly(A) polymerase alpha [Source:HGNC Symbol;Acc:HGNC:14981]	-
ENSG00000142227	2968.07	2763.58	2839.66	2446.33	2715.59	2601.91	2857.1	2587.95	0.14348	0.0155191	0.293648	EMP3	19	48321509	48330553	+	1667	protein_coding	epithelial membrane protein 3 [Source:HGNC Symbol;Acc:HGNC:3335]	-
ENSG00000150433	364.25	377.973	355.564	295.764	310.292	294.816	365.929	300.291	0.285192	0.0155717	0.293648	TMEM218	11	125096545	125111763	-	5424	protein_coding	transmembrane protein 218 [Source:HGNC Symbol;Acc:HGNC:27344]	-
ENSG00000153094	189.714	183.94	160.827	260.002	217.204	216.75	178.16	231.319	-0.377606	0.01558	0.293648	BCL2L11	2	111119378	111168447	+	6658	protein_coding	BCL2 like 11 [Source:HGNC Symbol;Acc:HGNC:994]	-
ENSG00000121691	1369.73	1367.21	1499.76	1619.94	1576.07	1550.31	1412.23	1582.11	-0.163384	0.0155981	0.293648	CAT	11	34438925	34472062	+	3590	protein_coding	catalase [Source:HGNC Symbol;Acc:HGNC:1516]	-
ENSG00000224470	920.111	985.871	1045.38	891.158	875.238	799.953	983.786	855.449	0.20211	0.0156085	0.293648	ATXN1L	16	71845991	71885268	+	8542	protein_coding	ataxin 1 like [Source:HGNC Symbol;Acc:HGNC:33279]	-
ENSG00000088538	95.8053	93.0914	92.0396	61.8591	55.6386	70.7191	93.6455	62.7389	0.574894	0.0156111	0.293648	DOCK3	3	50675241	51384198	+	8755	protein_coding	dedicator of cytokinesis 3 [Source:HGNC Symbol;Acc:HGNC:2989]	-
ENSG00000170561	12.3314	13.459	11.6261	3.86619	1.06997	4.59215	12.4721	3.17611	1.9495	0.0156191	1	IRX2	5	2745845	2751662	-	3384	protein_coding	iroquois homeobox 2 [Source:HGNC Symbol;Acc:HGNC:14359]	Homeobox
ENSG00000116117	2461.53	2523.56	2661.4	2295.55	2265.13	2378.73	2548.83	2313.14	0.139745	0.0157155	0.295234	PARD3B	2	204545793	205620162	+	10382	protein_coding	par-3 family cell polarity regulator beta [Source:HGNC Symbol;Acc:HGNC:14446]	-
ENSG00000226824	43.6341	41.4986	46.5042	24.1637	24.6094	23.8792	43.879	24.2174	0.859011	0.0157367	0.295254	AC006001.2	7	66654538	66669855	+	938	sense_intronic	uncharacterized LOC100996437 [Source:NCBI gene;Acc:100996437]	-
ENSG00000166225	773.083	781.743	775.071	913.388	891.287	857.814	776.632	887.496	-0.192402	0.0158076	0.296206	FRS2	12	69470349	69579789	+	7242	protein_coding	fibroblast growth factor receptor substrate 2 [Source:HGNC Symbol;Acc:HGNC:16971]	-
ENSG00000162604	569.141	486.767	551.269	599.26	637.704	660.351	535.726	632.438	-0.237699	0.0158547	0.296459	TM2D1	1	61681046	61725423	-	5516	protein_coding	TM2 domain containing 1 [Source:HGNC Symbol;Acc:HGNC:24142]	-
ENSG00000272888	840.431	725.664	848.702	967.515	903.057	920.267	804.933	930.28	-0.207309	0.0158649	0.296459	LINC01578	15	92882707	92899701	+	5394	processed_transcript	long intergenic non-protein coding RNA 1578 [Source:HGNC Symbol;Acc:HGNC:48626]	-
ENSG00000260589	3.79427	10.0942	6.78187	0.966549	1.06997	0	6.89013	0.67884	3.37401	0.0158782	1	STAM-AS1	10	17641284	17643878	-	2595	antisense	STAM antisense RNA 1 (head to head) [Source:HGNC Symbol;Acc:HGNC:49568]	-
ENSG00000269906	25.6113	23.5532	27.1275	46.3943	39.589	51.4321	25.4307	45.8051	-0.849393	0.0158817	0.296459	AL606834.1	14	50662511	50663178	-	668	sense_intronic	novel transcript, sense intronic to SAV1	-
ENSG00000129566	1064.29	1101.39	1090.91	907.589	947.996	1010.27	1085.53	955.286	0.183692	0.0159683	0.297696	TEP1	14	20365667	20413429	-	11328	protein_coding	telomerase associated protein 1 [Source:HGNC Symbol;Acc:HGNC:11726]	-
ENSG00000112759	247.576	220.952	203.456	202.975	159.426	145.112	223.995	169.171	0.405597	0.0160399	0.298651	SLC29A1	6	44219505	44234151	+	4408	protein_coding	solute carrier family 29 member 1 (Augustine blood group) [Source:HGNC Symbol;Acc:HGNC:11003]	-
ENSG00000008256	4662.21	4519.98	4702.74	4089.47	4289.52	4395.61	4628.31	4258.2	0.120405	0.0161799	0.300876	CYTH3	7	6161776	6272644	-	5808	protein_coding	cytohesin 3 [Source:HGNC Symbol;Acc:HGNC:9504]	-
ENSG00000238227	1293.85	1419.92	1323.43	1256.51	1175.9	1140.69	1345.73	1191.03	0.175402	0.016208	0.301017	TMEM250	9	136114581	136118863	-	3396	protein_coding	transmembrane protein 250 [Source:HGNC Symbol;Acc:HGNC:31009]	-
ENSG00000169020	277.93	250.113	295.496	309.296	376.63	340.738	274.513	342.221	-0.314973	0.016312	0.302565	ATP5ME	4	672436	674338	-	940	protein_coding	ATP synthase membrane subunit e [Source:HGNC Symbol;Acc:HGNC:846]	-
ENSG00000110492	2695.83	2482.06	2661.4	2759.5	2936	2939.9	2613.1	2878.47	-0.138847	0.0164119	0.304035	MDK	11	46380756	46383837	+	2196	protein_coding	midkine [Source:HGNC Symbol;Acc:HGNC:6972]	-
ENSG00000105953	1686.55	1643.12	1639.27	1483.65	1413.43	1556.74	1656.32	1484.61	0.157291	0.0164398	0.304167	OGDH	7	44606572	44709066	+	5210	protein_coding	oxoglutarate dehydrogenase [Source:HGNC Symbol;Acc:HGNC:8124]	-
ENSG00000111229	1885.75	2003.15	1922.18	2097.41	2212.7	2106.88	1937.03	2139	-0.143259	0.0165552	0.305916	ARPC3	12	110434825	110450422	-	3025	protein_coding	actin related protein 2/3 complex subunit 3 [Source:HGNC Symbol;Acc:HGNC:706]	-
ENSG00000262979	0	0	0.968838	4.83274	7.48981	3.67372	0.322946	5.33209	-3.87579	0.0166188	1	AC124319.1	17	80315651	80316633	+	653	sense_intronic	novel transcript	-
ENSG00000145147	1550.91	1510.77	1452.29	1295.18	1321.42	1411.63	1504.66	1342.74	0.163822	0.016645	0.307177	SLIT2	4	20253260	20620561	+	9712	protein_coding	slit guidance ligand 2 [Source:HGNC Symbol;Acc:HGNC:11086]	-
ENSG00000189266	1371.63	1344.78	1362.19	1207.22	1224.05	1221.51	1359.53	1217.59	0.159327	0.0166653	0.307177	PNRC2	1	23956839	23963462	+	2779	protein_coding	proline rich nuclear receptor coactivator 2 [Source:HGNC Symbol;Acc:HGNC:23158]	-
ENSG00000136161	510.329	527.144	583.241	687.216	572.435	659.433	540.238	639.695	-0.244743	0.0168885	0.310718	RCBTB2	13	48488959	48533256	-	3545	protein_coding	RCC1 and BTB domain containing protein 2 [Source:HGNC Symbol;Acc:HGNC:1914]	-
ENSG00000134049	366.147	388.068	487.326	476.508	522.147	515.239	413.847	504.631	-0.285124	0.0168997	0.310718	IER3IP1	18	47152834	47176374	-	4243	protein_coding	immediate early response 3 interacting protein 1 [Source:HGNC Symbol;Acc:HGNC:18550]	-
ENSG00000138434	2473.86	2176.99	2551.92	2592.28	2657.81	2792.03	2400.93	2680.71	-0.158266	0.0170494	0.313031	ITPRID2	2	181891833	181930738	+	9582	protein_coding	ITPR interacting domain containing 2 [Source:HGNC Symbol;Acc:HGNC:11319]	-
ENSG00000090339	94.8568	99.8209	102.697	75.3908	56.7085	69.8007	99.1248	67.3	0.555322	0.0170682	0.313031	ICAM1	19	10270835	10286615	+	3706	protein_coding	intercellular adhesion molecule 1 [Source:HGNC Symbol;Acc:HGNC:5344]	-
ENSG00000227896	36.9941	30.2827	31.9717	12.5651	19.2595	17.4502	33.0828	16.4249	1.01496	0.0172562	0.315924	AL731569.1	10	86521945	86525101	+	3058	antisense	novel transcript	-
ENSG00000005471	156.514	139.076	156.952	189.444	236.464	176.339	150.847	200.749	-0.407643	0.017278	0.315924	ABCB4	7	87401697	87480435	-	7727	protein_coding	ATP binding cassette subfamily B member 4 [Source:HGNC Symbol;Acc:HGNC:45]	-
ENSG00000146278	1285.31	1207.94	1194.58	1417.93	1397.38	1325.3	1229.28	1380.2	-0.166356	0.0172905	0.315924	PNRC1	6	89080751	89085160	+	2992	protein_coding	proline rich nuclear receptor coactivator 1 [Source:HGNC Symbol;Acc:HGNC:17278]	-
ENSG00000142173	94251.6	90160.7	86868.9	82871.9	86500.9	83584.5	90427.1	84319.1	0.100915	0.0173191	0.316052	COL6A2	21	46098097	46132849	+	5386	protein_coding	collagen type VI alpha 2 chain [Source:HGNC Symbol;Acc:HGNC:2212]	-
ENSG00000128591	11895	13125.9	11441	12249.1	9953.95	10316.7	12154	10839.9	0.164852	0.0173641	0.316272	FLNC	7	128830377	128859274	+	9280	protein_coding	filamin C [Source:HGNC Symbol;Acc:HGNC:3756]	-
ENSG00000115875	1322.3	1398.61	1345.72	1219.78	1157.71	1246.31	1355.54	1207.93	0.165126	0.0173743	0.316272	SRSF7	2	38743599	38751494	-	4045	protein_coding	serine and arginine rich splicing factor 7 [Source:HGNC Symbol;Acc:HGNC:10789]	-
ENSG00000268926	0.948568	1.12158	0	4.83274	3.20992	12.858	0.69005	6.9669	-3.37228	0.0174043	1	AL354861.3	9	95772323	95776282	+	3919	lincRNA	novel transcript	-
ENSG00000136436	1862.99	1749.67	1802.04	2006.55	1958.05	2014.12	1804.9	1992.91	-0.142639	0.0174051	0.31644	CALCOCO2	17	48830988	48866522	+	8333	protein_coding	calcium binding and coiled-coil domain 2 [Source:HGNC Symbol;Acc:HGNC:29912]	-
ENSG00000019582	90.1139	60.5655	119.167	53.1602	60.9884	57.8611	89.9488	57.3366	0.655566	0.0175138	0.317471	CD74	5	150401637	150412929	-	3184	protein_coding	CD74 molecule [Source:HGNC Symbol;Acc:HGNC:1697]	-
ENSG00000121903	163.154	172.724	155.014	114.053	103.787	142.357	163.631	120.066	0.442067	0.0175416	0.317471	ZSCAN20	1	33472645	33496507	+	5308	protein_coding	zinc finger and SCAN domain containing 20 [Source:HGNC Symbol;Acc:HGNC:13093]	zf-C2H2
ENSG00000176340	825.254	877.078	709.19	1057.4	888.077	886.285	803.84	943.922	-0.23311	0.0175592	0.317471	COX8A	11	63974607	63976543	+	507	protein_coding	cytochrome c oxidase subunit 8A [Source:HGNC Symbol;Acc:HGNC:2294]	-
ENSG00000115306	8784.69	8521.79	8714.7	7763.32	7954.18	8400.88	8673.72	8039.46	0.109532	0.0175597	0.317471	SPTBN1	2	54456285	54671445	+	18504	protein_coding	spectrin beta, non-erythrocytic 1 [Source:HGNC Symbol;Acc:HGNC:11275]	-
ENSG00000131711	9881.23	9651.22	10087.5	8901.91	9070.16	9528.72	9873.33	9166.93	0.107106	0.0175699	0.317471	MAP1B	5	72107234	72209570	+	12630	protein_coding	microtubule associated protein 1B [Source:HGNC Symbol;Acc:HGNC:6836]	-
ENSG00000168453	388.913	358.907	346.844	384.686	469.718	479.421	364.888	444.608	-0.284401	0.0176196	0.317976	HR	8	22114415	22133384	-	8784	protein_coding	HR, lysine demethylase and nuclear receptor corepressor [Source:HGNC Symbol;Acc:HGNC:5172]	-
ENSG00000091409	360.456	352.177	410.787	266.767	330.622	314.103	374.473	303.831	0.303465	0.0176456	0.318054	ITGA6	2	172427354	172506282	+	6533	protein_coding	integrin subunit alpha 6 [Source:HGNC Symbol;Acc:HGNC:6142]	-
ENSG00000205628	2.8457	3.36475	4.84419	0	0	0	3.68488	0	4.34976	0.0176998	1	LINC01446	7	53655509	53811931	-	3484	lincRNA	long intergenic non-protein coding RNA 1446 [Source:HGNC Symbol;Acc:HGNC:50773]	-
ENSG00000254577	15.1771	17.9453	16.4702	3.86619	3.20992	9.1843	16.5309	5.42014	1.58999	0.0178107	1	AC087276.1	11	43390283	43395495	+	183	sense_overlapping	novel transcript, sense overlapping TTC17	-
ENSG00000134321	1.89714	3.36475	4.84419	12.5651	17.1196	8.26587	3.36869	12.6502	-1.90547	0.0178609	1	RSAD2	2	6865806	6898239	+	4834	protein_coding	radical S-adenosyl methionine domain containing 2 [Source:HGNC Symbol;Acc:HGNC:30908]	-
ENSG00000116731	980.819	845.674	936.867	1021.64	1053.92	1080.07	921.12	1051.88	-0.190116	0.0180384	0.324605	PRDM2	1	13700198	13825079	+	10923	protein_coding	PR/SET domain 2 [Source:HGNC Symbol;Acc:HGNC:9347]	zf-C2H2
ENSG00000159403	19741.6	19330.5	18405	21036	20302.7	20303.7	19159	20547.5	-0.100963	0.0180533	0.324605	C1R	12	7080199	7092607	-	5885	protein_coding	complement C1r [Source:HGNC Symbol;Acc:HGNC:1246]	-
ENSG00000260495	7.58854	14.5806	6.78187	1.9331	1.06997	2.75529	9.65033	1.91945	2.30309	0.0180748	1	AC009148.1	16	81310731	81313423	-	2693	antisense	novel transcript, antisense to GAN	-
ENSG00000127554	396.501	409.378	335.218	325.727	329.552	265.426	380.366	306.902	0.310255	0.0181355	0.325684	GFER	16	1984207	1987749	+	2687	protein_coding	growth factor, augmenter of liver regeneration [Source:HGNC Symbol;Acc:HGNC:4236]	-
ENSG00000125912	1646.71	1800.14	1539.48	1532.95	1502.24	1377.65	1662.11	1470.94	0.175772	0.0181889	0.326245	NCLN	19	3185563	3209575	+	4175	protein_coding	nicalin [Source:HGNC Symbol;Acc:HGNC:26923]	-
ENSG00000115963	10502.5	9733.1	11037	10181.6	12115.3	12741.4	10424.2	11679.4	-0.163902	0.01826	0.326675	RND3	2	150468195	150539011	-	3594	protein_coding	Rho family GTPase 3 [Source:HGNC Symbol;Acc:HGNC:671]	-
ENSG00000113558	2503.27	2322.8	2511.23	2608.71	2770.16	2692.84	2445.77	2690.57	-0.136753	0.0182616	0.326675	SKP1	5	134148935	134177038	-	12771	protein_coding	S-phase kinase associated protein 1 [Source:HGNC Symbol;Acc:HGNC:10899]	-
ENSG00000101384	1279.62	1234.86	1208.14	1128.93	1078.53	1109.46	1240.87	1105.64	0.166303	0.0182797	0.326675	JAG1	20	10637684	10673999	-	9298	protein_coding	jagged 1 [Source:HGNC Symbol;Acc:HGNC:6188]	-
ENSG00000196230	16870.3	17331.8	17379	18346.1	18377.8	18196.9	17193.7	18306.9	-0.0905338	0.0183234	0.327057	TUBB	6	30720201	30725426	+	3359	protein_coding	tubulin beta class I [Source:HGNC Symbol;Acc:HGNC:20778]	-
ENSG00000187514	8439.41	8197.65	8384.33	8825.55	9030.57	8930.82	8340.46	8928.98	-0.0981878	0.0184686	0.329249	PTMA	2	231706895	231713541	+	3378	protein_coding	prothymosin alpha [Source:HGNC Symbol;Acc:HGNC:9623]	-
ENSG00000188158	500.844	422.837	479.575	547.066	569.225	545.548	467.752	553.947	-0.24149	0.0185478	0.330259	NHS	X	17375420	17735994	+	10394	protein_coding	NHS actin remodeling regulator [Source:HGNC Symbol;Acc:HGNC:7820]	-
ENSG00000253485	55.0169	58.3223	63.9433	71.5246	100.577	95.5168	59.0942	89.2063	-0.592852	0.0187791	0.333972	PCDHGA5	5	141364232	141512979	+	5733	protein_coding	protocadherin gamma subfamily A, 5 [Source:HGNC Symbol;Acc:HGNC:8703]	-
ENSG00000242622	35.097	25.7964	30.034	14.4982	16.0496	13.7765	30.3091	14.7748	1.04233	0.0188027	0.333986	AC092910.3	3	120094895	120136783	+	2194	lincRNA	novel transcript	-
ENSG00000090863	11094.4	10784	10949.8	10028.9	10115.5	10509.6	10942.8	10218	0.0988594	0.0188274	0.334021	GLG1	16	74447427	74607144	-	14111	protein_coding	golgi glycoprotein 1 [Source:HGNC Symbol;Acc:HGNC:4316]	-
ENSG00000249856	9.48568	5.60792	0.968838	0	1.06997	0	5.35414	0.356658	3.927	0.0190663	1	AC116337.3	5	74917726	75023928	-	846	lincRNA	novel transcript	-
ENSG00000111737	1474.07	1394.13	1417.41	1288.41	1282.9	1278.46	1428.54	1283.25	0.15521	0.0192594	0.341272	RAB35	12	120095095	120117502	-	4022	protein_coding	RAB35, member RAS oncogene family [Source:HGNC Symbol;Acc:HGNC:9774]	-
ENSG00000089472	1872.47	1422.17	1823.35	1812.28	2004.06	2111.47	1706	1975.94	-0.210697	0.0193096	0.341353	HEPH	X	66162549	66268867	+	7113	protein_coding	hephaestin [Source:HGNC Symbol;Acc:HGNC:4866]	-
ENSG00000182326	26108.4	26122.8	25436.8	28485.2	27385.9	26993.6	25889.3	27621.6	-0.0934529	0.0193104	0.341353	C1S	12	6988259	7071032	+	6462	protein_coding	complement C1s [Source:HGNC Symbol;Acc:HGNC:1247]	-
ENSG00000250742	24.6628	15.7022	25.1898	34.7957	55.6386	34.9004	21.8516	41.7782	-0.922312	0.019367	0.34194	LINC02381	12	54126098	54142493	+	2310	lincRNA	long intergenic non-protein coding RNA 2381 [Source:HGNC Symbol;Acc:HGNC:53304]	-
ENSG00000085415	743.677	781.743	792.51	661.119	668.733	689.741	772.643	673.198	0.198206	0.0194391	0.342801	SEH1L	18	12947133	12987536	+	10481	protein_coding	SEH1 like nucleoporin [Source:HGNC Symbol;Acc:HGNC:30379]	-
ENSG00000117114	3688.03	3244.74	3725.18	3638.09	4014.54	4237.64	3552.65	3963.42	-0.157352	0.019543	0.34422	ADGRL2	1	81306160	81992436	+	7754	protein_coding	adhesion G protein-coupled receptor L2 [Source:HGNC Symbol;Acc:HGNC:18582]	-
ENSG00000124789	912.522	915.212	909.739	831.232	753.261	817.403	912.491	800.632	0.187725	0.0195879	0.344597	NUP153	6	17615035	17706834	-	6030	protein_coding	nucleoporin 153 [Source:HGNC Symbol;Acc:HGNC:8062]	-
ENSG00000159212	17.0742	8.97266	24.221	27.0634	41.7289	35.8188	16.7559	34.8704	-1.04297	0.0196732	0.345682	CLIC6	21	34669389	34718227	+	3860	protein_coding	chloride intracellular channel 6 [Source:HGNC Symbol;Acc:HGNC:2065]	-
ENSG00000169499	305.439	314.043	343.938	385.653	381.98	394.925	321.14	387.519	-0.271041	0.0197615	0.346818	PLEKHA2	8	38901235	38973909	+	6325	protein_coding	pleckstrin homology domain containing A2 [Source:HGNC Symbol;Acc:HGNC:14336]	-
ENSG00000198354	0.948568	5.60792	2.90651	17.3979	6.41984	12.858	3.15433	12.2252	-1.99086	0.0198642	1	DCAF12L2	X	126163499	126166097	-	2599	protein_coding	DDB1 and CUL4 associated factor 12 like 2 [Source:HGNC Symbol;Acc:HGNC:32950]	-
ENSG00000067836	174.536	157.022	197.643	132.417	136.956	131.336	176.4	133.57	0.403921	0.0199444	0.348242	ROGDI	16	4796968	4802950	-	3683	protein_coding	rogdi homolog [Source:HGNC Symbol;Acc:HGNC:29478]	-
ENSG00000244026	206.788	208.614	214.113	160.447	178.685	150.623	209.838	163.252	0.36442	0.019951	0.348242	FAM86DP	3	75421552	75435110	-	3626	transcribed_unprocessed_pseudogene	family with sequence similarity 86 member D, pseudogene [Source:HGNC Symbol;Acc:HGNC:32659]	-
ENSG00000116580	967.539	946.616	971.745	854.429	820.669	872.509	961.967	849.202	0.179555	0.019975	0.348242	GON4L	1	155749662	155859400	-	11967	protein_coding	gon-4 like [Source:HGNC Symbol;Acc:HGNC:25973]	Others
ENSG00000088356	364.25	353.299	344.906	288.998	271.773	311.348	354.152	290.706	0.283407	0.0199911	0.348242	PDRG1	20	31944342	31952092	-	1998	protein_coding	p53 and DNA damage regulated 1 [Source:HGNC Symbol;Acc:HGNC:16119]	-
ENSG00000127483	4689.72	4572.69	4851.94	5033.78	5112.33	5089.94	4704.78	5078.68	-0.110029	0.0199955	0.348242	HP1BP3	1	20742661	20787323	-	7442	protein_coding	heterochromatin protein 1 binding protein 3 [Source:HGNC Symbol;Acc:HGNC:24973]	-
ENSG00000215908	511.278	538.36	465.042	442.679	439.759	388.496	504.893	423.645	0.253058	0.0199956	0.348242	CROCCP2	1	16618253	16657232	-	5606	transcribed_unprocessed_pseudogene	ciliary rootlet coiled-coil, rootletin pseudogene 2 [Source:HGNC Symbol;Acc:HGNC:28170]	-
ENSG00000231453	107.188	85.2403	89.1331	121.785	148.726	123.07	93.8539	131.194	-0.478437	0.0200087	0.348242	LINC01305	2	174326027	174330643	+	3435	lincRNA	long intergenic non-protein coding RNA 1305 [Source:HGNC Symbol;Acc:HGNC:27690]	-
ENSG00000204946	486.615	407.135	442.759	382.753	389.47	337.982	445.503	370.069	0.270573	0.0200429	0.348309	ZNF783	7	149262171	149297302	+	6726	protein_coding	zinc finger family member 783 [Source:HGNC Symbol;Acc:HGNC:27222]	zf-C2H2
ENSG00000140285	6434.14	5301.72	6702.42	6682.72	8052.61	8228.22	6146.09	7654.52	-0.316505	0.0200601	0.348309	FGF7	15	49423096	49488775	+	6657	protein_coding	fibroblast growth factor 7 [Source:HGNC Symbol;Acc:HGNC:3685]	-
ENSG00000167716	799.643	763.798	735.348	726.844	649.473	599.735	766.263	658.684	0.218726	0.0201102	0.348747	WDR81	17	1716523	1738599	+	7913	protein_coding	WD repeat domain 81 [Source:HGNC Symbol;Acc:HGNC:26600]	-
ENSG00000077684	2053.65	2201.67	2135.32	2523.66	2284.39	2264.85	2130.21	2357.63	-0.146884	0.0201574	0.348747	JADE1	4	128809623	128875224	+	9129	protein_coding	jade family PHD finger 1 [Source:HGNC Symbol;Acc:HGNC:30027]	-
ENSG00000129646	294.056	290.49	267.399	231.005	235.394	220.423	283.982	228.941	0.311202	0.0201767	0.348747	QRICH2	17	76274049	76307998	-	5775	protein_coding	glutamine rich 2 [Source:HGNC Symbol;Acc:HGNC:25326]	-
ENSG00000105771	630.798	603.412	668.498	559.632	552.106	525.342	634.236	545.693	0.218213	0.0201803	0.348747	SMG9	19	43727992	43754990	-	7927	protein_coding	SMG9, nonsense mediated mRNA decay factor [Source:HGNC Symbol;Acc:HGNC:25763]	-
ENSG00000279672	93.9082	91.9698	77.5071	58.9595	59.9185	58.7795	87.795	59.2192	0.567585	0.0202774	0.349865	AP006621.5	11	779617	780755	+	1139	TEC	TEC	-
ENSG00000151623	53.1198	58.3223	52.3173	71.5246	80.2479	95.5168	54.5865	82.4298	-0.597857	0.0202928	0.349865	NR3C2	4	148078762	148444698	-	6607	protein_coding	nuclear receptor subfamily 3 group C member 2 [Source:HGNC Symbol;Acc:HGNC:7979]	ESR-like
ENSG00000253910	150.822	176.089	193.768	234.871	227.904	208.484	173.559	223.753	-0.366555	0.0203444	0.350278	PCDHGB2	5	141360042	141512979	+	4769	protein_coding	protocadherin gamma subfamily B, 2 [Source:HGNC Symbol;Acc:HGNC:8709]	-
ENSG00000224914	106.24	133.468	101.728	83.1232	87.7378	67.0454	113.812	79.3021	0.520808	0.0203645	0.350278	LINC00863	10	87342736	87357882	+	3287	bidirectional_promoter_lncRNA	long intergenic non-protein coding RNA 863 [Source:HGNC Symbol;Acc:HGNC:45162]	-
ENSG00000131620	28.457	33.6475	34.8782	17.3979	9.62975	20.2055	32.3276	15.7444	1.02665	0.0204108	0.350664	ANO1	11	70078302	70189528	+	6021	protein_coding	anoctamin 1 [Source:HGNC Symbol;Acc:HGNC:21625]	-
ENSG00000152700	922.008	875.956	885.518	1019.71	1021.82	990.068	894.494	1010.53	-0.175242	0.0204829	0.351492	SAR1B	5	134601144	134649271	-	10963	protein_coding	secretion associated Ras related GTPase 1B [Source:HGNC Symbol;Acc:HGNC:10535]	-
ENSG00000119801	1807.97	1672.28	1800.1	1964.99	1864.96	2022.38	1760.12	1950.78	-0.148171	0.0205601	0.352403	YPEL5	2	30146941	30160533	+	3421	protein_coding	yippee like 5 [Source:HGNC Symbol;Acc:HGNC:18329]	-
ENSG00000260924	20.8685	23.5532	16.4702	6.76584	7.48981	10.1027	20.2973	8.11946	1.3146	0.0206648	1	LINC01311	22	19171395	19172839	+	1445	antisense	long intergenic non-protein coding RNA 1311 [Source:HGNC Symbol;Acc:HGNC:50503]	-
ENSG00000099260	24.6628	21.3101	38.7535	9.66549	8.55978	19.287	28.2421	12.5041	1.16813	0.0207356	0.354998	PALMD	1	99645943	99694541	+	8244	protein_coding	palmdelphin [Source:HGNC Symbol;Acc:HGNC:15846]	-
ENSG00000222035	1.89714	1.12158	0.968838	5.79929	9.62975	8.26587	1.32919	7.89831	-2.55928	0.0210314	1	AC079354.1	2	202113626	202117058	-	3093	antisense	novel transcript	-
ENSG00000133874	51.2227	33.6475	51.3484	81.1901	69.5482	65.2086	45.4062	71.9823	-0.657684	0.0210467	0.359676	RNF122	8	33547755	33567125	-	1868	protein_coding	ring finger protein 122 [Source:HGNC Symbol;Acc:HGNC:21147]	-
ENSG00000159363	558.706	501.348	485.388	453.311	425.849	427.989	515.147	435.716	0.242094	0.0210837	0.359676	ATP13A2	1	16985958	17011928	-	5253	protein_coding	ATPase cation transporting 13A2 [Source:HGNC Symbol;Acc:HGNC:30213]	-
ENSG00000105976	271.29	237.776	310.997	205.875	228.974	215.831	273.354	216.893	0.336891	0.0210842	0.359676	MET	7	116672390	116798386	+	7039	protein_coding	MET proto-oncogene, receptor tyrosine kinase [Source:HGNC Symbol;Acc:HGNC:7029]	-
ENSG00000143153	155.565	115.523	99.7903	85.0563	73.8281	98.2721	123.626	85.7188	0.526914	0.0211985	0.359676	ATP1B1	1	169105697	169132722	+	2962	protein_coding	ATPase Na+/K+ transporting subunit beta 1 [Source:HGNC Symbol;Acc:HGNC:804]	-
ENSG00000109107	212.479	190.669	178.266	266.767	217.204	256.242	193.805	246.738	-0.349449	0.0212036	0.359676	ALDOC	17	28573115	28577264	-	2928	protein_coding	aldolase, fructose-bisphosphate C [Source:HGNC Symbol;Acc:HGNC:418]	-
ENSG00000154822	135.645	154.778	144.357	178.811	178.685	209.402	144.927	188.966	-0.386041	0.0212067	0.359676	PLCL2	3	16802651	17090594	+	5146	protein_coding	phospholipase C like 2 [Source:HGNC Symbol;Acc:HGNC:9064]	-
ENSG00000165949	90.1139	107.672	118.198	72.4911	77.038	70.7191	105.328	73.4161	0.521042	0.0212089	0.359676	IFI27	14	94104836	94116698	+	4147	protein_coding	interferon alpha inducible protein 27 [Source:HGNC Symbol;Acc:HGNC:5397]	-
ENSG00000101577	2305.97	2291.39	2332.96	2527.52	2508.02	2519.25	2310.11	2518.26	-0.124394	0.0212293	0.359676	LPIN2	18	2916994	3013315	-	6800	protein_coding	lipin 2 [Source:HGNC Symbol;Acc:HGNC:14450]	-
ENSG00000064300	9.48568	6.7295	11.6261	2.89965	2.13995	0.91843	9.28041	1.98601	2.23849	0.0212293	1	NGFR	17	49495293	49515017	+	4150	protein_coding	nerve growth factor receptor [Source:HGNC Symbol;Acc:HGNC:7809]	-
ENSG00000188042	4904.1	5037.03	4834.5	5729.7	5197.93	5159.74	4925.21	5362.46	-0.122934	0.0212295	0.359676	ARL4C	2	234493041	234497053	-	4013	protein_coding	ADP ribosylation factor like GTPase 4C [Source:HGNC Symbol;Acc:HGNC:698]	-
ENSG00000164111	19842.1	19802.7	20759.3	20957.7	21650.9	21900.9	20134.7	21503.2	-0.0948242	0.0212894	0.360275	ANXA5	4	121667955	121697113	-	3034	protein_coding	annexin A5 [Source:HGNC Symbol;Acc:HGNC:543]	-
ENSG00000172348	1036.78	824.364	1037.63	728.778	879.517	860.569	966.258	822.955	0.233574	0.0213569	0.361	RCAN2	6	46220736	46491972	-	3712	protein_coding	regulator of calcineurin 2 [Source:HGNC Symbol;Acc:HGNC:3041]	-
ENSG00000029993	348.124	290.49	389.473	382.753	426.919	452.786	342.696	420.819	-0.29381	0.0216656	0.365797	HMGB3	X	150980509	150990775	+	3967	protein_coding	high mobility group box 3 [Source:HGNC Symbol;Acc:HGNC:5004]	HMG
ENSG00000128165	1778.56	1916.79	1890.2	1772.65	1657.39	1597.15	1861.85	1675.73	0.15161	0.0217098	0.366121	ADM2	22	50481556	50486440	+	4276	protein_coding	adrenomedullin 2 [Source:HGNC Symbol;Acc:HGNC:28898]	-
ENSG00000200403	7.58854	4.48633	0	0	0	0	4.02496	0	4.47646	0.021714	1	RNU6-1099P	1	19305076	19305182	-	107	snRNA	RNA, U6 small nuclear 1099, pseudogene [Source:HGNC Symbol;Acc:HGNC:48062]	-
ENSG00000073849	57.8626	37.0122	38.7535	57.9929	86.6678	70.7191	44.5428	71.7933	-0.681189	0.0217503	0.366257	ST6GAL1	3	186930485	187078553	+	9151	protein_coding	ST6 beta-galactoside alpha-2,6-sialyltransferase 1 [Source:HGNC Symbol;Acc:HGNC:10860]	-
ENSG00000255423	22.7656	33.6475	47.4731	63.7922	57.7785	54.1874	34.6287	58.586	-0.758814	0.0217766	0.366257	EBLN2	3	73061659	73063337	+	1679	protein_coding	endogenous Bornavirus like nucleoprotein 2 [Source:HGNC Symbol;Acc:HGNC:25493]	-
ENSG00000231528	22.7656	12.3374	21.3144	27.0634	36.3791	47.7584	18.8058	37.0669	-0.970857	0.0217927	0.366257	FAM225A	9	113113073	113119928	+	6100	lincRNA	family with sequence similarity 225 member A [Source:HGNC Symbol;Acc:HGNC:27855]	-
ENSG00000134330	829.048	829.971	923.303	953.983	953.346	1035.07	860.774	980.8	-0.188374	0.0218457	0.366728	IAH1	2	9473658	9496543	+	5908	protein_coding	isoamyl acetate hydrolyzing esterase 1 (putative) [Source:HGNC Symbol;Acc:HGNC:27696]	-
ENSG00000189409	3.79427	17.9453	9.68838	1.9331	3.20992	1.83686	10.476	2.32663	2.17166	0.0220279	1	MMP23B	1	1632095	1635263	+	2273	protein_coding	matrix metallopeptidase 23B [Source:HGNC Symbol;Acc:HGNC:7171]	-
ENSG00000148541	70.194	42.6202	49.4107	30.9296	29.9592	34.9004	54.075	31.9297	0.762717	0.0221408	0.370823	FAM13C	10	59246129	59363181	-	6753	protein_coding	family with sequence similarity 13 member C [Source:HGNC Symbol;Acc:HGNC:19371]	-
ENSG00000177954	12734.5	12777.1	13440.7	13656.4	13720.3	14378	12984.1	13918.2	-0.100251	0.0221538	0.370823	RPS27	1	153990755	153992155	+	1035	protein_coding	ribosomal protein S27 [Source:HGNC Symbol;Acc:HGNC:10416]	-
ENSG00000226259	52.1712	22.4317	52.3173	21.2641	24.6094	21.1239	42.3067	22.3324	0.931696	0.0221654	0.370823	GTF2H2B	5	70415352	70448015	+	3979	transcribed_unprocessed_pseudogene	general transcription factor IIH subunit 2B (pseudogene) [Source:HGNC Symbol;Acc:HGNC:31393]	-
ENSG00000271420	1.89714	3.36475	2.90651	18.3644	6.41984	8.26587	2.7228	11.0167	-2.03	0.0222244	1	AL109936.2	1	23378380	23379029	-	650	lincRNA	novel transcript	-
ENSG00000139645	3015.5	3269.41	3140	3038.83	2727.36	2807.64	3141.64	2857.94	0.135866	0.0222359	0.371578	ANKRD52	12	56237807	56258391	-	8820	protein_coding	ankyrin repeat domain 52 [Source:HGNC Symbol;Acc:HGNC:26614]	-
ENSG00000126804	603.289	671.828	713.065	742.309	813.179	747.602	662.727	767.697	-0.211817	0.0222779	0.371857	ZBTB1	14	64503712	64533690	+	5283	protein_coding	zinc finger and BTB domain containing 1 [Source:HGNC Symbol;Acc:HGNC:20259]	ZBTB
ENSG00000196220	68.2969	68.4166	45.5354	71.5246	121.977	87.2509	60.7496	93.5841	-0.622174	0.0223395	0.371873	SRGAP3	3	8980591	9363053	-	18924	protein_coding	SLIT-ROBO Rho GTPase activating protein 3 [Source:HGNC Symbol;Acc:HGNC:19744]	-
ENSG00000137776	1099.39	1129.43	1185.86	1288.41	1279.69	1249.07	1138.23	1272.39	-0.160536	0.022344	0.371873	SLTM	15	58879045	58933653	-	8157	protein_coding	SAFB like transcription modulator [Source:HGNC Symbol;Acc:HGNC:20709]	-
ENSG00000157483	918.214	797.446	928.147	683.35	824.949	772.4	881.269	760.233	0.215225	0.022355	0.371873	MYO1E	15	59132434	59372900	-	9106	protein_coding	myosin IE [Source:HGNC Symbol;Acc:HGNC:7599]	-
ENSG00000168477	912.522	742.488	835.139	589.595	680.503	815.566	830.05	695.221	0.256088	0.0224936	0.373475	TNXB	6	32041153	32115334	-	15909	protein_coding	tenascin XB [Source:HGNC Symbol;Acc:HGNC:11976]	-
ENSG00000221930	119.52	109.915	178.266	183.644	189.385	180.931	135.9	184.653	-0.438568	0.0225189	0.373475	FAM45BP	X	130494965	130496588	+	1624	transcribed_processed_pseudogene	family with sequence similarity 45 member B, pseudogene [Source:HGNC Symbol;Acc:HGNC:30886]	-
ENSG00000214279	108.137	94.213	112.385	137.25	167.986	126.743	104.912	143.993	-0.451522	0.0225277	0.373475	SCART1	10	133453928	133523558	+	8015	protein_coding	scavenger receptor family member expressed on T cells 1 [Source:HGNC Symbol;Acc:HGNC:32411]	-
ENSG00000198156	19.9199	6.7295	11.6261	1.9331	4.27989	4.59215	12.7585	3.60171	1.83427	0.0226405	1	NPIPB6	16	28342555	28363508	-	2135	protein_coding	nuclear pore complex interacting protein family member B6 [Source:HGNC Symbol;Acc:HGNC:37454]	-
ENSG00000112658	1593.59	1479.37	1563.7	1647	1713.03	1784.51	1545.56	1714.85	-0.149443	0.022815	0.377566	SRF	6	43171299	43181507	+	4202	protein_coding	serum response factor [Source:HGNC Symbol;Acc:HGNC:11291]	SRF
ENSG00000100345	52664.5	53077.8	51561.6	49356.8	48861.4	50203.2	52434.6	49473.8	0.0838182	0.0228442	0.377566	MYH9	22	36281277	36388067	-	9012	protein_coding	myosin heavy chain 9 [Source:HGNC Symbol;Acc:HGNC:7579]	-
ENSG00000124486	4069.36	4200.33	4286.14	3831.4	3764.16	3993.34	4185.27	3862.97	0.115258	0.0228516	0.377566	USP9X	X	41085635	41236579	+	13962	protein_coding	ubiquitin specific peptidase 9 X-linked [Source:HGNC Symbol;Acc:HGNC:12632]	-
ENSG00000277283	29.4056	26.918	31.0028	14.4982	14.9796	13.7765	29.1088	14.4181	1.01634	0.0229267	0.378094	AC004812.2	12	120116907	120119000	+	2094	antisense	novel transcript, antisense to RAB35	-
ENSG00000156453	69.2455	61.6871	60.068	51.2271	29.9592	36.7372	63.6668	39.3078	0.692967	0.0229351	0.378094	PCDH1	5	141853111	141879246	-	5903	protein_coding	protocadherin 1 [Source:HGNC Symbol;Acc:HGNC:8655]	-
ENSG00000245849	157.462	133.468	129.824	102.454	109.137	99.1905	140.252	103.594	0.439622	0.0230219	0.379073	RAD51-AS1	15	40686243	40695107	-	2177	processed_transcript	RAD51 antisense RNA 1 [Source:HGNC Symbol;Acc:HGNC:48621]	-
ENSG00000103978	768.34	702.111	776.039	869.894	831.369	861.488	748.83	854.25	-0.189133	0.023052	0.379073	TMEM87A	15	42210452	42273663	-	5668	protein_coding	transmembrane protein 87A [Source:HGNC Symbol;Acc:HGNC:24522]	-
ENSG00000180190	184.022	116.645	198.612	214.574	211.855	242.466	166.426	222.965	-0.417399	0.023072	0.379073	TDRP	8	489792	545781	-	3613	protein_coding	testis development related protein [Source:HGNC Symbol;Acc:HGNC:26951]	-
ENSG00000198793	1409.57	1435.63	1409.66	1345.44	1249.73	1221.51	1418.29	1272.23	0.156614	0.0231102	0.379079	MTOR	1	11106535	11262507	-	12119	protein_coding	mechanistic target of rapamycin kinase [Source:HGNC Symbol;Acc:HGNC:3942]	-
ENSG00000143126	273.188	296.098	246.085	209.741	201.155	237.873	271.79	216.256	0.326374	0.0231241	0.379079	CELSR2	1	109250019	109275750	+	12349	protein_coding	cadherin EGF LAG seven-pass G-type receptor 2 [Source:HGNC Symbol;Acc:HGNC:3231]	-
ENSG00000223749	272.239	456.484	303.246	332.493	215.064	215.831	343.99	254.463	0.431358	0.0232859	0.381306	MIR503HG	X	134543337	134546632	-	1678	lincRNA	MIR503 host gene [Source:HGNC Symbol;Acc:HGNC:28258]	-
ENSG00000165023	6.63997	10.0942	8.71954	26.0968	22.4694	13.7765	8.48459	20.7809	-1.29634	0.0234031	0.382798	DIRAS2	9	90609832	90643105	-	4686	protein_coding	DIRAS family GTPase 2 [Source:HGNC Symbol;Acc:HGNC:19323]	-
ENSG00000171988	977.973	862.497	901.02	832.198	761.82	809.137	913.83	801.052	0.190428	0.0234366	0.382919	JMJD1C	10	63167221	63521850	-	11066	protein_coding	jumonji domain containing 1C [Source:HGNC Symbol;Acc:HGNC:12313]	-
ENSG00000181061	719.963	716.692	657.841	751.975	820.669	829.343	698.165	800.662	-0.197947	0.0234663	0.382978	HIGD1A	3	42784298	42804531	-	1675	protein_coding	HIG1 hypoxia inducible domain family member 1A [Source:HGNC Symbol;Acc:HGNC:29527]	-
ENSG00000180304	2091.59	2113.06	2263.21	2355.48	2372.13	2360.37	2155.95	2362.66	-0.131831	0.0235133	0.383319	OAZ2	15	64687573	64703281	-	7671	protein_coding	ornithine decarboxylase antizyme 2 [Source:HGNC Symbol;Acc:HGNC:8096]	-
ENSG00000138185	97.7025	77.3892	103.666	95.6883	144.446	159.807	92.9191	133.314	-0.517479	0.0236002	0.384308	ENTPD1	10	95711779	95869695	+	6975	protein_coding	ectonucleoside triphosphate diphosphohydrolase 1 [Source:HGNC Symbol;Acc:HGNC:3363]	-
ENSG00000139163	711.426	703.233	723.722	779.038	895.567	782.503	712.794	819.036	-0.198948	0.0236511	0.384711	ETNK1	12	22625075	22690665	+	8191	protein_coding	ethanolamine kinase 1 [Source:HGNC Symbol;Acc:HGNC:24649]	-
ENSG00000162702	784.466	694.26	742.13	760.674	898.777	913.838	740.285	857.763	-0.211269	0.0236834	0.384809	ZNF281	1	200404940	200410056	-	4895	protein_coding	zinc finger protein 281 [Source:HGNC Symbol;Acc:HGNC:13075]	zf-C2H2
ENSG00000272320	21.8171	17.9453	16.4702	4.83274	4.27989	11.9396	18.7442	7.01741	1.40288	0.0238366	1	AL445309.1	6	3311662	3313650	+	1989	antisense	novel transcript, antisense to SLC22A23	-
ENSG00000164330	274.136	277.031	313.904	217.473	267.493	206.647	288.357	230.538	0.326308	0.0238567	0.387196	EBF1	5	158695916	159099761	-	6178	protein_coding	early B cell factor 1 [Source:HGNC Symbol;Acc:HGNC:3126]	COE
ENSG00000124151	1246.42	1240.47	1270.15	1114.43	1004.7	1202.23	1252.35	1107.12	0.176607	0.0239227	0.387839	NCOA3	20	47501902	47656877	+	8402	protein_coding	nuclear receptor coactivator 3 [Source:HGNC Symbol;Acc:HGNC:7670]	-
ENSG00000230724	0	2.24317	2.90651	9.66549	4.27989	12.858	1.71656	8.93447	-2.40471	0.0240207	1	LINC01001	11	127204	139612	-	3823	lincRNA	long intergenic non-protein coding RNA 1001 [Source:HGNC Symbol;Acc:HGNC:38540]	-
ENSG00000106948	1676.12	1707.05	1696.44	1683.73	1455.16	1365.71	1693.2	1501.53	0.173315	0.0240322	0.389184	AKNA	9	114334156	114394405	-	10601	protein_coding	AT-hook transcription factor [Source:HGNC Symbol;Acc:HGNC:24108]	-
ENSG00000257354	162.205	167.116	185.048	227.139	218.274	208.484	171.456	217.966	-0.345527	0.0241899	0.390995	AC048341.1	12	62602752	62622213	+	8693	lincRNA	novel transcript	-
ENSG00000170214	174.536	136.833	135.637	111.153	100.577	118.478	149.002	110.069	0.436947	0.0242222	0.390995	ADRA1B	5	159865080	159972544	+	2687	protein_coding	adrenoceptor alpha 1B [Source:HGNC Symbol;Acc:HGNC:278]	-
ENSG00000168386	949.516	858.011	829.326	687.216	833.509	762.297	878.951	761.007	0.209309	0.024224	0.390995	FILIP1L	3	99830141	100114513	-	5903	protein_coding	filamin A interacting protein 1 like [Source:HGNC Symbol;Acc:HGNC:24589]	-
ENSG00000163815	142.285	89.7266	139.513	87.9559	84.5278	90.0062	123.842	87.4966	0.505442	0.0243078	0.391461	CLEC3B	3	45001548	45036071	+	1105	protein_coding	C-type lectin domain family 3 member B [Source:HGNC Symbol;Acc:HGNC:11891]	-
ENSG00000161921	215.325	199.642	201.518	249.37	240.744	280.121	205.495	256.745	-0.321852	0.0243182	0.391461	CXCL16	17	4733526	4739922	-	2794	protein_coding	C-X-C motif chemokine ligand 16 [Source:HGNC Symbol;Acc:HGNC:16642]	-
ENSG00000111341	9.48568	12.3374	6.78187	20.2975	23.5394	22.0423	9.53499	21.9597	-1.21197	0.0243329	0.391461	MGP	12	14881181	14885926	-	2639	protein_coding	matrix Gla protein [Source:HGNC Symbol;Acc:HGNC:7060]	-
ENSG00000229400	0	0	0.968838	3.86619	3.20992	7.34744	0.322946	4.80785	-3.73718	0.0243656	1	AL596330.1	1	224717504	224730662	-	837	antisense	novel transcript	-
ENSG00000044524	85.3711	68.4166	98.8215	96.6549	140.166	124.907	84.2031	120.576	-0.512224	0.0244691	0.393221	EPHA3	3	89107524	89482134	+	6674	protein_coding	EPH receptor A3 [Source:HGNC Symbol;Acc:HGNC:3387]	-
ENSG00000219891	29.4056	30.2827	38.7535	50.2605	57.7785	54.1874	32.814	54.0755	-0.718053	0.0245298	0.393438	ZSCAN12P1	6	28091154	28093664	+	1657	transcribed_unprocessed_pseudogene	zinc finger and SCAN domain containing 12 pseudogene 1 [Source:HGNC Symbol;Acc:HGNC:13850]	-
ENSG00000270562	14.2285	8.97266	19.3768	3.86619	6.41984	3.67372	14.1926	4.65325	1.62626	0.0245326	1	AC097634.1	3	71584943	71587409	+	2467	lincRNA	novel transcript	-
ENSG00000039560	5601.29	5186.2	5879.88	5592.45	6328.89	6449.22	5555.79	6123.52	-0.140026	0.0245363	0.393438	RAI14	5	34656237	34832627	+	7687	protein_coding	retinoic acid induced 14 [Source:HGNC Symbol;Acc:HGNC:14873]	-
ENSG00000010244	2019.5	1977.35	2112.07	2210.5	2307.93	2184.95	2036.31	2234.46	-0.133201	0.0245722	0.393585	ZNF207	17	32350117	32381886	+	15834	protein_coding	zinc finger protein 207 [Source:HGNC Symbol;Acc:HGNC:12998]	-
ENSG00000196776	2500.42	2443.93	2657.52	2742.1	2788.35	2767.23	2533.96	2765.89	-0.125866	0.0246903	0.394495	CD47	3	108043094	108091862	-	8225	protein_coding	CD47 molecule [Source:HGNC Symbol;Acc:HGNC:1682]	-
ENSG00000166886	1684.66	1589.28	1566.61	1452.72	1462.65	1463.06	1613.52	1459.48	0.145084	0.0247093	0.394495	NAB2	12	57088894	57095476	+	3010	protein_coding	NGFI-A binding protein 2 [Source:HGNC Symbol;Acc:HGNC:7627]	-
ENSG00000198198	1287.21	1295.43	1310.84	1203.35	1145.94	1149.87	1297.82	1166.39	0.153926	0.0247097	0.394495	SZT2	1	43389882	43454247	+	26354	protein_coding	SZT2, KICSTOR complex subunit [Source:HGNC Symbol;Acc:HGNC:29040]	-
ENSG00000173812	13875.6	14507.7	13974.5	15297.6	15564.9	14502	14119.3	15121.5	-0.0989298	0.0248077	0.395039	EIF1	17	41688885	41692668	+	3623	protein_coding	eukaryotic translation initiation factor 1 [Source:HGNC Symbol;Acc:HGNC:3249]	-
ENSG00000181634	355.713	247.87	434.04	196.209	263.213	317.777	345.874	259.067	0.418691	0.0248193	0.395039	TNFSF15	9	114784635	114806126	-	7889	protein_coding	TNF superfamily member 15 [Source:HGNC Symbol;Acc:HGNC:11931]	-
ENSG00000143850	52.1712	53.836	56.1926	76.3573	56.7085	122.151	54.0666	85.0724	-0.659274	0.024829	0.395039	PLEKHA6	1	204218851	204377665	-	8251	protein_coding	pleckstrin homology domain containing A6 [Source:HGNC Symbol;Acc:HGNC:17053]	-
ENSG00000135929	908.728	836.701	870.986	973.314	1004.7	975.373	872.138	984.464	-0.173614	0.0248515	0.395039	CYP27A1	2	218781749	218815293	+	2983	protein_coding	cytochrome P450 family 27 subfamily A member 1 [Source:HGNC Symbol;Acc:HGNC:2605]	-
ENSG00000102007	1092.75	1138.41	1149.04	1043.87	998.284	971.699	1126.73	1004.62	0.165374	0.024879	0.395048	PLP2	X	49171926	49175239	+	1279	protein_coding	proteolipid protein 2 [Source:HGNC Symbol;Acc:HGNC:9087]	-
ENSG00000132669	560.604	597.804	545.456	614.725	664.453	692.497	567.954	657.225	-0.21184	0.0249181	0.395242	RIN2	20	19757606	20002459	+	8273	protein_coding	Ras and Rab interactor 2 [Source:HGNC Symbol;Acc:HGNC:18750]	-
ENSG00000273302	9.48568	14.5806	17.4391	2.89965	8.55978	0.91843	13.8351	4.12595	1.777	0.0249633	1	AC016747.3	2	61199979	61200769	+	791	sense_intronic	novel transcript	-
ENSG00000197977	794.9	594.439	778.946	825.432	864.538	856.896	722.762	848.955	-0.229565	0.0249822	0.395831	ELOVL2	6	10980759	11044314	-	3997	protein_coding	ELOVL fatty acid elongase 2 [Source:HGNC Symbol;Acc:HGNC:14416]	-
ENSG00000095383	705.734	822.12	698.532	700.748	601.325	603.409	742.129	635.16	0.222641	0.0250775	0.396742	TBC1D2	9	98198999	98255721	-	3681	protein_coding	TBC1 domain family member 2 [Source:HGNC Symbol;Acc:HGNC:18026]	-
ENSG00000065615	273.188	286.004	270.306	338.292	324.202	339.819	276.499	334.104	-0.274394	0.0250938	0.396742	CYB5R4	6	83859643	83967424	+	9635	protein_coding	cytochrome b5 reductase 4 [Source:HGNC Symbol;Acc:HGNC:20147]	-
ENSG00000113456	1117.41	1151.87	1138.38	1262.31	1232.61	1297.74	1135.89	1264.22	-0.155153	0.0251791	0.397256	RAD1	5	34905264	34918989	-	6766	protein_coding	RAD1 checkpoint DNA exonuclease [Source:HGNC Symbol;Acc:HGNC:9806]	-
ENSG00000166997	583.369	444.147	514.453	629.223	607.744	588.714	513.99	608.56	-0.240975	0.0251805	0.397256	CNPY4	7	100119613	100125511	+	2475	protein_coding	canopy FGF signaling regulator 4 [Source:HGNC Symbol;Acc:HGNC:28631]	-
ENSG00000165572	328.204	331.989	342.969	269.667	256.793	298.49	334.387	274.983	0.280624	0.0253116	0.398116	KBTBD6	13	41127569	41132746	-	5178	protein_coding	kelch repeat and BTB domain containing 6 [Source:HGNC Symbol;Acc:HGNC:25340]	-
ENSG00000119669	1248.32	1152.99	1139.35	1290.34	1351.38	1313.36	1180.22	1318.36	-0.158894	0.0253234	0.398116	IRF2BPL	14	77024543	77028699	-	4157	protein_coding	interferon regulatory factor 2 binding protein like [Source:HGNC Symbol;Acc:HGNC:14282]	-
ENSG00000103356	489.461	457.606	464.074	425.281	378.77	391.251	470.38	398.434	0.239517	0.0253411	0.398116	EARS2	16	23522014	23557731	-	5730	protein_coding	glutamyl-tRNA synthetase 2, mitochondrial [Source:HGNC Symbol;Acc:HGNC:29419]	-
ENSG00000122970	476.181	464.335	495.076	497.772	564.946	636.472	478.531	566.397	-0.243342	0.0253799	0.398116	IFT81	12	110124335	110218797	+	7005	protein_coding	intraflagellar transport 81 [Source:HGNC Symbol;Acc:HGNC:14313]	-
ENSG00000113504	272.239	330.867	289.683	254.202	212.925	249.813	297.596	238.98	0.312424	0.0253816	0.398116	SLC12A7	5	1050376	1112035	-	5984	protein_coding	solute carrier family 12 member 7 [Source:HGNC Symbol;Acc:HGNC:10915]	-
ENSG00000177932	318.719	320.773	330.374	274.5	253.584	270.937	323.288	266.34	0.278776	0.0253978	0.398116	ZNF354C	5	179060415	179083537	+	5411	protein_coding	zinc finger protein 354C [Source:HGNC Symbol;Acc:HGNC:16736]	zf-C2H2
ENSG00000231638	2.8457	1.12158	0	9.66549	6.41984	7.34744	1.32243	7.81092	-2.55034	0.0255276	1	LUARIS	7	43508728	43522542	-	2916	antisense	lncRNA upregulator of antiviral response interferon signaling [Source:HGNC Symbol;Acc:HGNC:40992]	-
ENSG00000128617	99.5996	86.3619	84.2889	109.22	130.537	133.172	90.0835	124.31	-0.463028	0.0256202	0.400871	OPN1SW	7	128772491	128775790	-	1096	protein_coding	opsin 1, short wave sensitive [Source:HGNC Symbol;Acc:HGNC:1012]	-
ENSG00000144746	3684.24	3292.97	3743.59	3652.59	4072.32	4113.65	3573.6	3946.18	-0.142458	0.0256282	0.400871	ARL6IP5	3	69084944	69106066	+	2522	protein_coding	ADP ribosylation factor like GTPase 6 interacting protein 5 [Source:HGNC Symbol;Acc:HGNC:16937]	-
ENSG00000267480	5.69141	8.97266	12.5949	0.966549	3.20992	1.83686	9.08632	2.00444	2.19743	0.0256331	1	AP001542.3	18	12031178	12032181	-	527	antisense	novel transcript, antisense IMPA2	-
ENSG00000261373	83.474	76.2676	82.3512	46.3943	64.1984	52.3505	80.6976	54.3144	0.575879	0.0259139	0.404908	VPS9D1-AS1	16	89711856	89718165	+	1753	antisense	VPS9D1 antisense RNA 1 [Source:HGNC Symbol;Acc:HGNC:48915]	-
ENSG00000177192	367.096	462.092	323.592	339.259	311.362	273.692	384.26	308.104	0.316586	0.0259423	0.404921	PUS1	12	131929200	131945896	+	5732	protein_coding	pseudouridylate synthase 1 [Source:HGNC Symbol;Acc:HGNC:15508]	-
ENSG00000229989	2.8457	2.24317	3.87535	7.73239	10.6997	14.6949	2.98807	11.0423	-1.87896	0.0259739	1	MIR181A1HG	1	198807493	198937429	-	3250	lincRNA	MIR181A1 host gene [Source:HGNC Symbol;Acc:HGNC:48659]	-
ENSG00000104081	215.325	200.763	195.705	270.634	246.094	245.221	203.931	253.983	-0.316298	0.0259817	0.405104	BMF	15	40087890	40108892	-	5447	protein_coding	Bcl2 modifying factor [Source:HGNC Symbol;Acc:HGNC:24132]	-
ENSG00000169851	164.102	128.982	152.108	169.146	191.525	223.179	148.397	194.617	-0.389124	0.0260814	0.406228	PCDH7	4	30720415	31146805	+	12249	protein_coding	protocadherin 7 [Source:HGNC Symbol;Acc:HGNC:8659]	-
ENSG00000105254	1544.27	1564.61	1469.73	1363.8	1346.03	1421.73	1526.2	1377.19	0.147441	0.0261127	0.406283	TBCB	19	36114289	36125947	+	3326	protein_coding	tubulin folding cofactor B [Source:HGNC Symbol;Acc:HGNC:1989]	-
ENSG00000111596	1250.21	1173.18	1246.89	1372.5	1313.93	1397.85	1223.43	1361.43	-0.153951	0.0262512	0.407524	CNOT2	12	70242994	70354993	+	13993	protein_coding	CCR4-NOT transcription complex subunit 2 [Source:HGNC Symbol;Acc:HGNC:7878]	-
ENSG00000083799	730.397	740.245	750.85	774.205	876.308	886.285	740.497	845.599	-0.191363	0.0262687	0.407524	CYLD	16	50742050	50801935	+	12954	protein_coding	CYLD lysine 63 deubiquitinase [Source:HGNC Symbol;Acc:HGNC:2584]	-
ENSG00000149218	1075.68	1003.82	1098.66	816.733	983.305	980.884	1059.39	926.974	0.193631	0.0262889	0.407524	ENDOD1	11	95089810	95132645	+	4687	protein_coding	endonuclease domain containing 1 [Source:HGNC Symbol;Acc:HGNC:29129]	-
ENSG00000166670	4.74284	3.36475	1.93768	0	0	0	3.34842	0	4.21156	0.026295	1	MMP10	11	102770503	102780628	-	1758	protein_coding	matrix metallopeptidase 10 [Source:HGNC Symbol;Acc:HGNC:7156]	-
ENSG00000151779	1620.15	1662.19	1547.23	1529.08	1373.84	1441.94	1609.86	1448.29	0.151665	0.0263035	0.407524	NBAS	2	15166909	15561330	-	8948	protein_coding	neuroblastoma amplified sequence [Source:HGNC Symbol;Acc:HGNC:15625]	-
ENSG00000109475	6473.98	6757.54	6630.73	6876.99	7250.13	7176.62	6620.75	7101.25	-0.101177	0.0263679	0.408091	RPL34	4	108620566	108630412	+	3393	protein_coding	ribosomal protein L34 [Source:HGNC Symbol;Acc:HGNC:10340]	-
ENSG00000169962	22.7656	16.8237	15.5014	12.5651	3.20992	4.59215	18.3636	6.78907	1.42984	0.026587	1	TAS1R3	1	1331314	1335306	+	3433	protein_coding	taste 1 receptor member 3 [Source:HGNC Symbol;Acc:HGNC:15661]	-
ENSG00000122861	1558.5	1353.75	1672.21	1581.27	1857.47	1773.49	1528.15	1737.41	-0.183694	0.0266779	0.412355	PLAU	10	73909177	73917497	+	2950	protein_coding	plasminogen activator, urokinase [Source:HGNC Symbol;Acc:HGNC:9052]	-
ENSG00000151883	388.913	357.785	363.314	426.248	460.088	428.907	370.004	438.414	-0.243085	0.0266997	0.412355	PARP8	5	50665899	50846522	+	10056	protein_coding	poly(ADP-ribose) polymerase family member 8 [Source:HGNC Symbol;Acc:HGNC:26124]	-
ENSG00000269374	10.4342	3.36475	0.968838	0.966549	0	0	4.92261	0.322183	3.81065	0.0267164	1	AC011497.2	19	42485076	42485714	-	639	processed_pseudogene	zinc finger, AN1-type domain 5 (ZFAND5) pseudogene	-
ENSG00000197406	34.1484	56.0792	37.7847	92.7887	62.0584	52.3505	42.6708	69.0659	-0.702108	0.0267427	0.412585	DIO3	14	101561351	101563452	+	2102	protein_coding	iodothyronine deiodinase 3 [Source:HGNC Symbol;Acc:HGNC:2885]	-
ENSG00000169592	924.854	759.312	850.64	745.209	768.24	688.823	844.935	734.091	0.205294	0.026826	0.413436	INO80E	16	29995294	30005793	+	6076	protein_coding	INO80 complex subunit E [Source:HGNC Symbol;Acc:HGNC:26905]	-
ENSG00000167395	556.809	539.481	539.643	496.806	425.849	475.747	545.311	466.134	0.225254	0.0269456	0.414843	ZNF646	16	31074422	31084196	+	8635	protein_coding	zinc finger protein 646 [Source:HGNC Symbol;Acc:HGNC:29004]	zf-C2H2
ENSG00000058668	9525.52	9126.32	9852.12	9153.21	8296.57	8928.98	9501.32	8792.92	0.111757	0.0270547	0.416086	ATP2B4	1	203626561	203744081	+	9721	protein_coding	ATPase plasma membrane Ca2+ transporting 4 [Source:HGNC Symbol;Acc:HGNC:817]	-
ENSG00000166471	709.529	703.233	784.759	871.827	815.319	819.24	732.507	835.462	-0.189247	0.0271327	0.41637	TMEM41B	11	9280654	9314780	-	4422	protein_coding	transmembrane protein 41B [Source:HGNC Symbol;Acc:HGNC:28948]	-
ENSG00000039123	1038.68	1084.57	1059.91	949.151	960.835	933.125	1061.05	947.704	0.162826	0.0271399	0.41637	MTREX	5	55307760	55425581	+	6578	protein_coding	Mtr4 exosome RNA helicase [Source:HGNC Symbol;Acc:HGNC:18734]	-
ENSG00000112096	3634.91	3222.31	3351.21	3533.7	3813.38	3840.88	3402.81	3729.32	-0.131624	0.0271811	0.41637	SOD2	6	159669057	159745186	-	16493	protein_coding	superoxide dismutase 2 [Source:HGNC Symbol;Acc:HGNC:11180]	-
ENSG00000048471	1777.62	1536.57	1693.53	1805.51	1827.51	1937.89	1669.24	1856.97	-0.152947	0.0272405	0.41637	SNX29	16	11976737	12574289	+	11298	protein_coding	sorting nexin 29 [Source:HGNC Symbol;Acc:HGNC:30542]	-
ENSG00000100399	48.377	35.8907	28.0963	66.6918	59.9185	55.1058	37.4546	60.572	-0.691015	0.0272549	0.41637	CHADL	22	41229510	41240934	-	2599	protein_coding	chondroadherin like [Source:HGNC Symbol;Acc:HGNC:25165]	-
ENSG00000100479	23.7142	45.9849	25.1898	16.4313	13.9096	16.5317	31.6296	15.6242	1.00652	0.027255	0.41637	POLE2	14	49643555	49688422	-	2955	protein_coding	DNA polymerase epsilon 2, accessory subunit [Source:HGNC Symbol;Acc:HGNC:9178]	-
ENSG00000154734	4315.03	4079.2	4268.7	4562.11	4458.58	4628.89	4220.98	4549.86	-0.10806	0.0272825	0.41637	ADAMTS1	21	26835747	26845409	-	7063	protein_coding	ADAM metallopeptidase with thrombospondin type 1 motif 1 [Source:HGNC Symbol;Acc:HGNC:217]	-
ENSG00000113722	0.948568	0	0	4.83274	5.34986	3.67372	0.316189	4.61878	-3.67135	0.0272964	1	CDX1	5	150166795	150184558	+	1758	protein_coding	caudal type homeobox 1 [Source:HGNC Symbol;Acc:HGNC:1805]	Homeobox
ENSG00000007944	457.21	436.296	414.663	353.757	345.601	399.517	436.056	366.292	0.250217	0.0273002	0.41637	MYLIP	6	16129125	16148248	+	3033	protein_coding	myosin regulatory light chain interacting protein [Source:HGNC Symbol;Acc:HGNC:21155]	-
ENSG00000178878	129.954	161.508	167.609	196.209	200.085	194.707	153.024	197	-0.365916	0.0273344	0.41646	APOLD1	12	12725917	12829975	+	7243	protein_coding	apolipoprotein L domain containing 1 [Source:HGNC Symbol;Acc:HGNC:25268]	-
ENSG00000129493	853.711	846.795	912.646	736.51	777.87	790.769	871.051	768.383	0.181341	0.0275008	0.417808	HEATR5A	14	31291791	31420582	-	10243	protein_coding	HEAT repeat containing 5A [Source:HGNC Symbol;Acc:HGNC:20276]	-
ENSG00000279198	92.0111	71.7813	93.9773	99.5545	123.047	139.601	85.9232	120.734	-0.487468	0.0275139	0.417808	AC008894.3	19	16074293	16077395	-	3103	TEC	TEC	-
ENSG00000184497	68.2969	76.2676	83.3201	46.3943	54.5686	51.4321	75.9615	50.7983	0.581347	0.027533	0.417808	TMEM255B	13	113759240	113816995	+	7287	protein_coding	transmembrane protein 255B [Source:HGNC Symbol;Acc:HGNC:28297]	-
ENSG00000153814	1472.18	1584.8	1540.45	1603.5	1752.62	1733.08	1532.48	1696.4	-0.14698	0.0275368	0.417808	JAZF1	7	27830573	28180743	-	4206	protein_coding	JAZF zinc finger 1 [Source:HGNC Symbol;Acc:HGNC:28917]	-
ENSG00000255559	7.58854	20.1885	4.84419	1.9331	5.34986	0	10.8737	2.42765	2.19248	0.0275511	1	ZNF252P-AS1	8	145002811	145006046	+	3236	antisense	ZNF252P antisense RNA 1 [Source:HGNC Symbol;Acc:HGNC:27821]	-
ENSG00000114480	2302.17	2375.51	2405.63	2242.39	2084.31	2152.8	2361.1	2159.83	0.128111	0.0276276	0.418753	GBE1	3	81489699	81762161	-	5171	protein_coding	1,4-alpha-glucan branching enzyme 1 [Source:HGNC Symbol;Acc:HGNC:4180]	-
ENSG00000182871	2282.25	1782.2	2135.32	1530.05	1916.32	1931.46	2066.59	1792.61	0.206184	0.0277014	0.41933	COL18A1	21	45405137	45513720	+	8525	protein_coding	collagen type XVIII alpha 1 chain [Source:HGNC Symbol;Acc:HGNC:2195]	-
ENSG00000122863	1187.61	1225.89	1247.86	1040.01	1127.75	1112.22	1220.45	1093.33	0.158838	0.0277229	0.41933	CHST3	10	71964365	72013564	+	6970	protein_coding	carbohydrate sulfotransferase 3 [Source:HGNC Symbol;Acc:HGNC:1971]	-
ENSG00000228522	6.63997	8.97266	0	0	0	0.91843	5.20421	0.306143	3.87808	0.027776	1	AL845321.1	9	63330326	63343660	+	873	transcribed_unprocessed_pseudogene	monofunctional C1-tetrahydrofolate synthase, mitochondrial-like [Source:NCBI gene;Acc:100996643]	-
ENSG00000274460	8.53711	15.7022	14.5326	1.9331	6.41984	3.67372	12.9239	4.00888	1.69974	0.0278039	1	AC092119.2	16	21950218	21951708	-	1491	lincRNA	novel transcript	-
ENSG00000049860	5723.66	4971.98	5581.48	4485.75	5207.56	5048.61	5425.7	4913.97	0.143475	0.0278158	0.420302	HEXB	5	74640023	74722647	+	5067	protein_coding	hexosaminidase subunit beta [Source:HGNC Symbol;Acc:HGNC:4879]	-
ENSG00000143537	1861.09	1775.47	1783.63	1664.4	1672.37	1597.15	1806.73	1644.64	0.136252	0.0278696	0.420683	ADAM15	1	155050566	155062775	+	6584	protein_coding	ADAM metallopeptidase domain 15 [Source:HGNC Symbol;Acc:HGNC:193]	-
ENSG00000038358	829.048	841.187	835.139	722.012	751.121	742.092	835.125	738.408	0.177624	0.0279216	0.421034	EDC4	16	67873023	67884503	+	6173	protein_coding	enhancer of mRNA decapping 4 [Source:HGNC Symbol;Acc:HGNC:17157]	-
ENSG00000167281	2.8457	1.12158	0.968838	12.5651	4.27989	8.26587	1.64537	8.3703	-2.33485	0.0279982	1	RBFOX3	17	79089345	79516148	-	9873	protein_coding	RNA binding fox-1 homolog 3 [Source:HGNC Symbol;Acc:HGNC:27097]	-
ENSG00000131187	6.63997	14.5806	2.90651	2.89965	1.06997	0	8.04236	1.32321	2.60139	0.0280933	1	F12	5	177402140	177409576	-	2769	protein_coding	coagulation factor XII [Source:HGNC Symbol;Acc:HGNC:3530]	-
ENSG00000189079	455.313	513.685	522.204	439.78	383.05	437.173	497.067	420.001	0.24086	0.0280962	0.422944	ARID2	12	45729665	45908040	+	12127	protein_coding	AT-rich interaction domain 2 [Source:HGNC Symbol;Acc:HGNC:18037]	ARID
ENSG00000169439	3776.25	3880.68	3598.27	3436.08	3415.35	3540.55	3751.73	3463.99	0.11461	0.0281059	0.422944	SDC2	8	96493351	96611780	+	4536	protein_coding	syndecan 2 [Source:HGNC Symbol;Acc:HGNC:10659]	-
ENSG00000102385	83.474	75.1461	65.881	93.7552	129.467	97.3536	74.8337	106.859	-0.510494	0.0282598	0.424735	DRP2	X	101219769	101264497	+	8187	protein_coding	dystrophin related protein 2 [Source:HGNC Symbol;Acc:HGNC:3032]	-
ENSG00000090530	297.85	254.599	278.057	182.678	206.505	265.426	276.835	218.203	0.342776	0.0282828	0.424735	P3H2	3	189956728	190122437	-	5605	protein_coding	prolyl 3-hydroxylase 2 [Source:HGNC Symbol;Acc:HGNC:19317]	-
ENSG00000115457	5289.21	4242.95	4705.65	3742.48	4382.61	4528.78	4745.94	4217.95	0.170591	0.0283215	0.42488	IGFBP2	2	216632828	216664436	+	4767	protein_coding	insulin like growth factor binding protein 2 [Source:HGNC Symbol;Acc:HGNC:5471]	-
ENSG00000005884	1092.75	1277.48	1026.97	1037.11	974.745	960.678	1132.4	990.843	0.191066	0.0283756	0.425257	ITGA3	17	50055968	50090481	+	9802	protein_coding	integrin subunit alpha 3 [Source:HGNC Symbol;Acc:HGNC:6139]	-
ENSG00000167981	101.497	103.186	92.0396	50.2605	65.2683	87.2509	98.9073	67.5932	0.545819	0.0285299	0.427044	ZNF597	16	3432422	3443553	-	5524	protein_coding	zinc finger protein 597 [Source:HGNC Symbol;Acc:HGNC:26573]	zf-C2H2
ENSG00000115758	2441.61	2694.04	2415.31	2494.66	2139.95	2137.19	2516.99	2257.26	0.156376	0.028553	0.427044	ODC1	2	10439968	10448504	-	2968	protein_coding	ornithine decarboxylase 1 [Source:HGNC Symbol;Acc:HGNC:8109]	-
ENSG00000259659	15.1771	10.0942	2.90651	3.86619	1.06997	0.91843	9.39262	1.95153	2.26237	0.0285664	1	AC009996.1	15	44557829	44559188	+	653	sense_intronic	novel transcript	-
ENSG00000274615	18.9714	10.0942	13.5637	4.83274	5.34986	4.59215	14.2098	4.92492	1.53735	0.0286295	1	AC233968.1	17	38078262	38124770	+	1300	unprocessed_pseudogene	aminopeptidase puromycin sensitive pseudogene [Source:NCBI gene;Acc:440434]	-
ENSG00000127329	23.7142	23.5532	14.5326	8.69894	8.55978	9.1843	20.6	8.81434	1.22143	0.0286395	0.427254	PTPRB	12	70515866	70637440	-	14542	protein_coding	protein tyrosine phosphatase, receptor type B [Source:HGNC Symbol;Acc:HGNC:9665]	-
ENSG00000101335	18004.8	17121	17966.1	15528.6	17294	16544.6	17697.3	16455.7	0.105114	0.0286527	0.427254	MYL9	20	36541484	36551447	+	2821	protein_coding	myosin light chain 9 [Source:HGNC Symbol;Acc:HGNC:15754]	-
ENSG00000105880	229.553	214.222	223.802	159.481	173.336	195.626	222.526	176.147	0.336909	0.0286545	0.427254	DLX5	7	97020392	97024950	-	1748	protein_coding	distal-less homeobox 5 [Source:HGNC Symbol;Acc:HGNC:2918]	Homeobox
ENSG00000188612	2195.93	2217.37	2356.21	2391.24	2561.51	2452.21	2256.51	2468.32	-0.128937	0.0287084	0.427351	SUMO2	17	75165586	75182983	-	3372	protein_coding	small ubiquitin-like modifier 2 [Source:HGNC Symbol;Acc:HGNC:11125]	-
ENSG00000185088	2705.32	3077.62	2868.73	3236.97	3139.3	3084.09	2883.89	3153.45	-0.129628	0.0287192	0.427351	RPS27L	15	63125872	63158021	-	9127	protein_coding	ribosomal protein S27 like [Source:HGNC Symbol;Acc:HGNC:18476]	-
ENSG00000147127	2.8457	4.48633	4.84419	16.4313	10.6997	11.0212	4.05874	12.7174	-1.65405	0.0287791	1	RAB41	X	70282093	70285002	+	1344	protein_coding	RAB41, member RAS oncogene family [Source:HGNC Symbol;Acc:HGNC:18293]	-
ENSG00000187109	7399.78	7523.58	7673.2	8042.65	8310.48	7831.46	7532.18	8061.53	-0.0978037	0.0288216	0.428198	NAP1L1	12	76036587	76085033	-	17355	protein_coding	nucleosome assembly protein 1 like 1 [Source:HGNC Symbol;Acc:HGNC:7637]	-
ENSG00000267080	125.211	150.292	126.918	86.9894	106.997	102.864	134.14	98.9503	0.437453	0.0288428	0.428198	ASB16-AS1	17	44175973	44186717	-	2460	antisense	ASB16 antisense RNA 1 [Source:HGNC Symbol;Acc:HGNC:25442]	-
ENSG00000179583	48.377	37.0122	35.847	23.1972	28.8893	15.6133	40.4121	22.5666	0.850482	0.0288637	0.428198	CIITA	16	10866222	10943021	+	20757	protein_coding	class II major histocompatibility complex transactivator [Source:HGNC Symbol;Acc:HGNC:7067]	-
ENSG00000142207	932.442	966.805	889.393	911.455	777.87	739.336	929.547	809.554	0.198901	0.028897	0.42826	URB1	21	32311018	32393026	-	11461	protein_coding	URB1 ribosome biogenesis 1 homolog (S. cerevisiae) [Source:HGNC Symbol;Acc:HGNC:17344]	-
ENSG00000260233	27.5085	41.4986	27.1275	21.2641	11.7697	15.6133	32.0448	16.2157	0.972312	0.0289899	0.428369	SSSCA1-AS1	11	65568482	65570423	-	1942	processed_transcript	SSSCA1 antisense RNA 1 (head to head) [Source:HGNC Symbol;Acc:HGNC:27384]	-
ENSG00000185163	470.49	420.594	404.006	357.623	357.371	376.556	431.696	363.85	0.246883	0.0290475	0.428369	DDX51	12	132136594	132144335	-	6365	protein_coding	DEAD-box helicase 51 [Source:HGNC Symbol;Acc:HGNC:20082]	-
ENSG00000166012	1620.15	1645.36	1730.35	1536.81	1516.15	1483.27	1665.29	1512.08	0.139492	0.0290567	0.428369	TAF1D	11	93729948	93784391	-	8420	protein_coding	TATA-box binding protein associated factor, RNA polymerase I subunit D [Source:HGNC Symbol;Acc:HGNC:28759]	-
ENSG00000100167	20.8685	24.6748	26.1586	43.4947	35.3091	45.9215	23.9006	41.5751	-0.80276	0.0290778	0.428369	2020-09-03	22	41969475	41998221	+	7153	protein_coding	septin 3 [Source:HGNC Symbol;Acc:HGNC:10750]	-
ENSG00000120833	1222.7	878.2	1216.86	1158.89	1311.79	1445.61	1105.92	1305.43	-0.237802	0.0291183	0.428369	SOCS2	12	93569814	93583487	+	6776	protein_coding	suppressor of cytokine signaling 2 [Source:HGNC Symbol;Acc:HGNC:19382]	-
ENSG00000021355	837.585	697.625	796.385	934.652	828.159	913.838	777.198	892.216	-0.198155	0.0291389	0.428369	SERPINB1	6	2832332	2842006	-	3094	protein_coding	serpin family B member 1 [Source:HGNC Symbol;Acc:HGNC:3311]	-
ENSG00000113657	5147.88	5410.52	5429.37	5935.57	5679.41	5588.65	5329.25	5734.55	-0.105892	0.0291507	0.428369	DPYSL3	5	147390811	147510056	-	7164	protein_coding	dihydropyrimidinase like 3 [Source:HGNC Symbol;Acc:HGNC:3015]	-
ENSG00000140937	10397.3	10004.5	10560.3	11238.1	10637.7	11254.4	10320.7	11043.4	-0.0976297	0.0291841	0.428369	CDH11	16	64943753	65126112	-	13381	protein_coding	cadherin 11 [Source:HGNC Symbol;Acc:HGNC:1750]	-
ENSG00000102144	4489.57	4629.89	4415.96	4915.87	4747.47	4877.78	4511.81	4847.04	-0.103809	0.0292022	0.428369	PGK1	X	77910739	78129296	+	5512	protein_coding	phosphoglycerate kinase 1 [Source:HGNC Symbol;Acc:HGNC:8896]	-
ENSG00000168209	2420.75	3349.05	2375.59	2338.08	1607.1	1580.62	2715.13	1841.93	0.559623	0.0292393	0.428369	DDIT4	10	72273920	72276036	+	2058	protein_coding	DNA damage inducible transcript 4 [Source:HGNC Symbol;Acc:HGNC:24944]	-
ENSG00000184905	2.8457	6.7295	5.81303	10.632	14.9796	18.3686	5.12941	14.6601	-1.52877	0.0292513	1	TCEAL2	X	102125688	102127711	+	1666	protein_coding	transcription elongation factor A like 2 [Source:HGNC Symbol;Acc:HGNC:29818]	-
ENSG00000174804	441.084	432.931	367.19	330.56	358.441	349.004	413.735	346.001	0.257706	0.0292521	0.428369	FZD4	11	86945679	86955391	-	7383	protein_coding	frizzled class receptor 4 [Source:HGNC Symbol;Acc:HGNC:4042]	-
ENSG00000140263	351.919	401.527	390.442	359.556	298.522	284.713	381.296	314.264	0.277819	0.0292547	0.428369	SORD	15	45023104	45077185	+	6159	protein_coding	sorbitol dehydrogenase [Source:HGNC Symbol;Acc:HGNC:11184]	-
ENSG00000186812	602.341	594.439	637.496	530.635	538.196	525.342	611.425	531.391	0.203158	0.0293224	0.428765	ZNF397	18	35241030	35267133	+	8710	protein_coding	zinc finger protein 397 [Source:HGNC Symbol;Acc:HGNC:18818]	zf-C2H2
ENSG00000163536	209.633	174.967	206.363	103.421	166.916	171.746	196.988	147.361	0.421079	0.0293525	0.428765	SERPINI1	3	167735243	167825568	+	2418	protein_coding	serpin family I member 1 [Source:HGNC Symbol;Acc:HGNC:8943]	-
ENSG00000058056	794.9	736.88	851.609	865.061	894.497	955.168	794.463	904.909	-0.186967	0.0293695	0.428765	USP13	3	179652755	179789401	+	8440	protein_coding	ubiquitin specific peptidase 13 [Source:HGNC Symbol;Acc:HGNC:12611]	-
ENSG00000027697	1346.02	1459.18	1313.74	1547.44	1539.69	1478.67	1372.98	1521.94	-0.149359	0.0294374	0.429329	IFNGR1	6	137197484	137219449	-	3277	protein_coding	interferon gamma receptor 1 [Source:HGNC Symbol;Acc:HGNC:5439]	-
ENSG00000196531	6055.66	6443.49	6103.68	6673.05	6919.51	6433.6	6200.94	6675.39	-0.10642	0.0295007	0.429356	NACA	12	56712428	56731628	-	10008	protein_coding	nascent polypeptide associated complex subunit alpha [Source:HGNC Symbol;Acc:HGNC:7629]	-
ENSG00000136044	1413.37	1191.12	1321.5	1411.16	1520.43	1473.16	1308.66	1468.25	-0.164387	0.0295137	0.429356	APPL2	12	105173296	105236238	-	5124	protein_coding	adaptor protein, phosphotyrosine interacting with PH domain and leucine zipper 2 [Source:HGNC Symbol;Acc:HGNC:18242]	-
ENSG00000166510	2.8457	3.36475	2.90651	6.76584	17.1196	9.1843	3.03899	11.0232	-1.85607	0.0295524	1	CCDC68	18	54901509	54959508	-	5180	protein_coding	coiled-coil domain containing 68 [Source:HGNC Symbol;Acc:HGNC:24350]	-
ENSG00000230844	38.8913	52.7144	50.3796	28.0299	29.9592	26.6345	47.3284	28.2079	0.745575	0.0295869	0.429356	ZNF674-AS1	X	46545493	46548408	+	2078	lincRNA	ZNF674 antisense RNA 1 (head to head) [Source:HGNC Symbol;Acc:HGNC:44266]	-
ENSG00000116754	4645.14	4678.12	4723.09	4872.37	5126.24	5081.68	4682.12	5026.76	-0.102381	0.0296024	0.429356	SRSF11	1	70205682	70253052	+	8473	protein_coding	serine and arginine rich splicing factor 11 [Source:HGNC Symbol;Acc:HGNC:10782]	-
ENSG00000168575	916.317	952.224	837.076	794.503	763.96	822.914	901.872	793.792	0.182641	0.0296183	0.429356	SLC20A2	8	42416475	42541926	-	6641	protein_coding	solute carrier family 20 member 2 [Source:HGNC Symbol;Acc:HGNC:10947]	-
ENSG00000141499	100.548	125.617	88.1643	72.4911	79.178	69.8007	104.777	73.8233	0.502935	0.0296367	0.429356	WRAP53	17	7686071	7703502	+	5087	protein_coding	WD repeat containing antisense to TP53 [Source:HGNC Symbol;Acc:HGNC:25522]	-
ENSG00000134815	461.953	469.943	444.697	423.348	372.35	371.046	458.864	388.915	0.237892	0.029644	0.429356	DHX34	19	47349281	47382704	+	5696	protein_coding	DExH-box helicase 34 [Source:HGNC Symbol;Acc:HGNC:16719]	-
ENSG00000168781	211.531	209.736	238.334	192.343	179.755	146.03	219.867	172.71	0.350716	0.0297306	0.430185	PPIP5K1	15	43533462	43590253	-	8075	protein_coding	diphosphoinositol pentakisphosphate kinase 1 [Source:HGNC Symbol;Acc:HGNC:29023]	-
ENSG00000185236	1330.84	1352.63	1214.92	1550.34	1378.12	1426.32	1299.46	1451.6	-0.160618	0.0298308	0.430908	RAB11B	19	8389981	8404434	+	2470	protein_coding	RAB11B, member RAS oncogene family [Source:HGNC Symbol;Acc:HGNC:9761]	-
ENSG00000134138	249.473	233.289	263.524	150.782	193.665	236.037	248.762	193.494	0.362114	0.0298393	0.430908	MEIS2	15	36889204	37101299	-	10798	protein_coding	Meis homeobox 2 [Source:HGNC Symbol;Acc:HGNC:7001]	Homeobox
ENSG00000104728	59.7598	90.8482	56.1926	38.6619	48.1488	45.0031	68.9335	43.9379	0.645192	0.0300616	0.433692	ARHGEF10	8	1823976	1958641	+	10792	protein_coding	Rho guanine nucleotide exchange factor 10 [Source:HGNC Symbol;Acc:HGNC:14103]	-
ENSG00000185013	0.948568	0	4.84419	9.66549	10.6997	7.34744	1.93092	9.23755	-2.22151	0.0301103	1	NT5C1B	2	18562872	18589572	-	3987	protein_coding	5'-nucleotidase, cytosolic IB [Source:HGNC Symbol;Acc:HGNC:17818]	-
ENSG00000163431	1467.43	1127.19	1429.04	1014.88	1208	1247.23	1341.22	1156.7	0.214904	0.0301593	0.433966	LMOD1	1	201896452	201946588	-	3971	protein_coding	leiomodin 1 [Source:HGNC Symbol;Acc:HGNC:6647]	-
ENSG00000157168	926.751	1112.61	835.139	899.857	762.89	796.279	958.167	819.675	0.223123	0.0301682	0.433966	NRG1	8	31639386	32767959	+	11328	protein_coding	neuregulin 1 [Source:HGNC Symbol;Acc:HGNC:7997]	-
ENSG00000167863	1561.34	1945.95	1694.5	1510.72	1588.91	1522.76	1733.93	1540.79	0.16933	0.0301849	0.433966	ATP5PD	17	75038863	75046985	-	3231	protein_coding	ATP synthase peripheral stalk subunit d [Source:HGNC Symbol;Acc:HGNC:845]	-
ENSG00000196366	8.53711	7.85108	5.81303	2.89965	0	0.91843	7.40041	1.27269	2.51465	0.0301947	1	C9orf163	9	136483495	136486067	+	2573	lincRNA	chromosome 9 open reading frame 163 [Source:HGNC Symbol;Acc:HGNC:26718]	-
ENSG00000197006	2104.87	2022.21	2102.38	2187.3	2317.56	2296.08	2076.49	2266.98	-0.126083	0.030199	0.433966	METTL9	16	21597218	21657473	+	7035	protein_coding	methyltransferase like 9 [Source:HGNC Symbol;Acc:HGNC:24586]	-
ENSG00000255112	979.871	997.087	928.147	1080.6	1117.05	1053.44	968.368	1083.7	-0.16234	0.0302836	0.434756	CHMP1B	18	11851396	11854449	+	3054	protein_coding	charged multivesicular body protein 1B [Source:HGNC Symbol;Acc:HGNC:24287]	-
ENSG00000063660	12638.7	13566.7	12074.6	12974.9	10988.6	10725.4	12760	11563	0.141972	0.030315	0.434781	GPC1	2	240435671	240468078	+	6516	protein_coding	glypican 1 [Source:HGNC Symbol;Acc:HGNC:4449]	-
ENSG00000147145	14.2285	10.0942	10.6572	18.3644	23.5394	33.0635	11.66	24.9891	-1.09748	0.0304544	0.436294	LPAR4	X	78747709	78757094	+	3113	protein_coding	lysophosphatidic acid receptor 4 [Source:HGNC Symbol;Acc:HGNC:4478]	-
ENSG00000154124	588.112	588.831	627.807	496.806	510.377	553.814	601.583	520.332	0.208969	0.0304799	0.436294	OTULIN	5	14664664	14699711	+	8614	protein_coding	OTU deubiquitinase with linear linkage specificity [Source:HGNC Symbol;Acc:HGNC:25118]	-
ENSG00000111981	220.068	273.666	265.462	304.463	317.782	304.919	253.065	309.055	-0.29004	0.0305804	0.437305	ULBP1	6	149964007	149973710	+	3142	protein_coding	UL16 binding protein 1 [Source:HGNC Symbol;Acc:HGNC:14893]	-
ENSG00000215126	33.1999	20.1885	31.9717	28.0299	93.0876	40.4109	28.4533	53.8428	-0.907745	0.030664	0.438074	CBWD6	9	41131306	41199261	-	10393	protein_coding	COBW domain containing 6 [Source:HGNC Symbol;Acc:HGNC:31978]	-
ENSG00000183423	0	0	0	1.9331	3.20992	4.59215	0	3.24506	-4.12813	0.0307256	1	LRIT3	4	109848202	109872315	+	3897	protein_coding	leucine rich repeat, Ig-like and transmembrane domains 3 [Source:HGNC Symbol;Acc:HGNC:24783]	-
ENSG00000101150	3651.99	3478.03	3557.57	3215.71	3387.53	3293.49	3562.53	3298.91	0.111417	0.0307389	0.438717	TPD52L2	20	63865228	63891545	+	4694	protein_coding	tumor protein D52 like 2 [Source:HGNC Symbol;Acc:HGNC:12007]	-
ENSG00000214754	3.79427	1.12158	4.84419	0	0	0	3.25335	0	4.17748	0.0307517	1	AC004870.1	7	47052793	47053674	+	882	processed_pseudogene	splicing factor, arginine/serine-rich 2B (SFRS2B) pseudogene	-
ENSG00000272374	46.4798	35.8907	35.847	17.3979	23.5394	25.7161	39.4058	22.2178	0.828507	0.0308046	0.439128	Z97832.2	6	35220370	35224630	-	4261	lincRNA	novel transcript, antisense to SCUBE3	-
ENSG00000119979	1271.08	1302.16	1191.67	1425.66	1336.4	1416.22	1254.97	1392.76	-0.151358	0.0308275	0.439128	FAM45A	10	119104086	119137984	+	6291	protein_coding	family with sequence similarity 45 member A [Source:HGNC Symbol;Acc:HGNC:31793]	-
ENSG00000215548	21.8171	14.5806	20.3456	9.66549	8.55978	5.51058	18.9144	7.91195	1.26689	0.0308656	1	FRG1JP	9	63832127	63859641	-	931	unprocessed_pseudogene	FSHD region gene 1 family member J, pseudogene [Source:HGNC Symbol;Acc:HGNC:51768]	-
ENSG00000112039	214.376	225.438	235.428	181.711	181.895	177.257	225.081	180.288	0.320252	0.0309594	0.440245	FANCE	6	35452356	35467103	+	2692	protein_coding	FA complementation group E [Source:HGNC Symbol;Acc:HGNC:3586]	-
ENSG00000253731	131.851	122.253	134.669	155.614	174.406	174.502	129.591	168.174	-0.374287	0.0310057	0.440245	PCDHGA6	5	141373914	141512979	+	7910	protein_coding	protocadherin gamma subfamily A, 6 [Source:HGNC Symbol;Acc:HGNC:8704]	-
ENSG00000137573	4054.18	3824.6	3906.36	4199.65	4274.54	4211	3928.38	4228.4	-0.105764	0.0310322	0.440245	SULF1	8	69466624	69660915	+	9404	protein_coding	sulfatase 1 [Source:HGNC Symbol;Acc:HGNC:20391]	-
ENSG00000109220	289.313	299.463	307.122	337.325	347.741	389.414	298.633	358.16	-0.263322	0.031073	0.440245	CHIC2	4	54009789	54064690	-	1318	protein_coding	cysteine rich hydrophobic domain 2 [Source:HGNC Symbol;Acc:HGNC:1935]	-
ENSG00000156050	238.091	192.912	232.521	176.878	162.636	185.523	221.175	175.012	0.338821	0.0310742	0.440245	FAM161B	14	73931501	73950414	-	5056	protein_coding	FAM161B, centrosomal protein [Source:HGNC Symbol;Acc:HGNC:19854]	-
ENSG00000172594	468.592	370.122	467.949	477.475	499.677	589.632	435.555	522.261	-0.260394	0.0311118	0.440245	SMPDL3A	6	122789049	122809720	+	2349	protein_coding	sphingomyelin phosphodiesterase acid like 3A [Source:HGNC Symbol;Acc:HGNC:17389]	-
ENSG00000152518	3600.76	3881.8	3502.35	3472.81	3213.13	3392.68	3661.64	3359.54	0.123399	0.031116	0.440245	ZFP36L2	2	43222402	43226609	-	3696	protein_coding	ZFP36 ring finger protein like 2 [Source:HGNC Symbol;Acc:HGNC:1108]	Others
ENSG00000104823	590.009	579.858	590.991	743.276	650.543	635.554	586.953	676.458	-0.204622	0.0311993	0.440649	ECH1	19	38815422	38832005	-	2467	protein_coding	enoyl-CoA hydratase 1 [Source:HGNC Symbol;Acc:HGNC:3149]	-
ENSG00000140299	1403.88	1357.12	1524.95	1535.85	1638.13	1581.54	1428.65	1585.17	-0.148979	0.0312326	0.440649	BNIP2	15	59659146	59689534	-	7969	protein_coding	BCL2 interacting protein 2 [Source:HGNC Symbol;Acc:HGNC:1083]	-
ENSG00000090905	2914.95	2620.02	3027.62	2551.69	2617.15	2639.57	2854.2	2602.8	0.133792	0.0312749	0.440649	TNRC6A	16	24610209	24827632	+	12924	protein_coding	trinucleotide repeat containing 6A [Source:HGNC Symbol;Acc:HGNC:11969]	-
ENSG00000149639	2434.03	2393.46	2275.8	2180.53	2158.13	2183.11	2367.76	2173.93	0.12304	0.0312841	0.440649	SOGA1	20	36777442	36863686	-	15128	protein_coding	suppressor of glucose, autophagy associated 1 [Source:HGNC Symbol;Acc:HGNC:16111]	-
ENSG00000064012	313.976	282.639	322.623	340.225	381.98	382.067	306.413	368.091	-0.262615	0.0312947	0.440649	CASP8	2	201233443	201287711	+	7243	protein_coding	caspase 8 [Source:HGNC Symbol;Acc:HGNC:1509]	-
ENSG00000026559	399.347	402.648	335.218	338.292	296.382	308.593	379.071	314.422	0.268152	0.0313342	0.440782	KCNG1	20	51003656	51023129	-	5437	protein_coding	potassium voltage-gated channel modifier subfamily G member 1 [Source:HGNC Symbol;Acc:HGNC:6248]	-
ENSG00000151702	196.354	199.642	239.303	285.132	250.374	254.405	211.766	263.304	-0.313656	0.0314482	0.441581	FLI1	11	128686535	128813267	+	8172	protein_coding	Fli-1 proto-oncogene, ETS transcription factor [Source:HGNC Symbol;Acc:HGNC:3749]	ETS
ENSG00000205710	82.5254	111.037	70.7252	64.7588	48.1488	64.2901	88.0958	59.0659	0.568563	0.0314512	0.441581	C17orf107	17	4899418	4902932	+	3408	protein_coding	chromosome 17 open reading frame 107 [Source:HGNC Symbol;Acc:HGNC:37238]	-
ENSG00000140323	27.5085	7.85108	7.75071	5.79929	3.20992	4.59215	14.3701	4.53379	1.6661	0.0314539	1	DISP2	15	40358235	40378639	+	12754	protein_coding	dispatched RND transporter family member 2 [Source:HGNC Symbol;Acc:HGNC:19712]	-
ENSG00000163956	3303.86	3174.08	3165.19	2859.05	3037.65	3008.78	3214.38	2968.49	0.115123	0.031507	0.441942	LRPAP1	4	3503597	3532559	-	11944	protein_coding	LDL receptor related protein associated protein 1 [Source:HGNC Symbol;Acc:HGNC:6701]	-
ENSG00000164039	445.827	438.539	424.351	477.475	523.217	524.424	436.239	508.372	-0.220631	0.0315653	0.442141	BDH2	4	103079435	103099883	-	3383	protein_coding	3-hydroxybutyrate dehydrogenase 2 [Source:HGNC Symbol;Acc:HGNC:32389]	-
ENSG00000126458	2463.43	2459.63	2345.56	2086.78	2269.41	2287.81	2422.87	2214.67	0.129556	0.0315815	0.442141	RRAS	19	49635292	49640201	-	1160	protein_coding	RAS related [Source:HGNC Symbol;Acc:HGNC:10447]	-
ENSG00000253284	0	0	0	2.89965	2.13995	4.59215	0	3.21058	-4.11552	0.0315893	1	AC092828.1	12	19147074	19154659	+	5391	sense_intronic	novel transcript	-
ENSG00000157782	0	0	0	2.89965	2.13995	4.59215	0	3.21058	-4.11552	0.0315893	1	CABP1	12	120640552	120667324	+	5858	protein_coding	calcium binding protein 1 [Source:HGNC Symbol;Acc:HGNC:1384]	-
ENSG00000075240	333.896	358.907	361.377	294.797	289.963	296.653	351.393	293.804	0.257376	0.0317281	0.443771	GRAMD4	22	46576012	46679790	+	4885	protein_coding	GRAM domain containing 4 [Source:HGNC Symbol;Acc:HGNC:29113]	-
ENSG00000160972	293.107	286.004	222.833	339.259	298.522	347.167	267.315	328.316	-0.298908	0.0318334	0.444371	PPP1R16A	8	144477969	144502121	+	5414	protein_coding	protein phosphatase 1 regulatory subunit 16A [Source:HGNC Symbol;Acc:HGNC:14941]	-
ENSG00000188483	629.849	742.488	550.3	630.19	510.377	444.52	640.879	528.362	0.277302	0.0318364	0.444371	IER5L	9	129175552	129178262	-	2711	protein_coding	immediate early response 5 like [Source:HGNC Symbol;Acc:HGNC:23679]	-
ENSG00000140521	1089.9	1145.14	1032.78	1019.71	959.765	929.452	1089.27	969.642	0.167168	0.031862	0.444371	POLG	15	89305198	89334861	-	5980	protein_coding	DNA polymerase gamma, catalytic subunit [Source:HGNC Symbol;Acc:HGNC:9179]	-
ENSG00000155980	15.1771	8.97266	19.3768	5.79929	1.06997	7.34744	14.5088	4.7389	1.59778	0.0318774	1	KIF5A	12	57549998	57586632	+	6261	protein_coding	kinesin family member 5A [Source:HGNC Symbol;Acc:HGNC:6323]	-
ENSG00000165752	278.879	334.232	303.246	294.797	231.114	205.728	305.452	243.88	0.32348	0.0319493	0.445166	STK32C	10	132207492	132331847	-	3543	protein_coding	serine/threonine kinase 32C [Source:HGNC Symbol;Acc:HGNC:21332]	-
ENSG00000250645	17.0742	16.8237	29.0651	11.5986	6.41984	9.1843	20.9877	9.06757	1.20763	0.0322703	0.449212	AC010442.2	5	418703	419109	+	407	processed_pseudogene	family with sequence similarity 136, member A (FAM136A) pseudogene	-
ENSG00000128487	86.3197	91.9698	74.6005	121.785	108.067	115.722	84.2967	115.192	-0.453563	0.0324232	0.450913	SPECC1	17	20009344	20319026	+	13676	protein_coding	sperm antigen with calponin homology and coiled-coil domains 1 [Source:HGNC Symbol;Acc:HGNC:30615]	-
ENSG00000134755	0	1.12158	0.968838	0	17.1196	3.67372	0.696807	6.93109	-3.33571	0.0324759	1	DSC2	18	31058840	31102522	-	12495	protein_coding	desmocollin 2 [Source:HGNC Symbol;Acc:HGNC:3036]	-
ENSG00000147592	280.776	250.113	250.929	311.229	353.091	290.224	260.606	318.181	-0.285022	0.0325155	0.451338	LACTB2	8	70635318	70669174	-	1931	protein_coding	lactamase beta 2 [Source:HGNC Symbol;Acc:HGNC:18512]	-
ENSG00000168385	12957.4	12869	13328.3	13812.9	13896.8	13811.4	13051.6	13840.4	-0.0845755	0.0325239	0.451338	2020-09-02	2	241315100	241354027	+	7378	protein_coding	septin 2 [Source:HGNC Symbol;Acc:HGNC:7729]	-
ENSG00000225830	442.981	432.931	375.909	344.091	324.202	379.312	417.274	349.202	0.254919	0.0325619	0.451338	ERCC6	10	49455368	49539538	-	16737	protein_coding	ERCC excision repair 6, chromatin remodeling factor [Source:HGNC Symbol;Acc:HGNC:3438]	-
ENSG00000112855	516.021	486.767	492.17	436.88	433.339	416.049	498.319	428.756	0.217842	0.0325768	0.451338	HARS2	5	140691426	140699318	+	3736	protein_coding	histidyl-tRNA synthetase 2, mitochondrial [Source:HGNC Symbol;Acc:HGNC:4817]	-
ENSG00000168291	1248.32	1258.42	1435.82	1210.12	1148.08	1164.57	1314.18	1174.26	0.162711	0.0326214	0.45153	PDHB	3	58427630	58433857	-	4717	protein_coding	pyruvate dehydrogenase E1 beta subunit [Source:HGNC Symbol;Acc:HGNC:8808]	-
ENSG00000144674	2559.24	2549.36	2499.6	2912.21	2722.01	2647.83	2536.07	2760.69	-0.122441	0.0326795	0.451636	GOLGA4	3	37243177	37366751	+	10737	protein_coding	golgin A4 [Source:HGNC Symbol;Acc:HGNC:4427]	-
ENSG00000270049	39.8398	26.918	32.9405	19.331	17.1196	17.4502	33.2328	17.9669	0.890779	0.0326907	0.451636	AC009061.2	16	67481314	67505063	+	2770	antisense	uncharacterized LOC101927837 [Source:NCBI gene;Acc:101927837]	-
ENSG00000284753	5.69141	10.0942	6.78187	27.0634	19.2595	10.1027	7.52251	18.8085	-1.33066	0.0327943	1	EEF1AKMT4	3	184249650	184259585	+	1823	protein_coding	EEF1A lysine methyltransferase 4 [Source:HGNC Symbol;Acc:HGNC:53611]	-
ENSG00000187764	39.8398	44.8633	48.4419	61.8591	65.2683	74.3929	44.3817	67.1734	-0.599701	0.0329333	0.45456	SEMA4D	9	89360787	89498130	-	14160	protein_coding	semaphorin 4D [Source:HGNC Symbol;Acc:HGNC:10732]	-
ENSG00000154640	500.844	441.904	540.612	556.732	648.403	542.792	494.453	582.643	-0.233538	0.0330078	0.454801	BTG3	21	17593653	17612947	-	2306	protein_coding	BTG anti-proliferation factor 3 [Source:HGNC Symbol;Acc:HGNC:1132]	-
ENSG00000284773	23.7142	13.459	19.3768	41.5616	41.7289	23.8792	18.85	35.7232	-0.910058	0.0330128	0.454801	AC114490.3	1	34974356	34985313	-	3163	protein_coding	novel protein	-
ENSG00000262576	167.897	196.277	186.986	138.216	140.166	151.541	183.72	143.308	0.355946	0.0330922	0.455077	PCDHGA4	5	141355025	141512979	+	4887	protein_coding	protocadherin gamma subfamily A, 4 [Source:HGNC Symbol;Acc:HGNC:8702]	-
ENSG00000184678	88.2168	105.429	86.2266	106.32	134.817	139.601	93.2907	126.913	-0.447056	0.0330948	0.455077	HIST2H2BE	1	149884459	149886652	-	2194	protein_coding	histone cluster 2 H2B family member e [Source:HGNC Symbol;Acc:HGNC:4760]	-
ENSG00000118496	1044.37	999.33	977.558	937.552	864.538	891.796	1007.09	897.962	0.165256	0.033211	0.455731	FBXO30	6	145793502	145814753	-	9009	protein_coding	F-box protein 30 [Source:HGNC Symbol;Acc:HGNC:15600]	-
ENSG00000127561	72.0912	48.2281	62.9745	41.5616	34.2391	41.3294	61.0979	39.0434	0.647838	0.0332315	0.455731	SYNGR3	16	1989660	1994275	+	3420	protein_coding	synaptogyrin 3 [Source:HGNC Symbol;Acc:HGNC:11501]	-
ENSG00000197608	337.69	289.368	326.498	272.567	248.234	267.263	317.852	262.688	0.275941	0.0332554	0.455731	ZNF841	19	52064466	52095765	-	4287	protein_coding	zinc finger protein 841 [Source:HGNC Symbol;Acc:HGNC:27611]	zf-C2H2
ENSG00000109790	1867.73	1848.37	1930.89	2118.67	2050.07	1999.42	1882.33	2056.05	-0.12701	0.0332666	0.455731	KLHL5	4	39045039	39126857	+	5144	protein_coding	kelch like family member 5 [Source:HGNC Symbol;Acc:HGNC:6356]	-
ENSG00000188573	71.1426	82.9971	78.4759	47.3609	58.8485	52.3505	77.5385	52.8533	0.553368	0.0333704	0.456727	FBLL1	5	168529116	168530634	+	1519	protein_coding	fibrillarin like 1 [Source:HGNC Symbol;Acc:HGNC:35458]	-
ENSG00000120889	3852.13	3877.31	3699.99	4303.07	4051.99	3986.91	3809.81	4113.99	-0.110977	0.0335174	0.457947	TNFRSF10B	8	23020133	23069179	-	5158	protein_coding	TNF receptor superfamily member 10b [Source:HGNC Symbol;Acc:HGNC:11905]	-
ENSG00000072110	17766.7	17651.5	16872.3	16556	16446.5	16254.4	17430.2	16419	0.0862013	0.033522	0.457947	ACTN1	14	68874143	68979440	-	10626	protein_coding	actinin alpha 1 [Source:HGNC Symbol;Acc:HGNC:163]	-
ENSG00000142627	267.496	409.378	286.776	214.574	255.723	283.795	321.217	251.364	0.349808	0.0336108	0.458733	EPHA2	1	16124337	16156087	-	4159	protein_coding	EPH receptor A2 [Source:HGNC Symbol;Acc:HGNC:3386]	-
ENSG00000185513	191.611	201.885	208.3	244.537	257.863	239.71	200.599	247.37	-0.301853	0.0336514	0.45886	L3MBTL1	20	43489442	43550950	+	15550	protein_coding	L3MBTL1, histone methyl-lysine binding protein [Source:HGNC Symbol;Acc:HGNC:15905]	zf-C2HC
ENSG00000138795	15.1771	33.6475	17.4391	37.6954	39.589	41.3294	22.0879	39.5379	-0.854899	0.033722	0.458874	LEF1	4	108047545	108168956	-	5361	protein_coding	lymphoid enhancer binding factor 1 [Source:HGNC Symbol;Acc:HGNC:6551]	HMG
ENSG00000156171	689.609	643.789	668.498	780.971	767.17	726.478	667.299	758.207	-0.183077	0.0337508	0.458874	DRAM2	1	111117333	111140216	-	3138	protein_coding	DNA damage regulated autophagy modulator 2 [Source:HGNC Symbol;Acc:HGNC:28769]	-
ENSG00000168061	238.091	191.791	162.765	165.28	148.726	142.357	197.549	152.121	0.378058	0.0337878	0.458874	SAC3D1	11	65040901	65044828	+	1772	protein_coding	SAC3 domain containing 1 [Source:HGNC Symbol;Acc:HGNC:30179]	-
ENSG00000138760	7126.59	7136.63	7132.59	7281.98	7684.54	7965.55	7131.94	7644.02	-0.100102	0.0338265	0.458874	SCARB2	4	76158733	76234536	-	19341	protein_coding	scavenger receptor class B member 2 [Source:HGNC Symbol;Acc:HGNC:1665]	-
ENSG00000049540	4242.94	5150.31	3660.27	3866.19	2956.33	2762.64	4351.17	3195.06	0.445458	0.0338398	0.458874	ELN	7	74027789	74069907	+	6542	protein_coding	elastin [Source:HGNC Symbol;Acc:HGNC:3327]	-
ENSG00000137857	284.57	270.302	276.119	318.961	339.181	337.982	276.997	332.042	-0.260668	0.0338401	0.458874	DUOX1	15	45129933	45165576	+	8784	protein_coding	dual oxidase 1 [Source:HGNC Symbol;Acc:HGNC:3062]	-
ENSG00000249740	23.7142	43.7417	42.6289	27.0634	18.1895	12.858	36.6949	19.3703	0.919659	0.0339252	0.459604	OSMR-AS1	5	38710367	38845829	-	2119	lincRNA	OSMR antisense RNA 1 (head to head) [Source:HGNC Symbol;Acc:HGNC:50296]	-
ENSG00000267491	7.58854	8.97266	2.90651	0.966549	0	1.83686	6.48924	0.93447	2.74632	0.0339851	1	AC100788.1	17	78903263	78905024	+	945	antisense	novel transcript, antisense to TIMP2	-
ENSG00000135686	1358.35	1410.95	1453.26	1294.21	1277.55	1252.74	1407.52	1274.83	0.142855	0.0340117	0.460283	KLHL36	16	84648525	84667686	+	9995	protein_coding	kelch like family member 36 [Source:HGNC Symbol;Acc:HGNC:17844]	-
ENSG00000153944	299.747	296.098	317.779	374.054	337.041	378.393	304.541	363.163	-0.254642	0.0341275	0.460283	MSI2	17	57255851	57684685	+	21479	protein_coding	musashi RNA binding protein 2 [Source:HGNC Symbol;Acc:HGNC:18585]	-
ENSG00000260001	108.137	67.295	79.4447	68.6249	44.9388	56.9427	84.9588	56.8355	0.58086	0.0341463	0.460283	TGFBR3L	19	7916145	7919097	+	1516	protein_coding	transforming growth factor beta receptor 3 like [Source:HGNC Symbol;Acc:HGNC:44152]	-
ENSG00000198205	112.88	93.0914	85.2578	76.3573	64.1984	65.2086	97.0762	68.5881	0.501723	0.034181	0.460283	ZXDA	X	57906708	57910820	-	4113	protein_coding	zinc finger X-linked duplicated A [Source:HGNC Symbol;Acc:HGNC:13198]	zf-C2H2
ENSG00000183580	1056.7	1139.53	1126.76	1267.15	1206.93	1216	1107.66	1230.03	-0.151922	0.0341812	0.460283	FBXL7	5	15500196	15939795	+	4854	protein_coding	F-box and leucine rich repeat protein 7 [Source:HGNC Symbol;Acc:HGNC:13604]	-
ENSG00000110108	2022.35	2005.39	2047.16	1824.84	1868.17	1884.62	2024.96	1859.21	0.123326	0.0341822	0.460283	TMEM109	11	60913874	60923443	+	2421	protein_coding	transmembrane protein 109 [Source:HGNC Symbol;Acc:HGNC:28771]	-
ENSG00000239521	165.051	124.496	114.323	157.547	186.175	188.278	134.623	177.334	-0.395122	0.0341949	0.460283	CASTOR3	7	100200653	100272232	-	4874	protein_coding	CASTOR family member 3 [Source:HGNC Symbol;Acc:HGNC:29954]	-
ENSG00000081041	8.53711	7.85108	12.5949	16.4313	19.2595	29.3898	9.66103	21.6935	-1.16532	0.0343311	0.460856	CXCL2	4	74097035	74099293	-	1500	protein_coding	C-X-C motif chemokine ligand 2 [Source:HGNC Symbol;Acc:HGNC:4603]	-
ENSG00000227906	0	3.36475	0.968838	1.9331	13.9096	8.26587	1.44453	8.0362	-2.52754	0.0343474	1	SNAP25-AS1	20	10021978	10368776	-	5440	antisense	SNAP25 antisense RNA 1 [Source:HGNC Symbol;Acc:HGNC:44312]	-
ENSG00000198113	449.621	449.755	390.442	350.857	349.881	387.578	429.939	362.772	0.243405	0.0343497	0.460856	TOR4A	9	137277749	137282641	+	4148	protein_coding	torsin family 4 member A [Source:HGNC Symbol;Acc:HGNC:25981]	-
ENSG00000141741	304.49	344.326	289.683	364.389	385.19	369.209	312.833	372.929	-0.255258	0.0343657	0.460856	MIEN1	17	39728496	39730787	-	2292	protein_coding	migration and invasion enhancer 1 [Source:HGNC Symbol;Acc:HGNC:28230]	-
ENSG00000257093	553.015	422.837	533.83	425.281	426.919	424.315	503.227	425.505	0.244712	0.0343687	0.460856	KIAA1147	7	141656728	141702153	-	7356	protein_coding	KIAA1147 [Source:HGNC Symbol;Acc:HGNC:29472]	-
ENSG00000114374	66.3997	42.6202	52.3173	58.9595	83.4579	103.783	53.7791	82.0667	-0.605809	0.0343946	0.460856	USP9Y	Y	12701231	12860839	+	11237	protein_coding	ubiquitin specific peptidase 9 Y-linked [Source:HGNC Symbol;Acc:HGNC:12633]	-
ENSG00000128573	19.9199	8.97266	13.5637	28.0299	26.7493	30.3082	14.1521	28.3625	-0.992093	0.0344662	0.461163	FOXP2	7	114086327	114693772	+	16152	protein_coding	forkhead box P2 [Source:HGNC Symbol;Acc:HGNC:13875]	Fork
ENSG00000279412	27.5085	23.5532	19.3768	5.79929	13.9096	12.858	23.4795	10.8557	1.11709	0.0344803	0.461163	AC020763.3	16	70713987	70716890	+	2904	TEC	novel transcript	-
ENSG00000102738	164.102	164.873	241.241	234.871	242.884	251.65	190.072	243.135	-0.353323	0.0345775	0.461338	MRPS31	13	40729135	40771173	-	2124	protein_coding	mitochondrial ribosomal protein S31 [Source:HGNC Symbol;Acc:HGNC:16632]	-
ENSG00000136153	5176.33	5340.98	5354.77	4869.47	5068.46	4886.05	5290.69	4941.33	0.0986457	0.0346376	0.461338	LMO7	13	75620434	75859870	+	14367	protein_coding	LIM domain 7 [Source:HGNC Symbol;Acc:HGNC:6646]	-
ENSG00000175414	905.882	917.455	961.088	833.165	769.31	866.08	928.142	822.852	0.172744	0.0346429	0.461338	ARL10	5	176365468	176401865	+	11459	protein_coding	ADP ribosylation factor like GTPase 10 [Source:HGNC Symbol;Acc:HGNC:22042]	-
ENSG00000105696	125.211	123.374	110.448	127.584	166.916	180.931	119.678	158.477	-0.405835	0.0346559	0.461338	TMEM59L	19	18607430	18621039	+	2626	protein_coding	transmembrane protein 59 like [Source:HGNC Symbol;Acc:HGNC:13237]	-
ENSG00000166166	506.535	533.874	412.725	401.118	441.899	375.638	484.378	406.218	0.253892	0.0346716	0.461338	TRMT61A	14	103529184	103537073	+	3229	protein_coding	tRNA methyltransferase 61A [Source:HGNC Symbol;Acc:HGNC:23790]	-
ENSG00000087245	59745.5	59030	55351.7	64103.4	61353.3	60253.6	58042.4	61903.5	-0.0929222	0.0346821	0.461338	MMP2	16	55389700	55506691	+	4933	protein_coding	matrix metallopeptidase 2 [Source:HGNC Symbol;Acc:HGNC:7166]	-
ENSG00000222282	1.89714	5.60792	1.93768	0	0	0	3.14758	0	4.11138	0.0347444	1	RNU6-584P	1	37885023	37885117	+	95	snRNA	RNA, U6 small nuclear 584, pseudogene [Source:HGNC Symbol;Acc:HGNC:47547]	-
ENSG00000132155	3674.75	3581.21	3555.64	3890.36	3867.95	3850.06	3603.87	3869.46	-0.102464	0.0348144	0.462678	RAF1	3	12583601	12664226	-	7847	protein_coding	Raf-1 proto-oncogene, serine/threonine kinase [Source:HGNC Symbol;Acc:HGNC:9829]	-
ENSG00000108700	0.948568	0	0.968838	2.89965	9.62975	4.59215	0.639135	5.70718	-3.1009	0.0349686	1	CCL8	17	34319036	34321402	+	1261	protein_coding	C-C motif chemokine ligand 8 [Source:HGNC Symbol;Acc:HGNC:10635]	-
ENSG00000198176	1890.5	1846.13	1884.39	1935.03	2050.07	2184.03	1873.67	2056.38	-0.134297	0.034991	0.464605	TFDP1	13	113584721	113641470	+	3741	protein_coding	transcription factor Dp-1 [Source:HGNC Symbol;Acc:HGNC:11749]	E2F
ENSG00000235109	203.942	185.061	183.11	169.146	118.767	154.296	190.705	147.403	0.369125	0.0350424	0.464802	ZSCAN31	6	28324693	28356271	-	4957	protein_coding	zinc finger and SCAN domain containing 31 [Source:HGNC Symbol;Acc:HGNC:14097]	zf-C2H2
ENSG00000164983	1767.18	1699.2	1885.36	2006.55	1889.57	1981.97	1783.91	1959.37	-0.135067	0.035078	0.464802	TMEM65	8	124306189	124372692	-	9029	protein_coding	transmembrane protein 65 [Source:HGNC Symbol;Acc:HGNC:25203]	-
ENSG00000105063	1469.33	1436.75	1322.46	1272.94	1285.04	1261	1409.51	1273	0.146924	0.0351009	0.464802	PPP6R1	19	55229780	55258995	-	6583	protein_coding	protein phosphatase 6 regulatory subunit 1 [Source:HGNC Symbol;Acc:HGNC:29195]	-
ENSG00000274967	2.8457	4.48633	1.93768	0	0	0	3.0899	0	4.08917	0.0351246	1	RF00019	3	53290640	53290751	+	112	misc_RNA		-
ENSG00000168542	63804.5	71222.8	63948.2	81119.5	67788.1	69184.4	66325.1	72697.4	-0.132389	0.0352842	0.466412	COL3A1	2	188974320	189012746	+	6811	protein_coding	collagen type III alpha 1 chain [Source:HGNC Symbol;Acc:HGNC:2201]	-
ENSG00000123384	129926	130018	123663	125119	111482	121260	127869	119287	0.100212	0.0352861	0.466412	LRP1	12	57128493	57213351	+	20839	protein_coding	LDL receptor related protein 1 [Source:HGNC Symbol;Acc:HGNC:6692]	-
ENSG00000272574	17.0742	20.1885	12.5949	3.86619	7.48981	8.26587	16.6192	6.54063	1.34195	0.0356018	1	AL596325.2	1	162593103	162593754	+	505	sense_intronic	novel transcript, sense intronic to UAP1	-
ENSG00000109971	16723.3	16191.2	16497.4	15729.6	15520	15441.6	16470.6	15563.7	0.081787	0.0356113	0.470288	HSPA8	11	123057489	123063230	-	4849	protein_coding	heat shock protein family A (Hsp70) member 8 [Source:HGNC Symbol;Acc:HGNC:5241]	-
ENSG00000225544	25.6113	16.8237	22.2833	5.79929	14.9796	8.26587	21.5728	9.68159	1.17249	0.035667	0.470599	AC245452.2	22	21885282	21885673	-	392	processed_pseudogene	pseudogene similar to part of metallophosphoesterase 1 (MPPE1)	-
ENSG00000144655	150.822	140.198	132.731	161.414	197.945	184.605	141.25	181.321	-0.35879	0.0357154	0.470815	CSRNP1	3	39141855	39154562	-	3214	protein_coding	cysteine and serine rich nuclear protein 1 [Source:HGNC Symbol;Acc:HGNC:14300]	-
ENSG00000173917	2.8457	3.36475	2.90651	0	0	0	3.03899	0	4.06955	0.0357903	1	HOXB2	17	48540894	48544989	-	2336	protein_coding	homeobox B2 [Source:HGNC Symbol;Acc:HGNC:5113]	Homeobox
ENSG00000230074	47.4284	43.7417	49.4107	78.2904	73.8281	58.7795	46.8603	70.2994	-0.581631	0.0357929	0.471412	AL162231.2	9	34665665	34681298	+	665	antisense	novel transcript	-
ENSG00000115109	285.519	279.274	276.119	315.095	323.132	371.964	280.304	336.73	-0.265644	0.0358373	0.471573	EPB41L5	2	120013005	120179119	+	9281	protein_coding	erythrocyte membrane protein band 4.1 like 5 [Source:HGNC Symbol;Acc:HGNC:19819]	-
ENSG00000080166	0	0	0.968838	3.86619	4.27989	4.59215	0.322946	4.24608	-3.55276	0.0358767	1	DCT	13	94436808	94479682	-	7543	protein_coding	dopachrome tautomerase [Source:HGNC Symbol;Acc:HGNC:2709]	-
ENSG00000151923	1694.14	1802.38	1799.13	1900.23	1951.63	1932.38	1765.22	1928.08	-0.127615	0.035878	0.471686	TIAL1	10	119571802	119597029	-	7355	protein_coding	TIA1 cytotoxic granule associated RNA binding protein like 1 [Source:HGNC Symbol;Acc:HGNC:11804]	-
ENSG00000197045	1975.87	1890.99	2071.38	2066.48	2250.15	2193.21	1979.41	2169.95	-0.131766	0.0359713	0.472079	GMFB	14	54474484	54489196	-	7966	protein_coding	glia maturation factor beta [Source:HGNC Symbol;Acc:HGNC:4373]	-
ENSG00000185262	416.421	390.311	364.283	343.125	316.712	327.88	390.338	329.239	0.24524	0.0359722	0.472079	UBALD2	17	76265202	76271299	+	1797	protein_coding	UBA like domain containing 2 [Source:HGNC Symbol;Acc:HGNC:28438]	-
ENSG00000229509	0.948568	1.12158	7.75071	0	0	0	3.27362	0	4.18443	0.0360337	1	AC244023.1	1	206333327	206333438	-	112	unprocessed_pseudogene	RAP1, GTP-GDP dissociation stimulator 1 (RAP1GDS1) pseudogene	-
ENSG00000275339	2.8457	0	0.968838	4.83274	8.55978	8.26587	1.27151	7.21947	-2.45633	0.0360533	1	Z99129.1	6	122454358	122454612	+	255	processed_pseudogene	mitogen-activated protein kinase 6 (MAPK6) pseudogene	-
ENSG00000071626	2230.08	2199.42	2190.54	1985.29	2086.45	2021.47	2206.68	2031.07	0.120008	0.0360731	0.472603	DAZAP1	19	1407569	1435687	+	9201	protein_coding	DAZ associated protein 1 [Source:HGNC Symbol;Acc:HGNC:2683]	-
ENSG00000109084	290.262	292.733	282.901	206.841	245.024	257.161	288.632	236.342	0.288011	0.0360815	0.472603	TMEM97	17	28319095	28328685	+	3034	protein_coding	transmembrane protein 97 [Source:HGNC Symbol;Acc:HGNC:28106]	-
ENSG00000010278	4212.59	3895.26	4160.19	4177.42	4605.16	4522.35	4089.35	4434.98	-0.116501	0.0361088	0.472603	CD9	12	6199715	6238271	+	4165	protein_coding	CD9 molecule [Source:HGNC Symbol;Acc:HGNC:1709]	-
ENSG00000259194	4.74284	5.60792	0	0	0	0	3.45025	0	4.24836	0.03623	1	AC020891.1	15	51367377	51369110	+	174	sense_intronic	novel transcript, intronic to GLDN	-
ENSG00000204160	550.169	515.928	509.609	543.2	602.395	692.497	525.235	612.697	-0.222602	0.036271	0.474303	ZDHHC18	1	26826710	26857602	+	5436	protein_coding	zinc finger DHHC-type containing 18 [Source:HGNC Symbol;Acc:HGNC:20712]	-
ENSG00000253471	0.948568	5.60792	2.90651	0	0	0	3.15433	0	4.11431	0.0363138	1	AC012574.1	8	23707141	23789487	+	252	lincRNA	novel transcript	-
ENSG00000160469	251.37	277.031	284.838	342.158	333.831	303.082	271.08	326.357	-0.267684	0.0363851	0.47522	BRSK1	19	55282072	55312533	+	3841	protein_coding	BR serine/threonine kinase 1 [Source:HGNC Symbol;Acc:HGNC:18994]	-
ENSG00000157450	688.66	634.816	673.343	580.896	549.966	614.43	665.606	581.764	0.194049	0.0364059	0.47522	RNF111	15	58865175	59097419	+	7181	protein_coding	ring finger protein 111 [Source:HGNC Symbol;Acc:HGNC:17384]	-
ENSG00000178343	1.89714	3.36475	3.87535	0	0	0	3.04575	0	4.07226	0.0364275	1	SHISA3	4	42397839	42402487	+	1971	protein_coding	shisa family member 3 [Source:HGNC Symbol;Acc:HGNC:25159]	-
ENSG00000028528	2340.12	2326.16	2404.66	2535.26	2529.42	2587.22	2356.98	2550.63	-0.113881	0.0364934	0.475939	SNX1	15	64094123	64146090	+	9780	protein_coding	sorting nexin 1 [Source:HGNC Symbol;Acc:HGNC:11172]	-
ENSG00000168300	1235.04	1406.47	1387.38	1515.55	1423.06	1534.7	1342.96	1491.1	-0.152299	0.0365595	0.476377	PCMTD1	8	51817575	51899186	-	7323	protein_coding	protein-L-isoaspartate (D-aspartate) O-methyltransferase domain containing 1 [Source:HGNC Symbol;Acc:HGNC:30483]	-
ENSG00000141028	1.89714	4.48633	6.78187	11.5986	11.7697	15.6133	4.38845	12.9939	-1.57172	0.0365724	1	CDRT15P1	17	14024514	14025488	+	564	unprocessed_pseudogene	CMT1A duplicated region transcript 15 pseudogene 1 [Source:HGNC Symbol;Acc:HGNC:33168]	-
ENSG00000170145	1864.88	1635.27	1856.29	1859.64	1947.35	2155.56	1785.48	1987.52	-0.154109	0.0366981	0.477759	SIK2	11	111602391	111730853	+	9796	protein_coding	salt inducible kinase 2 [Source:HGNC Symbol;Acc:HGNC:21680]	-
ENSG00000088826	570.089	698.746	686.906	577.996	557.456	552.895	651.914	562.782	0.210725	0.036849	0.478614	SMOX	20	4120980	4187747	+	2946	protein_coding	spermine oxidase [Source:HGNC Symbol;Acc:HGNC:15862]	-
ENSG00000143772	181.176	194.034	142.419	204.908	225.764	223.179	172.543	217.95	-0.339242	0.0368613	0.478614	ITPKB	1	226631690	226739323	-	7036	protein_coding	inositol-trisphosphate 3-kinase B [Source:HGNC Symbol;Acc:HGNC:6179]	-
ENSG00000185947	92.9596	67.295	105.603	52.1936	50.2887	77.1482	88.6193	59.8768	0.56522	0.0368938	0.478614	ZNF267	16	31873758	31917357	+	6333	protein_coding	zinc finger protein 267 [Source:HGNC Symbol;Acc:HGNC:13060]	zf-C2H2
ENSG00000065717	38.8913	30.2827	31.0028	49.294	58.8485	51.4321	33.3923	53.1915	-0.666887	0.0368943	0.478614	TLE2	19	2997638	3047635	-	4038	protein_coding	transducin like enhancer of split 2 [Source:HGNC Symbol;Acc:HGNC:11838]	-
ENSG00000137494	310.182	369.001	357.501	433.98	416.219	380.23	345.561	410.143	-0.248225	0.0370045	0.479481	ANKRD42	11	83193739	83260694	+	6724	protein_coding	ankyrin repeat domain 42 [Source:HGNC Symbol;Acc:HGNC:26752]	-
ENSG00000143458	373.736	398.162	397.224	454.278	440.829	467.481	389.707	454.196	-0.222117	0.0370265	0.479481	GABPB2	1	151070578	151125542	+	9189	protein_coding	GA binding protein transcription factor subunit beta 2 [Source:HGNC Symbol;Acc:HGNC:28441]	-
ENSG00000116774	4880.38	5096.47	4623.3	5699.74	5175.46	5012.79	4866.72	5296	-0.122227	0.0370646	0.479552	OLFML3	1	113979391	114035572	+	2821	protein_coding	olfactomedin like 3 [Source:HGNC Symbol;Acc:HGNC:24956]	-
ENSG00000206190	811.974	1041.95	746.974	842.83	691.202	653.922	866.966	729.318	0.247649	0.0371631	0.480402	ATP10A	15	25677273	25865172	-	8409	protein_coding	ATPase phospholipid transporting 10A (putative) [Source:HGNC Symbol;Acc:HGNC:13542]	-
ENSG00000204370	833.791	803.053	839.014	890.191	1031.45	883.53	825.286	935.058	-0.178391	0.0372809	0.48111	SDHD	11	112086773	112120013	+	2838	protein_coding	succinate dehydrogenase complex subunit D [Source:HGNC Symbol;Acc:HGNC:10683]	-
ENSG00000214063	3578.95	3358.02	3490.72	3094.89	3361.85	3182.36	3475.9	3213.03	0.114176	0.0372854	0.48111	TSPAN4	11	842808	867116	+	5841	protein_coding	tetraspanin 4 [Source:HGNC Symbol;Acc:HGNC:11859]	-
ENSG00000164104	1060.5	833.336	1088.97	988.779	1185.53	1314.27	994.27	1162.86	-0.224709	0.0373162	0.48111	HMGB2	4	173331695	173335125	-	2775	protein_coding	high mobility group box 2 [Source:HGNC Symbol;Acc:HGNC:5000]	HMG
ENSG00000206601	0.948568	4.48633	3.87535	0	0	0	3.10342	0	4.09477	0.0373744	1	RNU6-431P	4	108652150	108652256	+	107	snRNA	RNA, U6 small nuclear 431, pseudogene [Source:HGNC Symbol;Acc:HGNC:47394]	-
ENSG00000182463	79.6797	79.6324	104.635	115.019	115.557	128.58	87.9822	119.719	-0.443354	0.0373801	0.48151	TSHZ2	20	52972407	53495330	+	12581	protein_coding	teashirt zinc finger homeobox 2 [Source:HGNC Symbol;Acc:HGNC:13010]	Others
ENSG00000213846	154.617	176.089	155.983	224.239	178.685	211.239	162.229	204.721	-0.339518	0.0374984	0.482611	AC098614.1	3	27632976	27635427	+	2452	transcribed_processed_pseudogene	tropomyosin 4 (TPM4) pseudogene	-
ENSG00000164296	117.622	148.049	136.606	112.12	93.0876	95.5168	134.093	100.241	0.416622	0.0375996	0.48344	TIGD6	5	149993118	150001167	-	4640	protein_coding	tigger transposable element derived 6 [Source:HGNC Symbol;Acc:HGNC:18332]	-
ENSG00000163069	4110.14	3808.9	4614.58	4077.87	4876.94	5077.08	4177.87	4677.3	-0.162559	0.0376651	0.48344	SGCB	4	52020706	52038482	-	4541	protein_coding	sarcoglycan beta [Source:HGNC Symbol;Acc:HGNC:10806]	-
ENSG00000137962	538.787	551.819	599.711	474.575	477.208	512.484	563.439	488.089	0.206738	0.0377148	0.48344	ARHGAP29	1	94148988	94275068	-	15524	protein_coding	Rho GTPase activating protein 29 [Source:HGNC Symbol;Acc:HGNC:30207]	-
ENSG00000285928	5.69141	12.3374	8.71954	18.3644	20.3295	21.1239	8.91612	19.9393	-1.17469	0.0377232	0.48344	AC103591.4	1	78022565	78024861	-	1795	lincRNA	novel transcript	-
ENSG00000231437	102.445	104.307	115.292	93.7552	62.0584	75.3113	107.348	77.0416	0.476071	0.0377276	0.48344	LINC01750	1	111989770	111998842	+	3590	lincRNA	long intergenic non-protein coding RNA 1750 [Source:HGNC Symbol;Acc:HGNC:52538]	-
ENSG00000118363	1264.44	1315.62	1296.31	1223.65	1194.09	1062.62	1292.12	1160.12	0.155891	0.0378508	0.484596	SPCS2	11	74949247	74979031	+	2982	protein_coding	signal peptidase complex subunit 2 [Source:HGNC Symbol;Acc:HGNC:28962]	-
ENSG00000147459	1020.66	1065.5	1081.22	955.916	914.827	970.781	1055.8	947.175	0.155813	0.0380646	0.486865	DOCK5	8	25184723	25418082	+	15960	protein_coding	dedicator of cytokinesis 5 [Source:HGNC Symbol;Acc:HGNC:23476]	-
ENSG00000153250	4184.13	3733.75	4401.43	4080.77	4626.56	4965.95	4106.44	4557.76	-0.150077	0.0380944	0.486865	RBMS1	2	160272151	160493794	-	11765	protein_coding	RNA binding motif single stranded interacting protein 1 [Source:HGNC Symbol;Acc:HGNC:9907]	-
ENSG00000106723	2826.73	2717.6	2813.51	3029.16	2971.31	3009.7	2785.94	3003.39	-0.108175	0.0382185	0.488026	SPIN1	9	88388419	88478694	+	4914	protein_coding	spindlin 1 [Source:HGNC Symbol;Acc:HGNC:11243]	-
ENSG00000106305	520.764	592.196	563.864	502.605	462.228	484.931	558.941	483.255	0.208048	0.0383466	0.488859	AIMP2	7	6009245	6023834	+	1838	protein_coding	aminoacyl tRNA synthetase complex interacting multifunctional protein 2 [Source:HGNC Symbol;Acc:HGNC:20609]	-
ENSG00000179562	836.637	903.996	783.79	787.737	696.552	734.744	841.474	739.678	0.184243	0.0383504	0.488859	GCC1	7	127580618	127593611	-	4987	protein_coding	GRIP and coiled-coil domain containing 1 [Source:HGNC Symbol;Acc:HGNC:19095]	-
ENSG00000285763	3.79427	2.24317	2.90651	0	0	0	2.98132	0	4.04698	0.0384448	1	AL358777.1	6	10659498	10692860	+	3467	antisense	novel transcript, antisense to C6orf52	-
ENSG00000258057	48.377	41.4986	23.2521	30.9296	17.1196	11.0212	37.7092	19.6901	0.937885	0.038466	0.489469	BCDIN3D-AS1	12	49828542	49841143	+	3586	antisense	BCDIN3D antisense RNA 1 [Source:HGNC Symbol;Acc:HGNC:44113]	-
ENSG00000178573	936.236	919.698	927.178	1020.68	1006.84	1070.89	927.704	1032.8	-0.155152	0.0384733	0.489469	MAF	16	79585843	79600714	-	6976	protein_coding	MAF bZIP transcription factor [Source:HGNC Symbol;Acc:HGNC:6776]	TF_bZIP
ENSG00000196141	5499.8	5443.04	5406.12	5795.42	5838.84	5778.76	5449.65	5804.34	-0.0908958	0.0384983	0.489469	SPATS2L	2	200305881	200482263	+	10437	protein_coding	spermatogenesis associated serine rich 2 like [Source:HGNC Symbol;Acc:HGNC:24574]	-
ENSG00000111196	310.182	281.517	350.719	249.37	283.543	244.302	314.139	259.072	0.28154	0.0385725	0.489988	MAGOHB	12	10604190	10613623	-	4856	protein_coding	mago homolog B, exon junction complex subunit [Source:HGNC Symbol;Acc:HGNC:25504]	-
ENSG00000248489	8.53711	13.459	13.5637	3.86619	6.41984	0.91843	11.8533	3.73482	1.6888	0.0386099	1	LINC02062	5	98929171	98995013	+	478	lincRNA	long intergenic non-protein coding RNA 2062 [Source:HGNC Symbol;Acc:HGNC:52907]	-
ENSG00000127947	1711.22	2017.73	1794.29	1995.92	2042.58	2049.94	1841.08	2029.48	-0.141768	0.0386503	0.490551	PTPN12	7	77537275	77640071	+	5547	protein_coding	protein tyrosine phosphatase, non-receptor type 12 [Source:HGNC Symbol;Acc:HGNC:9645]	-
ENSG00000086015	2305.97	2411.4	2171.17	2201.8	2051.14	2038	2296.18	2096.98	0.130303	0.0386891	0.490619	MAST2	1	45786987	46036124	+	7877	protein_coding	microtubule associated serine/threonine kinase 2 [Source:HGNC Symbol;Acc:HGNC:19035]	-
ENSG00000061918	822.408	859.133	872.923	1073.84	933.016	888.122	851.488	964.991	-0.18069	0.038926	0.493197	GUCY1B1	4	155758992	155807591	+	3724	protein_coding	guanylate cyclase 1 soluble subunit beta 1 [Source:HGNC Symbol;Acc:HGNC:4687]	-
ENSG00000144320	1088.96	1197.85	1150.98	1209.15	1353.52	1262.84	1145.93	1275.17	-0.154339	0.0390359	0.494163	LNPK	2	175923892	176002839	-	9122	protein_coding	lunapark, ER junction formation factor [Source:HGNC Symbol;Acc:HGNC:21610]	-
ENSG00000179431	494.204	506.956	444.697	463.943	358.441	397.68	481.952	406.688	0.242949	0.0390882	0.494219	FJX1	11	35618419	35620868	+	2450	protein_coding	four jointed box 1 [Source:HGNC Symbol;Acc:HGNC:17166]	-
ENSG00000110090	1078.52	1062.14	1066.69	950.117	986.515	953.331	1069.12	963.321	0.150848	0.0391159	0.494219	CPT1A	11	68754620	68844410	-	6565	protein_coding	carnitine palmitoyltransferase 1A [Source:HGNC Symbol;Acc:HGNC:2328]	-
ENSG00000221968	3972.6	4435.86	3593.42	4020.84	3414.28	3273.29	4000.63	3569.47	0.164061	0.0391414	0.494219	FADS3	11	61873519	61892051	-	6283	protein_coding	fatty acid desaturase 3 [Source:HGNC Symbol;Acc:HGNC:3576]	-
ENSG00000182372	544.478	568.643	513.484	467.809	421.569	506.974	542.202	465.451	0.21762	0.0392255	0.494745	CLN8	8	1755778	1801711	+	9459	protein_coding	CLN8, transmembrane ER and ERGIC protein [Source:HGNC Symbol;Acc:HGNC:2079]	-
ENSG00000106628	1070.93	1240.47	1075.41	1068.04	964.045	972.618	1128.94	1001.57	0.171093	0.0392597	0.494745	POLD2	7	44114681	44124358	-	3695	protein_coding	DNA polymerase delta 2, accessory subunit [Source:HGNC Symbol;Acc:HGNC:9176]	-
ENSG00000105708	66.3997	103.186	87.1954	59.926	68.4782	46.8399	85.5936	58.4147	0.551241	0.0393153	0.494745	ZNF14	19	19710471	19733097	-	2949	protein_coding	zinc finger protein 14 [Source:HGNC Symbol;Acc:HGNC:12924]	zf-C2H2
ENSG00000171793	561.552	727.907	615.212	563.498	537.126	533.608	634.891	544.744	0.218561	0.0393332	0.494745	CTPS1	1	40979335	41012565	+	11517	protein_coding	CTP synthase 1 [Source:HGNC Symbol;Acc:HGNC:2519]	-
ENSG00000115252	34.1484	39.2554	32.9405	54.1267	55.6386	55.1058	35.4481	54.957	-0.635528	0.0393517	0.494745	PDE1A	2	182140036	182523192	-	6322	protein_coding	phosphodiesterase 1A [Source:HGNC Symbol;Acc:HGNC:8774]	-
ENSG00000151725	27.5085	21.3101	15.5014	26.0968	41.7289	47.7584	21.44	38.528	-0.844814	0.0394307	0.495315	CENPU	4	184694618	184734133	-	2953	protein_coding	centromere protein U [Source:HGNC Symbol;Acc:HGNC:21348]	-
ENSG00000139636	502.741	501.348	535.768	590.561	605.604	569.427	513.285	588.531	-0.19635	0.0394755	0.495453	LMBR1L	12	49096551	49110900	-	6047	protein_coding	limb development membrane protein 1 like [Source:HGNC Symbol;Acc:HGNC:18268]	-
ENSG00000135842	5627.85	6063.28	5621.2	6003.23	4815.95	4760.22	5770.78	5193.13	0.151903	0.0395467	0.495922	FAM129A	1	184790724	184974550	-	8372	protein_coding	family with sequence similarity 129 member A [Source:HGNC Symbol;Acc:HGNC:16784]	-
ENSG00000210154	26.5599	17.9453	12.5949	42.5281	41.7289	22.9608	19.0334	35.7393	-0.902463	0.0396202	0.49642	MT-TD	MT	7518	7585	+	68	Mt_tRNA	mitochondrially encoded tRNA aspartic acid [Source:HGNC Symbol;Acc:HGNC:7478]	-
ENSG00000117143	1364.99	1314.5	1349.59	1209.15	1211.21	1240.8	1343.03	1220.39	0.138349	0.039674	0.496586	UAP1	1	162561506	162599842	+	3437	protein_coding	UDP-N-acetylglucosamine pyrophosphorylase 1 [Source:HGNC Symbol;Acc:HGNC:12457]	-
ENSG00000266289	1.89714	1.12158	0.968838	3.86619	11.7697	5.51058	1.32919	7.04882	-2.38967	0.039692	1	AC012213.3	8	103383078	103383854	-	777	lincRNA	novel transcript	-
ENSG00000136011	6.63997	7.85108	1.93768	0	1.06997	0.91843	5.47624	0.662801	3.0542	0.0396976	1	STAB2	12	103587273	103766727	+	9288	protein_coding	stabilin 2 [Source:HGNC Symbol;Acc:HGNC:18629]	-
ENSG00000234616	627.003	626.965	649.122	584.762	523.217	557.487	634.363	555.155	0.19178	0.0397313	0.496586	JRK	8	142657460	142681968	-	11229	protein_coding	Jrk helix-turn-helix protein [Source:HGNC Symbol;Acc:HGNC:6199]	-
ENSG00000132541	145.131	201.885	212.176	246.47	235.394	224.097	186.397	235.32	-0.338186	0.039735	0.496586	RIDA	8	98102344	98117241	-	1567	protein_coding	reactive intermediate imine deaminase A homolog [Source:HGNC Symbol;Acc:HGNC:16897]	-
ENSG00000272582	0.948568	0	0	6.76584	5.34986	0.91843	0.316189	4.34471	-3.58026	0.0397818	1	AL031587.3	22	37950965	37951778	+	814	antisense	novel transcript, antisense to C22orf23	-
ENSG00000128699	1684.66	1630.78	1599.55	1751.39	1861.75	1764.3	1638.33	1792.48	-0.129151	0.0397939	0.496786	ORMDL1	2	189770323	189784371	-	3958	protein_coding	ORMDL sphingolipid biosynthesis regulator 1 [Source:HGNC Symbol;Acc:HGNC:16036]	-
ENSG00000129465	131.851	139.076	132.731	162.38	195.805	159.807	134.553	172.664	-0.358354	0.0398335	0.496786	RIPK3	14	24336021	24340045	-	3256	protein_coding	receptor interacting serine/threonine kinase 3 [Source:HGNC Symbol;Acc:HGNC:10021]	-
ENSG00000227081	874.58	975.777	852.578	1087.37	1133.1	881.693	900.978	1034.05	-0.198588	0.0399098	0.496786	AC005912.1	12	3211663	3211917	-	255	processed_pseudogene	ribosomal protein S27 (RPS27) pseudogene	-
ENSG00000100601	131.851	144.684	147.263	121.785	89.8777	108.375	141.266	106.679	0.401864	0.0399131	0.496786	ALKBH1	14	77672404	77708020	-	2844	protein_coding	alkB homolog 1, histone H2A dioxygenase [Source:HGNC Symbol;Acc:HGNC:17911]	-
ENSG00000261526	9.48568	14.5806	13.5637	6.76584	3.20992	2.75529	12.5433	4.24368	1.55861	0.0399137	1	AC012615.1	19	1874871	1876169	-	1299	lincRNA	novel transcript	-
ENSG00000080822	1028.25	1021.76	1063.78	1098	1217.63	1148.04	1037.93	1154.56	-0.15276	0.0399748	0.496786	CLDND1	3	98497912	98523066	-	5217	protein_coding	claudin domain containing 1 [Source:HGNC Symbol;Acc:HGNC:1322]	-
ENSG00000081087	770.237	792.959	808.011	947.218	867.748	851.385	790.402	888.783	-0.169407	0.0399831	0.496786	OSTM1	6	108041409	108165854	-	5325	protein_coding	osteopetrosis associated transmembrane protein 1 [Source:HGNC Symbol;Acc:HGNC:21652]	-
ENSG00000259207	75.8854	71.7813	81.3824	28.9965	65.2683	56.0243	76.3497	50.0963	0.612396	0.039988	0.496786	ITGB3	17	47253846	47311816	+	4394	protein_coding	integrin subunit beta 3 [Source:HGNC Symbol;Acc:HGNC:6156]	-
ENSG00000261360	11.3828	5.60792	7.75071	0.966549	3.20992	1.83686	8.24714	2.00444	2.0638	0.0400374	1	AC010491.1	5	14661808	14664604	-	2797	antisense	novel transcript, antisense to FAM105B	-
ENSG00000152137	58.8112	50.4712	44.5666	67.6584	81.3179	76.2297	51.283	75.0687	-0.54777	0.0401275	0.497759	HSPB8	12	119178642	119221131	+	2860	protein_coding	heat shock protein family B (small) member 8 [Source:HGNC Symbol;Acc:HGNC:30171]	-
ENSG00000184014	3435.71	3377.09	3435.5	3598.46	3651.82	3748.11	3416.1	3666.13	-0.101874	0.0401342	0.497759	DENND5A	11	9138825	9265390	-	8648	protein_coding	DENN domain containing 5A [Source:HGNC Symbol;Acc:HGNC:19344]	-
ENSG00000260526	10.4342	15.7022	7.75071	3.86619	3.20992	3.67372	11.2957	3.58328	1.64667	0.0401552	1	AC109347.1	4	112229561	112231596	-	2036	antisense	novel transcript, antisense to AP1AR	-
ENSG00000104325	1033.94	1183.27	1131.6	1204.32	1316.07	1215.08	1116.27	1245.16	-0.158051	0.0402431	0.498356	DECR1	8	90001405	90052092	+	3507	protein_coding	2,4-dienoyl-CoA reductase 1 [Source:HGNC Symbol;Acc:HGNC:2753]	-
ENSG00000111450	1222.7	1090.18	1225.58	1248.78	1368.49	1324.38	1179.49	1313.88	-0.154125	0.0402884	0.498356	STX2	12	130789600	130839266	-	3723	protein_coding	syntaxin 2 [Source:HGNC Symbol;Acc:HGNC:3403]	-
ENSG00000184922	106.24	133.468	105.603	167.213	156.216	130.417	115.104	151.282	-0.396861	0.0403164	0.498356	FMNL1	17	45221444	45247320	+	7576	protein_coding	formin like 1 [Source:HGNC Symbol;Acc:HGNC:1212]	-
ENSG00000135407	239.039	252.356	254.804	214.574	197.945	197.463	248.733	203.327	0.290185	0.0403378	0.498356	AVIL	12	57797376	57818704	-	5889	protein_coding	advillin [Source:HGNC Symbol;Acc:HGNC:14188]	-
ENSG00000130517	1069.04	1065.5	1045.38	1175.32	1140.59	1200.39	1059.97	1172.1	-0.145594	0.0403713	0.498356	PGPEP1	19	18340587	18369950	+	7520	protein_coding	pyroglutamyl-peptidase I [Source:HGNC Symbol;Acc:HGNC:13568]	-
ENSG00000162631	680.123	502.469	723.722	636.955	813.179	834.853	635.438	761.663	-0.25913	0.0403861	0.498356	NTNG1	1	107140007	107483458	+	9138	protein_coding	netrin G1 [Source:HGNC Symbol;Acc:HGNC:23319]	-
ENSG00000273723	22.7656	29.1612	9.68838	12.5651	9.62975	2.75529	20.5384	8.31673	1.3074	0.0404863	0.499172	AL139089.1	13	52651305	52652279	-	975	lincRNA	novel transcript	-
ENSG00000251756	0	2.24317	0	4.83274	6.41984	5.51058	0.747722	5.58772	-3.00293	0.0405434	1	RNA5SP385	14	51692752	51692861	+	110	rRNA_pseudogene	RNA, 5S ribosomal pseudogene 385 [Source:HGNC Symbol;Acc:HGNC:43285]	-
ENSG00000198478	125.211	114.401	150.17	159.481	162.636	181.849	129.927	167.989	-0.368995	0.0407597	0.501564	SH3BGRL2	6	79631283	79703659	+	4653	protein_coding	SH3 domain binding glutamate rich protein like 2 [Source:HGNC Symbol;Acc:HGNC:15567]	-
ENSG00000099331	3520.14	3553.17	3226.23	3172.21	3151.07	3198.89	3433.18	3174.06	0.112834	0.0407895	0.501564	MYO9B	19	17075781	17214537	+	9948	protein_coding	myosin IXB [Source:HGNC Symbol;Acc:HGNC:7609]	-
ENSG00000163874	137.542	139.076	139.513	174.945	188.315	165.317	138.71	176.193	-0.343767	0.0408048	0.501564	ZC3H12A	1	37474552	37484379	+	3121	protein_coding	zinc finger CCCH-type containing 12A [Source:HGNC Symbol;Acc:HGNC:26259]	-
ENSG00000268262	0	0	0	1.9331	4.27989	2.75529	0	2.98943	-4.00396	0.0408057	1	AC011445.1	19	39314651	39320858	-	877	sense_overlapping	novel transcript, sense overlapping LRFN1	-
ENSG00000074370	162.205	167.116	136.606	228.105	175.476	189.197	155.309	197.593	-0.349981	0.040817	0.501564	ATP2A3	17	3923870	3964464	-	6893	protein_coding	ATPase sarcoplasmic/endoplasmic reticulum Ca2+ transporting 3 [Source:HGNC Symbol;Acc:HGNC:813]	-
ENSG00000166483	849.917	846.795	914.583	709.447	788.57	813.729	870.432	770.582	0.176116	0.040879	0.501603	WEE1	11	9573681	9593457	+	9239	protein_coding	WEE1 G2 checkpoint kinase [Source:HGNC Symbol;Acc:HGNC:12761]	-
ENSG00000047249	564.398	576.494	552.238	686.249	605.604	640.146	564.376	644	-0.191523	0.0408886	0.501603	ATP6V1H	8	53715557	53843558	-	5090	protein_coding	ATPase H+ transporting V1 subunit H [Source:HGNC Symbol;Acc:HGNC:18303]	-
ENSG00000210144	356.661	294.976	279.025	378.887	407.66	337.064	310.221	374.537	-0.269076	0.041121	0.503873	MT-TY	MT	5826	5891	-	66	Mt_tRNA	mitochondrially encoded tRNA tyrosine [Source:HGNC Symbol;Acc:HGNC:7502]	-
ENSG00000178773	285.519	261.329	317.779	246.47	227.904	238.792	288.209	237.722	0.278943	0.0411423	0.503873	CPNE7	16	89575768	89597246	+	3048	protein_coding	copine 7 [Source:HGNC Symbol;Acc:HGNC:2320]	-
ENSG00000118816	4358.67	4522.22	4739.56	4663.6	5135.87	4909.93	4540.15	4903.13	-0.110751	0.0412944	0.505093	CCNI	4	77047158	77076005	-	3741	protein_coding	cyclin I [Source:HGNC Symbol;Acc:HGNC:1595]	-
ENSG00000067900	2606.66	2643.57	2630.4	2456	2368.92	2472.41	2626.88	2432.44	0.110522	0.0413107	0.505093	ROCK1	18	20946906	21111851	-	11113	protein_coding	Rho associated coiled-coil containing protein kinase 1 [Source:HGNC Symbol;Acc:HGNC:10251]	-
ENSG00000167524	73.0397	81.8756	82.3512	63.7922	54.5686	45.9215	79.0888	54.7608	0.530733	0.041462	0.506428	SGK494	17	28607964	28614200	-	4663	protein_coding	uncharacterized serine/threonine-protein kinase SgK494 [Source:NCBI gene;Acc:124923]	-
ENSG00000184985	60.7083	60.5655	46.5042	111.153	67.4083	69.8007	55.926	82.7874	-0.568667	0.041512	0.506428	SORCS2	4	7192538	7742836	+	6317	protein_coding	sortilin related VPS10 domain containing receptor 2 [Source:HGNC Symbol;Acc:HGNC:16698]	-
ENSG00000232098	154.617	146.927	179.235	99.5545	103.787	156.133	160.26	119.825	0.417029	0.0415235	0.506428	AC012313.1	19	58404238	58408484	-	3417	lincRNA	novel transcript	-
ENSG00000213625	5189.61	4393.24	5060.24	5029.92	5498.59	5500.48	4881.03	5343	-0.129861	0.0415705	0.50658	LEPROT	1	65420587	65436007	+	5237	protein_coding	leptin receptor overlapping transcript [Source:HGNC Symbol;Acc:HGNC:29477]	-
ENSG00000150051	5455.21	5538.38	5492.34	5846.65	5778.92	5917.45	5495.31	5847.67	-0.0898498	0.0416891	0.507604	MKX	10	27672875	27746060	-	4106	protein_coding	mohawk homeobox [Source:HGNC Symbol;Acc:HGNC:23729]	Others
ENSG00000223745	433.495	344.326	401.099	446.545	468.648	472.073	392.973	462.422	-0.232102	0.0418242	0.508826	CCDC18-AS1	1	93262186	93346025	-	4786	processed_transcript	CCDC18 antisense RNA 1 [Source:HGNC Symbol;Acc:HGNC:52262]	-
ENSG00000008277	39.8398	39.2554	42.6289	48.3274	69.5482	67.9638	40.5747	61.9465	-0.60868	0.0419076	0.509419	ADAM22	7	87934143	88202889	+	12199	protein_coding	ADAM metallopeptidase domain 22 [Source:HGNC Symbol;Acc:HGNC:201]	-
ENSG00000207340	2.8457	6.7295	6.78187	1.9331	0	0	5.45236	0.644366	3.06145	0.0419399	1	RNVU1-1	1	148362370	148362533	-	164	snRNA	RNA, variant U1 small nuclear 1 [Source:HGNC Symbol;Acc:HGNC:10133]	-
ENSG00000168779	256.113	228.803	280.963	280.299	345.601	306.756	255.293	310.885	-0.280759	0.0421441	0.511869	SHOX2	3	158095954	158106503	-	5045	protein_coding	short stature homeobox 2 [Source:HGNC Symbol;Acc:HGNC:10854]	Homeobox
ENSG00000165115	118.571	132.347	114.323	93.7552	80.2479	98.2721	121.747	90.7584	0.419341	0.0421919	0.512027	KIF27	9	83836698	83921465	-	5140	protein_coding	kinesin family member 27 [Source:HGNC Symbol;Acc:HGNC:18632]	-
ENSG00000235558	24.6628	5.60792	0.968838	3.86619	2.13995	0.91843	10.4132	2.30819	2.18505	0.0422123	1	GUSBP9	5	71220356	71259238	-	423	unprocessed_pseudogene	glucuronidase, beta pseudogene 9 [Source:NCBI gene;Acc:100049076]	-
ENSG00000149532	1364.04	1239.35	1338.93	1438.22	1476.56	1430	1314.11	1448.26	-0.138978	0.0423233	0.513196	CPSF7	11	61402641	61430031	-	6036	protein_coding	cleavage and polyadenylation specific factor 7 [Source:HGNC Symbol;Acc:HGNC:30098]	-
ENSG00000117592	3267.82	3566.63	3291.14	3729.91	3635.77	3562.59	3375.2	3642.76	-0.110615	0.0424004	0.513366	PRDX6	1	173477266	173488807	+	2367	protein_coding	peroxiredoxin 6 [Source:HGNC Symbol;Acc:HGNC:16753]	-
ENSG00000179820	4183.18	3697.86	4010.99	3364.56	3667.87	3852.82	3964.01	3628.41	0.128016	0.0424408	0.513366	MYADM	19	53866223	53876437	+	3675	protein_coding	myeloid associated differentiation marker [Source:HGNC Symbol;Acc:HGNC:7544]	-
ENSG00000123572	4.74284	8.97266	5.81303	11.5986	17.1196	19.287	6.50951	16.0017	-1.31126	0.0424535	1	NRK	X	105822543	105958610	+	9573	protein_coding	Nik related kinase [Source:HGNC Symbol;Acc:HGNC:25391]	-
ENSG00000156467	3069.57	3142.68	3345.4	3282.4	3592.97	3486.36	3185.88	3453.91	-0.116238	0.0424913	0.513366	UQCRB	8	96225920	96235634	-	9715	protein_coding	ubiquinol-cytochrome c reductase binding protein [Source:HGNC Symbol;Acc:HGNC:12582]	-
ENSG00000186493	31.3027	21.3101	23.2521	15.4648	8.55978	13.7765	25.2883	12.6003	1.00128	0.0425103	0.513366	C5orf38	5	2752131	2755397	+	1925	protein_coding	chromosome 5 open reading frame 38 [Source:HGNC Symbol;Acc:HGNC:24226]	-
ENSG00000241360	58.8112	63.9302	51.3484	46.3943	36.3791	29.3898	58.03	37.3877	0.633702	0.0425122	0.513366	PDXP	22	37658727	37666934	+	2203	protein_coding	pyridoxal phosphatase [Source:HGNC Symbol;Acc:HGNC:30259]	-
ENSG00000148296	632.695	731.272	669.467	623.424	561.736	591.469	677.811	592.21	0.192673	0.0425538	0.513445	SURF6	9	133328774	133336398	-	4626	protein_coding	surfeit 6 [Source:HGNC Symbol;Acc:HGNC:11478]	-
ENSG00000279078	0	0	0	1.9331	3.20992	3.67372	0	2.93891	-3.98363	0.0425597	1	SND1-IT1	7	127997597	128000077	+	2481	lincRNA	SND1 intronic transcript 1 [Source:HGNC Symbol;Acc:HGNC:24158]	-
ENSG00000249465	0	0	0	1.9331	3.20992	3.67372	0	2.93891	-3.98363	0.0425597	1	RBMXP4	4	109346326	109347459	-	1134	processed_pseudogene	RBMX pseudogene 4 [Source:HGNC Symbol;Acc:HGNC:34028]	-
ENSG00000225614	5735.04	6089.07	5160.03	5647.54	4743.19	5018.3	5661.38	5136.35	0.13995	0.0427001	0.514527	ZNF469	16	88427471	88440757	+	13287	protein_coding	zinc finger protein 469 [Source:HGNC Symbol;Acc:HGNC:23216]	zf-C2H2
ENSG00000183597	399.347	471.065	407.881	391.452	375.56	304	426.098	357.004	0.254971	0.0427136	0.514527	TANGO2	22	20017014	20065926	+	6157	protein_coding	transport and golgi organization 2 homolog [Source:HGNC Symbol;Acc:HGNC:25439]	-
ENSG00000183309	829.048	810.905	918.459	766.473	734.001	770.563	852.804	757.012	0.172164	0.0427652	0.514568	ZNF623	8	143636013	143656418	+	7146	protein_coding	zinc finger protein 623 [Source:HGNC Symbol;Acc:HGNC:29084]	zf-C2H2
ENSG00000214203	0	0	0	0	5.34986	4.59215	0	3.314	-4.15373	0.0427706	1	RPS4XP1	12	100009052	100009838	-	787	processed_pseudogene	ribosomal protein S4X pseudogene 1 [Source:HGNC Symbol;Acc:HGNC:32444]	-
ENSG00000273008	25.6113	22.4317	24.221	17.3979	11.7697	5.51058	24.088	11.5594	1.06582	0.0427871	0.514568	AC010864.1	10	43136824	43138334	-	1511	lincRNA	novel transcript	-
ENSG00000026652	387.964	366.758	367.19	445.579	425.849	434.418	373.971	435.282	-0.218762	0.0428573	0.51499	AGPAT4	6	161129979	161274061	-	8769	protein_coding	1-acylglycerol-3-phosphate O-acyltransferase 4 [Source:HGNC Symbol;Acc:HGNC:20885]	-
ENSG00000200152	5.69141	3.36475	2.90651	0	0	0.91843	3.98756	0.306143	3.50418	0.0428846	1	RNU6-216P	11	74968189	74968292	-	104	snRNA	RNA, U6 small nuclear 216, pseudogene [Source:HGNC Symbol;Acc:HGNC:47179]	-
ENSG00000170989	315.873	266.937	310.997	359.556	330.622	376.556	297.936	355.578	-0.254067	0.0429107	0.51521	S1PR1	1	101236865	101243713	+	5223	protein_coding	sphingosine-1-phosphate receptor 1 [Source:HGNC Symbol;Acc:HGNC:3165]	-
ENSG00000100652	0	0	0	0.966549	1.06997	7.34744	0	3.12799	-4.08304	0.0429915	1	SLC10A1	14	69775417	69797289	-	2049	protein_coding	solute carrier family 10 member 1 [Source:HGNC Symbol;Acc:HGNC:10905]	-
ENSG00000117525	44.5827	54.9576	42.6289	36.7288	28.8893	21.1239	47.3897	28.914	0.712023	0.0430222	0.515793	F3	1	94529225	94541800	-	2875	protein_coding	coagulation factor III, tissue factor [Source:HGNC Symbol;Acc:HGNC:3541]	-
ENSG00000095203	56.9141	37.0122	37.7847	28.0299	25.6793	25.7161	43.9037	26.4751	0.733126	0.0430296	0.515793	EPB41L4B	9	109171975	109320964	-	7879	protein_coding	erythrocyte membrane protein band 4.1 like 4B [Source:HGNC Symbol;Acc:HGNC:19818]	-
ENSG00000171051	0	0	0	3.86619	2.13995	2.75529	0	2.92048	-3.97638	0.0432125	1	FPR1	19	51745172	51804110	-	2594	protein_coding	formyl peptide receptor 1 [Source:HGNC Symbol;Acc:HGNC:3826]	-
ENSG00000172426	36.9941	40.377	51.3484	55.0933	67.4083	71.6376	42.9065	64.713	-0.591993	0.0432797	0.517712	RSPH9	6	43645046	43672599	+	2631	protein_coding	radial spoke head 9 homolog [Source:HGNC Symbol;Acc:HGNC:21057]	-
ENSG00000140600	10.4342	8.97266	14.5326	23.1972	29.9592	17.4502	11.3132	23.5355	-1.04626	0.0432812	0.517712	SH3GL3	15	83447228	83618743	+	3363	protein_coding	SH3 domain containing GRB2 like 3, endophilin A3 [Source:HGNC Symbol;Acc:HGNC:10832]	-
ENSG00000170312	49.3255	61.6871	63.9433	62.8257	100.577	90.9246	58.3186	84.7759	-0.539701	0.0432956	0.517712	CDK1	10	60778331	60794852	+	3931	protein_coding	cyclin dependent kinase 1 [Source:HGNC Symbol;Acc:HGNC:1722]	-
ENSG00000107643	568.192	564.156	616.181	656.286	649.473	681.475	582.843	662.412	-0.184464	0.0433524	0.517859	MAPK8	10	48306639	48439360	+	9674	protein_coding	mitogen-activated protein kinase 8 [Source:HGNC Symbol;Acc:HGNC:6881]	-
ENSG00000278224	2.8457	1.12158	4.84419	0	0	0	2.93716	0	4.02925	0.0433573	1	PRICKLE4	6	41780762	41787372	+	2718	protein_coding	prickle planar cell polarity protein 4 [Source:HGNC Symbol;Acc:HGNC:16805]	-
ENSG00000280145	10.4342	10.0942	11.6261	29.963	13.9096	23.8792	10.7182	22.5839	-1.07859	0.0433995	0.517859	CU638689.4	21	6630182	6670695	-	7492	lincRNA	uncharacterized LOC102724701 [Source:NCBI gene;Acc:102724701]	-
ENSG00000240163	2.8457	0	0	6.76584	3.20992	9.1843	0.948568	6.38669	-2.70483	0.0434015	1	AC087385.1	15	60390371	60390682	+	312	processed_pseudogene	ribosomal protein L36a (RPL36A) pseudogene	-
ENSG00000108953	7416.85	7308.23	7486.21	7615.44	8011.95	8005.04	7403.77	7877.48	-0.0893405	0.0434138	0.517859	YWHAE	17	1344272	1400378	-	3847	protein_coding	tyrosine 3-monooxygenase/tryptophan 5-monooxygenase activation protein epsilon [Source:HGNC Symbol;Acc:HGNC:12851]	-
ENSG00000228037	4.74284	6.7295	0.968838	0	0	0.91843	4.14706	0.306143	3.54984	0.0434413	1	AL139246.3	1	2581560	2584533	+	626	lincRNA	uncharacterized LOC100996583 [Source:NCBI gene;Acc:100996583]	-
ENSG00000152484	761.7	708.84	776.039	791.603	870.958	870.672	748.86	844.411	-0.172055	0.0435957	0.519327	USP12	13	27066142	27171896	-	5195	protein_coding	ubiquitin specific peptidase 12 [Source:HGNC Symbol;Acc:HGNC:20485]	-
ENSG00000225178	265.599	290.49	252.867	370.188	318.852	288.387	269.652	325.809	-0.274089	0.04365	0.519327	RPSAP58	19	23827162	23828049	+	888	processed_pseudogene	ribosomal protein SA pseudogene 58 [Source:HGNC Symbol;Acc:HGNC:36809]	-
ENSG00000108406	966.591	970.169	1168.42	1153.09	1114.91	1237.13	1035.06	1168.38	-0.174686	0.043655	0.519327	DHX40	17	59565525	59608345	+	5939	protein_coding	DEAH-box helicase 40 [Source:HGNC Symbol;Acc:HGNC:18018]	-
ENSG00000134775	1498.74	1308.89	1489.1	1517.48	1546.11	1715.63	1432.24	1593.07	-0.152915	0.0437058	0.519327	FHOD3	18	36297714	36780055	+	7965	protein_coding	formin homology 2 domain containing 3 [Source:HGNC Symbol;Acc:HGNC:26178]	-
ENSG00000129559	621.312	583.223	519.297	703.647	675.153	607.082	574.611	661.961	-0.20361	0.0437239	0.519327	NEDD8	14	24216852	24232454	-	3879	protein_coding	neural precursor cell expressed, developmentally down-regulated 8 [Source:HGNC Symbol;Acc:HGNC:7732]	-
ENSG00000151474	605.186	621.357	625.869	505.505	538.196	576.774	617.471	540.158	0.192328	0.0437492	0.519327	FRMD4A	10	13643706	14462142	-	14646	protein_coding	FERM domain containing 4A [Source:HGNC Symbol;Acc:HGNC:25491]	-
ENSG00000232850	8.53711	14.5806	3.87535	1.9331	1.06997	3.67372	8.99768	2.2256	1.98509	0.0438082	1	PTGES2-AS1	9	128128529	128130628	+	2100	lincRNA	PTGES2 antisense RNA 1 (head to head) [Source:NCBI gene;Acc:389791]	-
ENSG00000175573	1198.04	1186.63	1203.3	1092.2	1112.77	1047.01	1195.99	1083.99	0.142521	0.0438263	0.519822	C11orf68	11	65916808	65919117	-	1761	protein_coding	chromosome 11 open reading frame 68 [Source:HGNC Symbol;Acc:HGNC:28801]	-
ENSG00000089597	14090	13739.4	14265.2	13618.7	12928.5	13160.2	14031.5	13235.8	0.0842569	0.0438769	0.520002	GANAB	11	62624826	62646726	-	5030	protein_coding	glucosidase II alpha subunit [Source:HGNC Symbol;Acc:HGNC:4138]	-
ENSG00000204394	1367.83	1357.12	1315.68	1296.14	1165.2	1196.71	1346.88	1219.35	0.143033	0.0439735	0.520726	VARS	6	31777518	31795953	-	6081	protein_coding	valyl-tRNA synthetase [Source:HGNC Symbol;Acc:HGNC:12651]	-
ENSG00000116497	725.654	700.989	678.187	821.566	761.82	785.258	701.61	789.548	-0.170644	0.0440535	0.521253	S100PBP	1	32816767	32858879	+	9194	protein_coding	S100P binding protein [Source:HGNC Symbol;Acc:HGNC:25768]	-
ENSG00000156218	0	0	0	4.83274	2.13995	1.83686	0	2.93652	-3.98299	0.0440912	1	ADAMTSL3	15	83654086	84039842	+	9754	protein_coding	ADAMTS like 3 [Source:HGNC Symbol;Acc:HGNC:14633]	-
ENSG00000120616	359.507	329.745	326.498	392.419	424.779	378.393	338.584	398.53	-0.233257	0.0441322	0.521763	EPC1	10	32267751	32378798	-	11286	protein_coding	enhancer of polycomb homolog 1 [Source:HGNC Symbol;Acc:HGNC:19876]	-
ENSG00000068831	27.5085	22.4317	28.0963	9.66549	13.9096	16.5317	26.0121	13.369	0.961513	0.0442582	0.522784	RASGRP2	11	64726911	64745456	-	6084	protein_coding	RAS guanyl releasing protein 2 [Source:HGNC Symbol;Acc:HGNC:9879]	-
ENSG00000123643	618.466	675.193	640.402	588.628	558.526	551.977	644.687	566.377	0.185837	0.0443109	0.522784	SLC36A1	5	151437046	151492381	+	6980	protein_coding	solute carrier family 36 member 1 [Source:HGNC Symbol;Acc:HGNC:18761]	-
ENSG00000227256	0.948568	13.459	4.84419	0.966549	1.06997	0.91843	6.41725	0.984984	2.69116	0.0443134	1	MIS18A-AS1	21	32277863	32280988	+	769	antisense	MIS18A antisense RNA 1 [Source:HGNC Symbol;Acc:HGNC:40106]	-
ENSG00000164236	330.102	290.49	284.838	250.336	227.904	270.937	301.81	249.726	0.272375	0.0443254	0.522784	ANKRD33B	5	10564330	10657816	+	9783	protein_coding	ankyrin repeat domain 33B [Source:HGNC Symbol;Acc:HGNC:35240]	-
ENSG00000115129	849.917	862.497	905.864	944.318	1016.47	960.678	872.759	973.823	-0.157344	0.0444088	0.52312	TP53I3	2	24077433	24085861	-	2312	protein_coding	tumor protein p53 inducible protein 3 [Source:HGNC Symbol;Acc:HGNC:19373]	-
ENSG00000073910	478.078	687.53	601.649	549.966	455.808	475.747	589.086	493.84	0.25178	0.0444348	0.52312	FRY	13	31846713	32299122	+	18849	protein_coding	FRY microtubule binding protein [Source:HGNC Symbol;Acc:HGNC:20367]	-
ENSG00000254912	0.948568	4.48633	0.968838	4.83274	6.41984	14.6949	2.13458	8.64915	-2.06771	0.044448	1	AC135983.3	15	32494003	32500346	-	1226	unprocessed_pseudogene	M-phase phosphoprotein 10 (U3 small nucleolar ribonucleoprotein) (MPHOSPH10) pseudogene	-
ENSG00000155657	513.175	503.591	495.076	653.387	526.427	567.59	503.947	582.468	-0.209764	0.0444609	0.52312	TTN	2	178525989	178830802	-	118976	protein_coding	titin [Source:HGNC Symbol;Acc:HGNC:12403]	-
ENSG00000247137	49.3255	61.6871	33.9093	26.0968	26.7493	34.9004	48.3073	29.2488	0.715983	0.0446071	0.524419	AP000873.2	11	83184491	83193794	-	2986	processed_transcript	uncharacterized LOC100506282 [Source:NCBI gene;Acc:100506282]	-
ENSG00000272677	14.2285	11.2158	4.84419	1.9331	2.13995	4.59215	10.0962	2.8884	1.79146	0.0448143	1	AC124016.1	4	82374301	82384027	+	906	antisense	uncharacterized LOC101928963 [Source:NCBI gene;Acc:101928963]	-
ENSG00000144583	390.81	367.879	437.915	258.068	330.622	392.17	398.868	326.953	0.286921	0.044824	0.526078	2020-03-04	2	216257865	216372027	-	4447	protein_coding	membrane associated ring-CH-type finger 4 [Source:HGNC Symbol;Acc:HGNC:29269]	-
ENSG00000139826	374.684	393.676	410.787	419.482	481.488	473.91	393.049	458.293	-0.221301	0.0448266	0.526078	ABHD13	13	108218379	108234255	+	5338	protein_coding	abhydrolase domain containing 13 [Source:HGNC Symbol;Acc:HGNC:20293]	-
ENSG00000233328	66.3997	102.064	86.2266	58.9595	58.8485	59.698	84.8968	59.1686	0.516343	0.0448558	0.526078	PFN1P1	1	171670517	171670939	-	423	processed_pseudogene	profilin 1 pseudogene 1 [Source:HGNC Symbol;Acc:HGNC:42989]	-
ENSG00000274925	39.8398	38.1338	39.7224	24.1637	22.4694	23.8792	39.232	23.5041	0.738726	0.0449041	0.526225	ZKSCAN2-DT	16	25257952	25261066	+	3115	lincRNA	ZKSCAN2 divergent transcript [Source:HGNC Symbol;Acc:HGNC:53912]	-
ENSG00000139915	0.948568	4.48633	4.84419	9.66549	12.8397	10.1027	3.42636	10.8693	-1.6774	0.0451417	1	MDGA2	14	46840092	47674954	-	7753	protein_coding	MAM domain containing glycosylphosphatidylinositol anchor 2 [Source:HGNC Symbol;Acc:HGNC:19835]	-
ENSG00000132382	759.803	816.512	756.663	753.908	666.593	630.043	777.659	683.515	0.185504	0.0451893	0.529144	MYBBP1A	17	4538897	4555631	-	6203	protein_coding	MYB binding protein 1a [Source:HGNC Symbol;Acc:HGNC:7546]	-
ENSG00000144115	552.066	504.712	485.388	576.063	607.744	583.203	514.056	589.004	-0.195331	0.0453905	0.531076	THNSL2	2	88170295	88186636	+	6431	protein_coding	threonine synthase like 2 [Source:HGNC Symbol;Acc:HGNC:25602]	-
ENSG00000249859	184.022	157.022	145.326	236.804	203.295	177.257	162.123	205.785	-0.342389	0.0455078	0.532024	PVT1	8	127794533	128101253	+	5493	lincRNA	Pvt1 oncogene [Source:HGNC Symbol;Acc:HGNC:9709]	-
ENSG00000138835	1658.1	1701.44	1599.55	1496.22	1530.06	1515.41	1653.03	1513.9	0.126519	0.0455826	0.532055	RGS3	9	113444731	113597743	+	13793	protein_coding	regulator of G protein signaling 3 [Source:HGNC Symbol;Acc:HGNC:9999]	-
ENSG00000001626	20.8685	20.1885	16.4702	40.595	21.3995	41.3294	19.1757	34.4413	-0.851568	0.0456371	0.532055	CFTR	7	117465784	117715971	+	9343	protein_coding	cystic fibrosis transmembrane conductance regulator [Source:HGNC Symbol;Acc:HGNC:1884]	-
ENSG00000118292	203.942	237.776	218.957	251.303	271.773	277.366	220.225	266.814	-0.278898	0.0456395	0.532055	C1orf54	1	150268200	150280916	+	1351	protein_coding	chromosome 1 open reading frame 54 [Source:HGNC Symbol;Acc:HGNC:26258]	-
ENSG00000125851	22.7656	4.48633	7.75071	18.3644	28.8893	30.3082	11.6676	25.854	-1.12973	0.0456555	0.532055	PCSK2	20	17226107	17484578	+	7078	protein_coding	proprotein convertase subtilisin/kexin type 2 [Source:HGNC Symbol;Acc:HGNC:8744]	-
ENSG00000134444	779.723	723.421	678.187	671.751	590.625	652.086	727.11	638.154	0.187494	0.0457181	0.532246	RELCH	18	62187255	62310217	+	10690	protein_coding	RAB11 binding and LisH domain, coiled-coil and HEAT repeat containing [Source:HGNC Symbol;Acc:HGNC:29289]	-
ENSG00000115318	2264.23	2312.7	2143.07	2118.67	2017.97	2049.94	2240	2062.19	0.118751	0.0458041	0.532246	LOXL3	2	74532414	74555690	-	4363	protein_coding	lysyl oxidase like 3 [Source:HGNC Symbol;Acc:HGNC:13869]	-
ENSG00000070366	638.386	684.166	725.66	573.163	557.456	655.759	682.737	595.459	0.195838	0.0458447	0.532246	SMG6	17	2059839	2303771	-	10554	protein_coding	SMG6, nonsense mediated mRNA decay factor [Source:HGNC Symbol;Acc:HGNC:17809]	-
ENSG00000167291	1470.28	1368.33	1299.21	1262.31	1191.95	1284.88	1379.27	1246.38	0.145803	0.0458933	0.532246	TBC1D16	17	79932343	80035848	-	11555	protein_coding	TBC1 domain family member 16 [Source:HGNC Symbol;Acc:HGNC:28356]	-
ENSG00000150471	96.7539	96.4561	103.666	105.354	149.796	140.52	98.9586	131.89	-0.412625	0.0459662	0.532246	ADGRL3	4	61201258	62078335	+	13991	protein_coding	adhesion G protein-coupled receptor L3 [Source:HGNC Symbol;Acc:HGNC:20974]	-
ENSG00000273619	27.5085	23.5532	27.1275	16.4313	14.9796	9.1843	26.0631	13.5317	0.952878	0.0460034	0.532246	AL121832.2	20	62386303	62386970	-	668	antisense	novel transcript, antisense to RPS21	-
ENSG00000196923	7052.6	7016.62	7083.18	6584.13	6884.2	6379.42	7050.8	6615.92	0.0921575	0.0460122	0.532246	PDLIM7	5	177483394	177497606	-	4407	protein_coding	PDZ and LIM domain 7 [Source:HGNC Symbol;Acc:HGNC:22958]	-
ENSG00000148180	12399.7	11731.8	12049.4	12190.1	13266.6	13162.9	12060.3	12873.2	-0.0939416	0.046044	0.532246	GSN	9	121207794	121332843	+	11018	protein_coding	gelsolin [Source:HGNC Symbol;Acc:HGNC:4620]	-
ENSG00000250091	136.594	143.563	125.949	197.176	155.146	165.317	135.368	172.546	-0.352495	0.0460793	0.532246	DNAH10OS	12	123925461	123934984	-	6003	antisense	dynein axonemal heavy chain 10 opposite strand [Source:HGNC Symbol;Acc:HGNC:37121]	-
ENSG00000144560	676.329	628.086	659.779	679.484	778.94	771.482	654.731	743.302	-0.181894	0.0460823	0.532246	VGLL4	3	11556070	11771350	-	7236	protein_coding	vestigial like family member 4 [Source:HGNC Symbol;Acc:HGNC:28966]	-
ENSG00000109332	5746.42	5785.13	5968.04	6178.18	6100.98	6352.78	5833.2	6210.65	-0.090558	0.0460944	0.532246	UBE2D3	4	102794383	102868896	-	10069	protein_coding	ubiquitin conjugating enzyme E2 D3 [Source:HGNC Symbol;Acc:HGNC:12476]	-
ENSG00000135164	1379.22	1252.81	1399.97	1417.93	1530.06	1503.47	1344	1483.82	-0.141506	0.0461072	0.532246	DMTF1	7	87152361	87196337	+	9417	protein_coding	cyclin D binding myb like transcription factor 1 [Source:HGNC Symbol;Acc:HGNC:14603]	MYB
ENSG00000196557	4.74284	6.7295	3.87535	0.966549	1.06997	0	5.1159	0.67884	2.94461	0.0461366	1	CACNA1H	16	1153121	1221772	+	8606	protein_coding	calcium voltage-gated channel subunit alpha1 H [Source:HGNC Symbol;Acc:HGNC:1395]	-
ENSG00000110911	958.053	845.674	970.776	1001.34	1016.47	1092.01	924.834	1036.61	-0.163616	0.0461602	0.532439	SLC11A2	12	50979401	51028566	-	10145	protein_coding	solute carrier family 11 member 2 [Source:HGNC Symbol;Acc:HGNC:10908]	-
ENSG00000183044	92.9596	90.8482	116.261	98.5879	150.866	158.888	100.023	136.114	-0.442597	0.0462284	0.532807	ABAT	16	8674565	8784575	+	9744	protein_coding	4-aminobutyrate aminotransferase [Source:HGNC Symbol;Acc:HGNC:23]	-
ENSG00000133106	461.004	518.171	558.051	588.628	615.234	566.672	512.409	590.178	-0.203623	0.0463736	0.53343	EPSTI1	13	42886388	42992271	-	4924	protein_coding	epithelial stromal interaction 1 [Source:HGNC Symbol;Acc:HGNC:16465]	-
ENSG00000160211	4362.46	4846.36	4418.87	4540.84	3922.52	4015.38	4542.56	4159.58	0.126502	0.0463922	0.53343	G6PD	X	154531390	154547572	-	3995	protein_coding	glucose-6-phosphate dehydrogenase [Source:HGNC Symbol;Acc:HGNC:4057]	-
ENSG00000087095	271.29	292.733	306.153	248.403	226.834	247.976	290.059	241.071	0.265399	0.0464121	0.53343	NLK	17	28041737	28196381	+	5290	protein_coding	nemo like kinase [Source:HGNC Symbol;Acc:HGNC:29858]	-
ENSG00000169116	18.9714	16.8237	20.3456	29.963	33.1692	35.8188	18.7136	32.9836	-0.815204	0.0464279	0.53343	PARM1	4	74933095	75050115	+	5034	protein_coding	prostate androgen-regulated mucin-like protein 1 [Source:HGNC Symbol;Acc:HGNC:24536]	-
ENSG00000116030	1781.41	1825.94	1923.14	1982.39	1981.59	2050.86	1843.5	2004.95	-0.121256	0.0466059	0.53448	SUMO1	2	202206180	202238608	-	2164	protein_coding	small ubiquitin-like modifier 1 [Source:HGNC Symbol;Acc:HGNC:12502]	-
ENSG00000170873	277.93	260.207	280.963	235.838	213.995	229.608	273.034	226.48	0.269726	0.0466192	0.53448	MTSS1	8	124550790	124728429	-	7727	protein_coding	MTSS1, I-BAR domain containing [Source:HGNC Symbol;Acc:HGNC:20443]	-
ENSG00000179240	36.9941	29.1612	43.5977	23.1972	22.4694	18.3686	36.5843	21.3451	0.783526	0.0466285	0.53448	GVQW3	11	76381313	76414619	+	10972	protein_coding	GVQW motif containing 3 [Source:HGNC Symbol;Acc:HGNC:51239]	-
ENSG00000232648	13.2799	14.5806	11.6261	2.89965	5.34986	6.42901	13.1622	4.89284	1.4243	0.0466597	1	AC107214.1	4	183494938	183504494	-	559	antisense	uncharacterized LOC389247 [Source:NCBI gene;Acc:389247]	-
ENSG00000006432	0	1.12158	0	1.9331	5.34986	4.59215	0.373861	3.95837	-3.44859	0.0468293	1	MAP3K9	14	70722526	70809534	-	12386	protein_coding	mitogen-activated protein kinase kinase kinase 9 [Source:HGNC Symbol;Acc:HGNC:6861]	-
ENSG00000140941	2590.54	2691.8	2761.19	2887.08	2850.41	2926.12	2681.18	2887.87	-0.107407	0.0468327	0.536006	MAP1LC3B	16	87383995	87404779	+	5313	protein_coding	microtubule associated protein 1 light chain 3 beta [Source:HGNC Symbol;Acc:HGNC:13352]	-
ENSG00000182492	6567.88	8005.86	6152.12	6363.76	5261.06	4844.72	6908.62	5489.84	0.331551	0.046845	0.536006	BGN	X	153494939	153509554	+	2453	protein_coding	biglycan [Source:HGNC Symbol;Acc:HGNC:1044]	-
ENSG00000072818	101.497	121.131	85.2578	78.2904	67.4083	77.1482	102.628	74.2823	0.461084	0.0468867	0.536006	ACAP1	17	7336529	7351478	+	7421	protein_coding	ArfGAP with coiled-coil, ankyrin repeat and PH domains 1 [Source:HGNC Symbol;Acc:HGNC:16467]	-
ENSG00000184216	1956.9	2169.14	1927.02	1977.56	1655.25	1825.84	2017.69	1819.55	0.147778	0.0469079	0.536006	IRAK1	X	154010500	154019980	-	4001	protein_coding	interleukin 1 receptor associated kinase 1 [Source:HGNC Symbol;Acc:HGNC:6112]	-
ENSG00000244405	520.764	528.266	663.654	421.415	473.998	551.058	570.895	482.157	0.243674	0.0469801	0.536414	ETV5	3	186046308	186110318	-	5802	protein_coding	ETS variant 5 [Source:HGNC Symbol;Acc:HGNC:3494]	ETS
ENSG00000271659	0	6.7295	2.90651	0	0	0	3.212	0	4.13856	0.0470509	1	AL161729.4	9	95514045	95514520	+	476	antisense	novel transcript, antisense to PTCH1	-
ENSG00000182240	369.941	334.232	353.626	376.954	431.199	433.499	352.6	413.884	-0.229741	0.0470545	0.536846	BACE2	21	41167801	41282518	+	9619	protein_coding	beta-secretase 2 [Source:HGNC Symbol;Acc:HGNC:934]	-
ENSG00000078687	258.959	268.058	321.654	266.767	225.764	196.544	282.891	229.692	0.301843	0.0471517	0.537412	TNRC6C	17	77959240	78108835	+	11111	protein_coding	trinucleotide repeat containing 6C [Source:HGNC Symbol;Acc:HGNC:29318]	-
ENSG00000197386	1519.61	1655.46	1606.33	1482.69	1456.23	1427.24	1593.8	1455.39	0.130511	0.0471774	0.537412	HTT	4	3041422	3243960	+	19796	protein_coding	huntingtin [Source:HGNC Symbol;Acc:HGNC:4851]	-
ENSG00000237813	0.948568	0	0	4.83274	3.20992	3.67372	0.316189	3.90546	-3.43328	0.0472193	1	AC002066.1	7	116238260	116499465	-	1213	antisense	novel transcript	-
ENSG00000199697	0.948568	4.48633	2.90651	9.66549	8.55978	10.1027	2.78047	9.44267	-1.79113	0.0472428	1	RNU6-446P	17	62683905	62684010	+	106	snRNA	RNA, U6 small nuclear 446, pseudogene [Source:HGNC Symbol;Acc:HGNC:47409]	-
ENSG00000108557	1469.33	1407.59	1326.34	1351.23	1226.19	1222.43	1401.09	1266.62	0.14544	0.0472485	0.537562	RAI1	17	17681473	17811453	+	9693	protein_coding	retinoic acid induced 1 [Source:HGNC Symbol;Acc:HGNC:9834]	-
ENSG00000143013	1394.39	1532.08	1404.82	1624.77	1585.7	1539.29	1443.76	1583.25	-0.13391	0.0473104	0.537562	LMO4	1	87328468	87348923	+	5833	protein_coding	LIM domain only 4 [Source:HGNC Symbol;Acc:HGNC:6644]	-
ENSG00000162601	884.065	897.266	1002.75	1029.37	1040.01	1035.07	928.026	1034.82	-0.156635	0.0473179	0.537562	MYSM1	1	58654739	58700092	-	8938	protein_coding	Myb like, SWIRM and MPN domains 1 [Source:HGNC Symbol;Acc:HGNC:29401]	MYB
ENSG00000250397	95.8053	128.982	101.728	71.5246	60.9884	100.109	108.838	77.5406	0.480814	0.0473457	0.537562	AP006623.1	11	856880	859795	-	2061	antisense	novel transcript	-
ENSG00000197566	107.188	109.915	92.0396	125.651	126.257	153.378	103.048	135.095	-0.393842	0.0473738	0.537562	ZNF624	17	16620737	16653856	-	5090	protein_coding	zinc finger protein 624 [Source:HGNC Symbol;Acc:HGNC:29254]	zf-C2H2
ENSG00000159251	11.3828	30.2827	24.221	15.4648	7.48981	6.42901	21.9622	9.79453	1.157	0.0474382	0.537877	ACTC1	15	34788095	34795726	-	4602	protein_coding	actin, alpha, cardiac muscle 1 [Source:HGNC Symbol;Acc:HGNC:143]	-
ENSG00000137817	779.723	866.984	867.11	987.813	966.185	871.59	837.939	941.863	-0.168768	0.0474826	0.537966	PARP6	15	72241181	72272999	-	7696	protein_coding	poly(ADP-ribose) polymerase family member 6 [Source:HGNC Symbol;Acc:HGNC:26921]	-
ENSG00000242474	11.3828	14.5806	13.5637	4.83274	2.13995	7.34744	13.1757	4.77338	1.44444	0.0476442	1	AC093627.5	7	135853	149466	-	1766	lincRNA	novel transcript	-
ENSG00000164953	246.628	262.45	277.088	304.463	316.712	315.022	262.055	312.065	-0.252058	0.0476587	0.539369	TMEM67	8	93754844	93819234	+	8281	protein_coding	transmembrane protein 67 [Source:HGNC Symbol;Acc:HGNC:28396]	-
ENSG00000228221	20.8685	20.1885	22.2833	45.4278	25.6793	38.5741	21.1134	36.5604	-0.795078	0.0476863	0.539369	LINC00578	3	177441921	177752305	+	1234	lincRNA	long intergenic non-protein coding RNA 578 [Source:HGNC Symbol;Acc:HGNC:43807]	-
ENSG00000152749	502.741	503.591	485.388	559.632	574.575	565.753	497.24	566.653	-0.188569	0.0477422	0.539369	GPR180	13	94601903	94634645	+	8822	protein_coding	G protein-coupled receptor 180 [Source:HGNC Symbol;Acc:HGNC:28899]	-
ENSG00000106333	18259.9	16298.8	16504.2	17780.6	18721.3	18181.2	17021	18227.7	-0.0986525	0.0477535	0.539369	PCOLCE	7	100602177	100608175	+	3532	protein_coding	procollagen C-endopeptidase enhancer [Source:HGNC Symbol;Acc:HGNC:8738]	-
ENSG00000230438	0.948568	0	0	5.79929	3.20992	2.75529	0.316189	3.9215	-3.4381	0.0478043	1	SERPINB9P1	6	2854657	2881407	-	1460	lincRNA	serpin family B member 9 pseudogene 1 [Source:HGNC Symbol;Acc:HGNC:28590]	-
ENSG00000196653	123.314	132.347	124.98	91.8221	97.3675	101.027	126.88	96.739	0.390042	0.0478333	0.539527	ZNF502	3	44712643	44723831	+	3273	protein_coding	zinc finger protein 502 [Source:HGNC Symbol;Acc:HGNC:23718]	zf-C2H2
ENSG00000164404	10.4342	1.12158	9.68838	0	2.13995	1.83686	7.0814	1.3256	2.43992	0.047884	1	GDF9	5	132861181	132866884	-	3279	protein_coding	growth differentiation factor 9 [Source:HGNC Symbol;Acc:HGNC:4224]	-
ENSG00000167625	269.393	284.882	246.085	231.005	184.035	236.955	266.787	217.332	0.291863	0.0479038	0.539527	ZNF526	19	42220271	42228201	+	4271	protein_coding	zinc finger protein 526 [Source:HGNC Symbol;Acc:HGNC:29415]	zf-C2H2
ENSG00000101751	674.432	656.126	642.34	745.209	710.462	764.134	657.633	739.935	-0.170698	0.0479085	0.539527	POLI	18	54269404	54321266	+	9471	protein_coding	DNA polymerase iota [Source:HGNC Symbol;Acc:HGNC:9182]	-
ENSG00000131171	2442.56	2257.75	2575.17	2454.07	2775.51	2754.37	2425.16	2661.32	-0.133271	0.0479146	0.539527	SH3BGRL	X	81201943	81298547	+	2304	protein_coding	SH3 domain binding glutamate rich protein like [Source:HGNC Symbol;Acc:HGNC:10823]	-
ENSG00000065526	1591.7	1621.81	1498.79	1448.86	1375.98	1471.33	1570.77	1432.06	0.132389	0.0479695	0.53973	SPEN	1	15847864	15940460	+	13294	protein_coding	spen family transcriptional repressor [Source:HGNC Symbol;Acc:HGNC:17575]	-
ENSG00000273155	0	0	0	4.83274	1.06997	2.75529	0	2.886	-3.96216	0.0481639	1	AC092587.1	2	99154998	99195298	+	669	protein_coding	novel LIPT1-MRPL30 readthrough	-
ENSG00000169862	38.8913	51.5928	32.9405	22.2306	27.8193	23.8792	41.1415	24.643	0.737068	0.0481812	0.541697	CTNND2	5	10971840	11904043	-	6863	protein_coding	catenin delta 2 [Source:HGNC Symbol;Acc:HGNC:2516]	-
ENSG00000120699	285.519	325.259	272.244	263.868	238.604	228.689	294.341	243.72	0.270357	0.0482453	0.542002	EXOSC8	13	36998816	37009613	+	3630	protein_coding	exosome component 8 [Source:HGNC Symbol;Acc:HGNC:17035]	-
ENSG00000140443	3019.29	3093.33	2907.48	2794.29	2735.92	2846.22	3006.7	2792.14	0.106233	0.048297	0.542059	IGF1R	15	98648539	98964530	+	13941	protein_coding	insulin like growth factor 1 receptor [Source:HGNC Symbol;Acc:HGNC:5465]	-
ENSG00000235016	18.0228	22.4317	30.034	34.7957	49.2187	35.8188	23.4961	39.9444	-0.761714	0.048345	0.542059	SEMA3F-AS1	3	50116022	50156085	-	2949	antisense	SEMA3F antisense RNA 1 [Source:HGNC Symbol;Acc:HGNC:40518]	-
ENSG00000164919	1142.08	1256.17	1255.61	1300.97	1428.41	1312.44	1217.95	1347.27	-0.145499	0.048406	0.542059	COX6C	8	99873200	99894062	-	3066	protein_coding	cytochrome c oxidase subunit 6C [Source:HGNC Symbol;Acc:HGNC:2285]	-
ENSG00000197713	995.996	1098.03	1070.57	956.883	882.727	993.742	1054.86	944.451	0.157769	0.0484314	0.542059	RPE	2	210002565	210022259	+	3522	protein_coding	ribulose-5-phosphate-3-epimerase [Source:HGNC Symbol;Acc:HGNC:10293]	-
ENSG00000155545	399.347	427.323	389.473	351.824	339.181	350.84	405.381	347.282	0.221621	0.0484711	0.542059	MIER3	5	56919602	56971675	-	5763	protein_coding	MIER family member 3 [Source:HGNC Symbol;Acc:HGNC:26678]	Others
ENSG00000198034	19508.2	20115.6	19813.7	20888.1	20821.7	20875	19812.5	20861.6	-0.074504	0.0484725	0.542059	RPS4X	X	72255679	72277300	-	2982	protein_coding	ribosomal protein S4 X-linked [Source:HGNC Symbol;Acc:HGNC:10424]	-
ENSG00000243244	805.334	718.935	883.58	854.429	921.246	954.249	802.616	909.975	-0.179659	0.0485096	0.542059	STON1	2	48529383	48598513	+	7709	protein_coding	stonin 1 [Source:HGNC Symbol;Acc:HGNC:17003]	-
ENSG00000181274	77.7826	78.5108	66.8498	50.2605	50.2887	55.1058	74.3811	51.885	0.517506	0.0485459	0.542059	FRAT2	10	97332497	97334709	-	2213	protein_coding	FRAT2, WNT signaling pathway regulator [Source:HGNC Symbol;Acc:HGNC:16048]	-
ENSG00000185787	8065.67	8022.68	8323.29	8530.76	8709.58	8625.9	8137.21	8622.08	-0.0833667	0.0486591	0.54291	MORF4L1	15	78810487	78898133	+	6584	protein_coding	mortality factor 4 like 1 [Source:HGNC Symbol;Acc:HGNC:16989]	-
ENSG00000174151	481.872	458.727	471.824	390.486	425.849	408.702	470.808	408.345	0.206548	0.0487512	0.543524	CYB561D1	1	109494052	109502932	+	5690	protein_coding	cytochrome b561 family member D1 [Source:HGNC Symbol;Acc:HGNC:26804]	-
ENSG00000089351	1161.05	1161.96	1091.88	1316.44	1386.68	1125.08	1138.3	1276.07	-0.163936	0.0488004	0.54366	GRAMD1A	19	34994784	35026471	+	5942	protein_coding	GRAM domain containing 1A [Source:HGNC Symbol;Acc:HGNC:29305]	-
ENSG00000183486	135.645	158.143	153.076	195.243	179.755	183.686	148.955	186.228	-0.324354	0.0488769	0.543829	MX2	21	41361943	41409390	+	13047	protein_coding	MX dynamin like GTPase 2 [Source:HGNC Symbol;Acc:HGNC:7533]	-
ENSG00000177542	505.587	477.794	443.728	427.214	396.96	408.702	475.703	410.959	0.210704	0.0488933	0.543829	SLC25A22	11	790475	798333	-	4647	protein_coding	solute carrier family 25 member 22 [Source:HGNC Symbol;Acc:HGNC:19954]	-
ENSG00000198060	761.7	820.999	882.612	975.247	908.407	886.285	821.77	923.313	-0.168204	0.0489268	0.543829	2020-03-05	10	92291163	92353964	+	4632	protein_coding	membrane associated ring-CH-type finger 5 [Source:HGNC Symbol;Acc:HGNC:26025]	-
ENSG00000255595	5.69141	1.12158	4.84419	0	1.06997	0	3.88573	0.356658	3.4742	0.0493402	1	AC007368.1	12	126191151	126434227	+	5320	processed_transcript	uncharacterized LOC101927531 [Source:NCBI gene;Acc:101927531]	-
ENSG00000006534	2625.64	2349.72	2516.07	2321.65	2264.06	2322.71	2497.14	2302.81	0.117461	0.0493819	0.548472	ALDH3B1	11	68008578	68029282	+	6626	protein_coding	aldehyde dehydrogenase 3 family member B1 [Source:HGNC Symbol;Acc:HGNC:410]	-
ENSG00000265533	1.89714	1.12158	1.93768	6.76584	6.41984	8.26587	1.65213	7.15052	-2.1021	0.049385	1	AC114689.3	18	67516546	67899619	+	2991	lincRNA	uncharacterized LOC643542 [Source:NCBI gene;Acc:643542]	-
ENSG00000189060	3845.49	3866.1	3849.19	4124.26	4109.76	4091.61	3853.59	4108.54	-0.0924469	0.0496767	0.550572	H1F0	22	37805093	37807436	+	2344	protein_coding	H1 histone family member 0 [Source:HGNC Symbol;Acc:HGNC:4714]	-
ENSG00000196943	567.244	573.129	585.178	527.735	509.307	476.665	575.184	504.569	0.189516	0.0496806	0.550572	NOP9	14	24299862	24309124	+	6033	protein_coding	NOP9 nucleolar protein [Source:HGNC Symbol;Acc:HGNC:19826]	-
ENSG00000165688	937.185	915.212	900.051	844.763	824.949	805.463	917.482	825.059	0.153434	0.0496835	0.550572	PMPCA	9	136410570	136423761	+	6590	protein_coding	peptidase, mitochondrial processing alpha subunit [Source:HGNC Symbol;Acc:HGNC:18667]	-
ENSG00000135916	7682.45	7125.42	7520.12	7627.03	8177.8	8058.31	7442.66	7954.38	-0.0955821	0.0497847	0.551276	ITM2C	2	230864639	230879248	+	2611	protein_coding	integral membrane protein 2C [Source:HGNC Symbol;Acc:HGNC:6175]	-
ENSG00000267009	6.63997	2.24317	11.6261	0	1.06997	2.75529	6.8364	1.27509	2.4119	0.0498903	1	AC007780.1	17	68413623	68524949	+	1863	processed_transcript	novel transcript	-
ENSG00000137575	4186.98	4113.97	4209.6	4380.4	4516.35	4443.37	4170.18	4446.71	-0.0923631	0.0499855	0.553082	SDCBP	8	58552924	58582860	+	4778	protein_coding	syndecan binding protein [Source:HGNC Symbol;Acc:HGNC:10662]	-
