# Supplementary material for: p75NTR optimizes the osteogenic potential of human periodontal ligament stem cells by up‐regulating α1 integrin expression
Source: J Cell Mol Med. 2020 May 18;24(13):7563–75. doi: 10.1111/jcmm.15390 (PMC7339167; doi:10.1111/jcmm.15390)
Supplement: Supplementary file 2 — Table S2 [file JCMM-24-7563-s002.xls]

KEGGID	Description	GeneRatio	BgRatio	pvalue	padj	geneID	geneName	keggID	Count	Up	Up_Gene_names	Down	Down_Gene_names
hsa04512	ECM-receptor interaction	22/529	70/5753	1.3049481017659e-07	3.79739897613877e-05	ENSG00000101680/ENSG00000124145/ENSG00000041982/ENSG00000135424/ENSG00000188157/ENSG00000142798/ENSG00000115414/ENSG00000142156/ENSG00000077943/ENSG00000163359/ENSG00000213949/ENSG00000135862/ENSG00000134871/ENSG00000187498/ENSG00000206384/ENSG00000130702/ENSG00000173402/ENSG00000142173/ENSG00000091409/ENSG00000196776/ENSG00000005884/ENSG00000259207	LAMA1/SDC4/TNC/ITGA7/AGRN/HSPG2/FN1/COL6A1/ITGA8/COL6A3/ITGA1/LAMC1/COL4A2/COL4A1/COL6A6/LAMA5/DAG1/COL6A2/ITGA6/CD47/ITGA3/ITGB3	hsa:284217/hsa:6385/hsa:3371/hsa:3679/hsa:375790/hsa:3339/hsa:2335/hsa:1291/hsa:8516/hsa:1293/hsa:3672/hsa:3915/hsa:1284/hsa:1282/hsa:131873/hsa:3911/hsa:1605/hsa:1292/hsa:3655/hsa:961/hsa:3675/hsa:3690	22	20	ENSG00000101680/ENSG00000041982/ENSG00000135424/ENSG00000188157/ENSG00000142798/ENSG00000115414/ENSG00000142156/ENSG00000077943/ENSG00000163359/ENSG00000213949/ENSG00000135862/ENSG00000134871/ENSG00000187498/ENSG00000206384/ENSG00000130702/ENSG00000173402/ENSG00000142173/ENSG00000091409/ENSG00000005884/ENSG00000259207	2	ENSG00000124145/ENSG00000196776
hsa04974	Protein digestion and absorption	20/529	68/5753	1.59872301009275e-06	0.000232614197968495	ENSG00000187955/ENSG00000080573/ENSG00000018625/ENSG00000196739/ENSG00000142156/ENSG00000163359/ENSG00000134871/ENSG00000066230/ENSG00000187498/ENSG00000204291/ENSG00000196549/ENSG00000206384/ENSG00000111799/ENSG00000105281/ENSG00000142173/ENSG00000143153/ENSG00000182871/ENSG00000049540/ENSG00000168542/ENSG00000123643	COL14A1/COL5A3/ATP1A2/COL27A1/COL6A1/COL6A3/COL4A2/SLC9A3/COL4A1/COL15A1/MME/COL6A6/COL12A1/SLC1A5/COL6A2/ATP1B1/COL18A1/ELN/COL3A1/SLC36A1	hsa:7373/hsa:50509/hsa:477/hsa:85301/hsa:1291/hsa:1293/hsa:1284/hsa:6550/hsa:1282/hsa:1306/hsa:4311/hsa:131873/hsa:1303/hsa:6510/hsa:1292/hsa:481/hsa:80781/hsa:2006/hsa:1281/hsa:206358	20	16	ENSG00000187955/ENSG00000080573/ENSG00000018625/ENSG00000142156/ENSG00000163359/ENSG00000134871/ENSG00000066230/ENSG00000187498/ENSG00000204291/ENSG00000206384/ENSG00000105281/ENSG00000142173/ENSG00000143153/ENSG00000182871/ENSG00000049540/ENSG00000123643	4	ENSG00000196739/ENSG00000196549/ENSG00000111799/ENSG00000168542
hsa04510	Focal adhesion	33/529	182/5753	9.55754139106318e-05	0.00648675374890162	ENSG00000101680/ENSG00000177606/ENSG00000041982/ENSG00000135424/ENSG00000115414/ENSG00000142156/ENSG00000077943/ENSG00000196924/ENSG00000130402/ENSG00000119630/ENSG00000163359/ENSG00000171608/ENSG00000213949/ENSG00000135862/ENSG00000134871/ENSG00000187498/ENSG00000206384/ENSG00000130702/ENSG00000035403/ENSG00000115904/ENSG00000170962/ENSG00000142173/ENSG00000128591/ENSG00000091409/ENSG00000105976…	LAMA1/JUN/TNC/ITGA7/FN1/COL6A1/ITGA8/FLNA/ACTN4/PGF/COL6A3/PIK3CD/ITGA1/LAMC1/COL4A2/COL4A1/COL6A6/LAMA5/VCL/SOS1/PDGFD/COL6A2/FLNC/ITGA6/MET/ITGA3/MYL9/ACTN1/RAF1/ITGB3/ROCK1/MAPK8/IGF1R	hsa:284217/hsa:3725/hsa:3371/hsa:3679/hsa:2335/hsa:1291/hsa:8516/hsa:2316/hsa:81/hsa:5228/hsa:1293/hsa:5293/hsa:3672/hsa:3915/hsa:1284/hsa:1282/hsa:131873/hsa:3911/hsa:7414/hsa:6654/hsa:80310/hsa:1292/hsa:2318/hsa:3655/hsa:4233/hsa:3675/hsa:10398/hsa:87/hsa:5894/hsa:3690/hsa:6093/hsa:5599/hsa:3480	33	26	ENSG00000101680/ENSG00000041982/ENSG00000135424/ENSG00000115414/ENSG00000142156/ENSG00000077943/ENSG00000196924/ENSG00000130402/ENSG00000163359/ENSG00000213949/ENSG00000135862/ENSG00000134871/ENSG00000187498/ENSG00000206384/ENSG00000130702/ENSG00000035403/ENSG00000142173/ENSG00000128591/ENSG00000091409/ENSG00000105976/ENSG00000005884/ENSG00000101335/ENSG00000072110/ENSG00000259207/ENSG00000067900…	7	ENSG00000177606/ENSG00000119630/ENSG00000171608/ENSG00000115904/ENSG00000170962/ENSG00000132155/ENSG00000107643
hsa05412	Arrhythmogenic right ventricular cardiomyopathy (ARVC)	16/529	62/5753	0.000103652239340635	0.00648675374890162	ENSG00000157445/ENSG00000152661/ENSG00000135424/ENSG00000077943/ENSG00000170558/ENSG00000046604/ENSG00000198947/ENSG00000213949/ENSG00000102683/ENSG00000173402/ENSG00000091409/ENSG00000005884/ENSG00000134755/ENSG00000138795/ENSG00000163069/ENSG00000259207	CACNA2D3/GJA1/ITGA7/ITGA8/CDH2/DSG2/DMD/ITGA1/SGCG/DAG1/ITGA6/ITGA3/DSC2/LEF1/SGCB/ITGB3	hsa:55799/hsa:2697/hsa:3679/hsa:8516/hsa:1000/hsa:1829/hsa:1756/hsa:3672/hsa:6445/hsa:1605/hsa:3655/hsa:3675/hsa:1824/hsa:51176/hsa:6443/hsa:3690	16	9	ENSG00000135424/ENSG00000077943/ENSG00000170558/ENSG00000198947/ENSG00000213949/ENSG00000173402/ENSG00000091409/ENSG00000005884/ENSG00000259207	7	ENSG00000157445/ENSG00000152661/ENSG00000046604/ENSG00000102683/ENSG00000134755/ENSG00000138795/ENSG00000163069
hsa05205	Proteoglycans in cancer	32/529	177/5753	0.000128981763377814	0.00648675374890162	ENSG00000139329/ENSG00000124145/ENSG00000180353/ENSG00000136997/ENSG00000142798/ENSG00000115414/ENSG00000011465/ENSG00000196924/ENSG00000128602/ENSG00000171608/ENSG00000150593/ENSG00000063046/ENSG00000185920/ENSG00000108654/ENSG00000096433/ENSG00000115904/ENSG00000092820/ENSG00000002745/ENSG00000166225/ENSG00000128591/ENSG00000105976/ENSG00000198793/ENSG00000122861/ENSG00000169439/ENSG00000174804…	LUM/SDC4/HCLS1/MYC/HSPG2/FN1/DCN/FLNA/SMO/PIK3CD/PDCD4/EIF4B/PTCH1/DDX5/ITPR3/SOS1/EZR/WNT16/FRS2/FLNC/MET/MTOR/PLAU/SDC2/FZD4/GPC1/RRAS/MMP2/RAF1/ITGB3/ROCK1/IGF1R	hsa:4060/hsa:6385/hsa:3059/hsa:4609/hsa:3339/hsa:2335/hsa:1634/hsa:2316/hsa:6608/hsa:5293/hsa:27250/hsa:1975/hsa:5727/hsa:1655/hsa:3710/hsa:6654/hsa:7430/hsa:51384/hsa:10818/hsa:2318/hsa:4233/hsa:2475/hsa:5328/hsa:6383/hsa:8322/hsa:2817/hsa:6237/hsa:4313/hsa:5894/hsa:3690/hsa:6093/hsa:3480	32	17	ENSG00000142798/ENSG00000115414/ENSG00000196924/ENSG00000185920/ENSG00000096433/ENSG00000092820/ENSG00000002745/ENSG00000128591/ENSG00000105976/ENSG00000198793/ENSG00000169439/ENSG00000174804/ENSG00000063660/ENSG00000126458/ENSG00000259207/ENSG00000067900/ENSG00000140443	15	ENSG00000139329/ENSG00000124145/ENSG00000180353/ENSG00000136997/ENSG00000011465/ENSG00000128602/ENSG00000171608/ENSG00000150593/ENSG00000063046/ENSG00000108654/ENSG00000115904/ENSG00000166225/ENSG00000122861/ENSG00000087245/ENSG00000132155
hsa04360	Axon guidance	30/529	162/5753	0.000133747499977353	0.00648675374890162	ENSG00000107562/ENSG00000074527/ENSG00000090776/ENSG00000128602/ENSG00000012171/ENSG00000171608/ENSG00000196935/ENSG00000135333/ENSG00000100968/ENSG00000221866/ENSG00000065320/ENSG00000184349/ENSG00000092421/ENSG00000099250/ENSG00000185920/ENSG00000178184/ENSG00000196411/ENSG00000114554/ENSG00000127955/ENSG00000145147/ENSG00000105976/ENSG00000196220/ENSG00000044524/ENSG00000126458/ENSG00000187764…	CXCL12/NTN4/EFNB1/SMO/SEMA3B/PIK3CD/SRGAP1/EPHA7/NFATC4/PLXNA4/NTN1/EFNA5/SEMA6A/NRP1/PTCH1/PARD6G/EPHB4/PLXNA1/GNAI1/SLIT2/MET/SRGAP3/EPHA3/RRAS/SEMA4D/EPHA2/RAF1/NTNG1/ROCK1/RGS3	hsa:6387/hsa:59277/hsa:1947/hsa:6608/hsa:7869/hsa:5293/hsa:57522/hsa:2045/hsa:4776/hsa:91584/hsa:9423/hsa:1946/hsa:57556/hsa:8829/hsa:5727/hsa:84552/hsa:2050/hsa:5361/hsa:2770/hsa:9353/hsa:4233/hsa:9901/hsa:2042/hsa:6237/hsa:10507/hsa:1969/hsa:5894/hsa:22854/hsa:6093/hsa:5998	30	13	ENSG00000074527/ENSG00000012171/ENSG00000196935/ENSG00000221866/ENSG00000185920/ENSG00000114554/ENSG00000127955/ENSG00000145147/ENSG00000105976/ENSG00000126458/ENSG00000142627/ENSG00000067900/ENSG00000138835	17	ENSG00000107562/ENSG00000090776/ENSG00000128602/ENSG00000171608/ENSG00000135333/ENSG00000100968/ENSG00000065320/ENSG00000184349/ENSG00000092421/ENSG00000099250/ENSG00000178184/ENSG00000196411/ENSG00000196220/ENSG00000044524/ENSG00000187764/ENSG00000132155/ENSG00000162631
hsa04151	PI3K-Akt signaling pathway	45/529	290/5753	0.000265260844595896	0.0110272722539151	ENSG00000101680/ENSG00000118515/ENSG00000066468/ENSG00000138675/ENSG00000136997/ENSG00000041982/ENSG00000135424/ENSG00000136244/ENSG00000115414/ENSG00000142156/ENSG00000077943/ENSG00000169047/ENSG00000119630/ENSG00000163359/ENSG00000171608/ENSG00000213949/ENSG00000135862/ENSG00000128272/ENSG00000134871/ENSG00000148053/ENSG00000123358/ENSG00000187498/ENSG00000063046/ENSG00000184349/ENSG00000049130…	LAMA1/SGK1/FGFR2/FGF5/MYC/TNC/ITGA7/IL6/FN1/COL6A1/ITGA8/IRS1/PGF/COL6A3/PIK3CD/ITGA1/LAMC1/ATF4/COL4A2/NTRK2/NR4A1/COL4A1/EIF4B/EFNA5/KITLG/LPAR3/COL6A6/LAMA5/SOS1/PDGFD/BCL2L11/COL6A2/ITGA6/FGF7/MET/NGFR/MTOR/ITGA3/DDIT4/LPAR4/EPHA2/RAF1/ITGB3/YWHAE/IGF1R	hsa:284217/hsa:6446/hsa:2263/hsa:2250/hsa:4609/hsa:3371/hsa:3679/hsa:3569/hsa:2335/hsa:1291/hsa:8516/hsa:3667/hsa:5228/hsa:1293/hsa:5293/hsa:3672/hsa:3915/hsa:468/hsa:1284/hsa:4915/hsa:3164/hsa:1282/hsa:1975/hsa:1946/hsa:4254/hsa:23566/hsa:131873/hsa:3911/hsa:6654/hsa:80310/hsa:10018/hsa:1292/hsa:3655/hsa:2252/hsa:4233/hsa:4804/hsa:2475/hsa:3675/hsa:54541/hsa:2846/hsa:1969/hsa:5894/hsa:3690/hsa:7…	45	25	ENSG00000101680/ENSG00000138675/ENSG00000041982/ENSG00000135424/ENSG00000115414/ENSG00000142156/ENSG00000077943/ENSG00000163359/ENSG00000213949/ENSG00000135862/ENSG00000134871/ENSG00000187498/ENSG00000171517/ENSG00000206384/ENSG00000130702/ENSG00000142173/ENSG00000091409/ENSG00000105976/ENSG00000064300/ENSG00000198793/ENSG00000005884/ENSG00000168209/ENSG00000142627/ENSG00000259207/ENSG00000140443	20	ENSG00000118515/ENSG00000066468/ENSG00000136997/ENSG00000136244/ENSG00000169047/ENSG00000119630/ENSG00000171608/ENSG00000128272/ENSG00000148053/ENSG00000123358/ENSG00000063046/ENSG00000184349/ENSG00000049130/ENSG00000115904/ENSG00000170962/ENSG00000153094/ENSG00000140285/ENSG00000147145/ENSG00000132155/ENSG00000108953
hsa05202	Transcriptional misregulation in cancer	25/529	149/5753	0.00209184153912884	0.0677206644239045	ENSG00000144802/ENSG00000132475/ENSG00000104313/ENSG00000136997/ENSG00000146674/ENSG00000136244/ENSG00000139318/ENSG00000124813/ENSG00000175197/ENSG00000115738/ENSG00000185630/ENSG00000100625/ENSG00000101017/ENSG00000108654/ENSG00000143294/ENSG00000058091/ENSG00000002745/ENSG00000105976/ENSG00000064300/ENSG00000171988/ENSG00000122861/ENSG00000151702/ENSG00000178573/ENSG00000244405/ENSG00000140443	NFKBIZ/H3F3B/EYA1/MYC/IGFBP3/IL6/DUSP6/RUNX2/DDIT3/ID2/PBX1/SIX4/CD40/DDX5/PRCC/CDK14/WNT16/MET/NGFR/JMJD1C/PLAU/FLI1/MAF/ETV5/IGF1R	hsa:64332/hsa:3021/hsa:2138/hsa:4609/hsa:3486/hsa:3569/hsa:1848/hsa:860/hsa:1649/hsa:3398/hsa:5087/hsa:51804/hsa:958/hsa:1655/hsa:5546/hsa:5218/hsa:51384/hsa:4233/hsa:4804/hsa:221037/hsa:5328/hsa:2313/hsa:4094/hsa:2119/hsa:3480	25	9	ENSG00000146674/ENSG00000175197/ENSG00000100625/ENSG00000002745/ENSG00000105976/ENSG00000064300/ENSG00000171988/ENSG00000244405/ENSG00000140443	16	ENSG00000144802/ENSG00000132475/ENSG00000104313/ENSG00000136997/ENSG00000136244/ENSG00000139318/ENSG00000124813/ENSG00000115738/ENSG00000185630/ENSG00000101017/ENSG00000108654/ENSG00000143294/ENSG00000058091/ENSG00000122861/ENSG00000151702/ENSG00000178573
hsa04010	MAPK signaling pathway	38/529	259/5753	0.00228371574137656	0.0677206644239045	ENSG00000170345/ENSG00000157445/ENSG00000066468/ENSG00000138675/ENSG00000136997/ENSG00000177606/ENSG00000120129/ENSG00000139318/ENSG00000196924/ENSG00000119630/ENSG00000175197/ENSG00000107968/ENSG00000128272/ENSG00000138166/ENSG00000148053/ENSG00000123358/ENSG00000184349/ENSG00000049130/ENSG00000034152/ENSG00000115904/ENSG00000071054/ENSG00000170962/ENSG00000106211/ENSG00000128591/ENSG00000140285…	FOS/CACNA2D3/FGFR2/FGF5/MYC/JUN/DUSP1/DUSP6/FLNA/PGF/DDIT3/MAP3K8/ATF4/DUSP5/NTRK2/NR4A1/EFNA5/KITLG/MAP2K3/SOS1/MAP4K4/PDGFD/HSPB1/FLNC/FGF7/MET/NGFR/SRF/RRAS/EPHA2/RAF1/HSPA8/MAPK8/RASGRP2/CACNA1H/NLK/IRAK1/IGF1R	hsa:2353/hsa:55799/hsa:2263/hsa:2250/hsa:4609/hsa:3725/hsa:1843/hsa:1848/hsa:2316/hsa:5228/hsa:1649/hsa:1326/hsa:468/hsa:1847/hsa:4915/hsa:3164/hsa:1946/hsa:4254/hsa:5606/hsa:6654/hsa:9448/hsa:80310/hsa:3315/hsa:2318/hsa:2252/hsa:4233/hsa:4804/hsa:6722/hsa:6237/hsa:1969/hsa:5894/hsa:3312/hsa:5599/hsa:10235/hsa:8912/hsa:51701/hsa:3654/hsa:3480	38	16	ENSG00000138675/ENSG00000196924/ENSG00000175197/ENSG00000034152/ENSG00000106211/ENSG00000128591/ENSG00000105976/ENSG00000064300/ENSG00000126458/ENSG00000142627/ENSG00000109971/ENSG00000068831/ENSG00000196557/ENSG00000087095/ENSG00000184216/ENSG00000140443	22	ENSG00000170345/ENSG00000157445/ENSG00000066468/ENSG00000136997/ENSG00000177606/ENSG00000120129/ENSG00000139318/ENSG00000119630/ENSG00000107968/ENSG00000128272/ENSG00000138166/ENSG00000148053/ENSG00000123358/ENSG00000184349/ENSG00000049130/ENSG00000115904/ENSG00000071054/ENSG00000170962/ENSG00000140285/ENSG00000112658/ENSG00000132155/ENSG00000107643
hsa04668	TNF signaling pathway	18/529	96/5753	0.00249576816968804	0.0677206644239045	ENSG00000170345/ENSG00000171223/ENSG00000177606/ENSG00000136244/ENSG00000162692/ENSG00000100906/ENSG00000171608/ENSG00000107968/ENSG00000128272/ENSG00000073756/ENSG00000034152/ENSG00000157227/ENSG00000090339/ENSG00000101384/ENSG00000064012/ENSG00000081041/ENSG00000129465/ENSG00000107643	FOS/JUNB/JUN/IL6/VCAM1/NFKBIA/PIK3CD/MAP3K8/ATF4/PTGS2/MAP2K3/MMP14/ICAM1/JAG1/CASP8/CXCL2/RIPK3/MAPK8	hsa:2353/hsa:3726/hsa:3725/hsa:3569/hsa:7412/hsa:4792/hsa:5293/hsa:1326/hsa:468/hsa:5743/hsa:5606/hsa:4323/hsa:3383/hsa:182/hsa:841/hsa:2920/hsa:11035/hsa:5599	18	4	ENSG00000100906/ENSG00000034152/ENSG00000090339/ENSG00000101384	14	ENSG00000170345/ENSG00000171223/ENSG00000177606/ENSG00000136244/ENSG00000162692/ENSG00000171608/ENSG00000107968/ENSG00000128272/ENSG00000073756/ENSG00000157227/ENSG00000064012/ENSG00000081041/ENSG00000129465/ENSG00000107643
hsa04810	Regulation of actin cytoskeleton	29/529	184/5753	0.00255988765863557	0.0677206644239045	ENSG00000107562/ENSG00000066468/ENSG00000138675/ENSG00000135424/ENSG00000115414/ENSG00000077943/ENSG00000130402/ENSG00000182957/ENSG00000171608/ENSG00000213949/ENSG00000138443/ENSG00000035403/ENSG00000115904/ENSG00000092820/ENSG00000170962/ENSG00000143398/ENSG00000111229/ENSG00000091409/ENSG00000140285/ENSG00000100345/ENSG00000005884/ENSG00000101335/ENSG00000147145/ENSG00000126458/ENSG00000072110…	CXCL12/FGFR2/FGF5/ITGA7/FN1/ITGA8/ACTN4/SPATA13/PIK3CD/ITGA1/ABI2/VCL/SOS1/EZR/PDGFD/PIP5K1A/ARPC3/ITGA6/FGF7/MYH9/ITGA3/MYL9/LPAR4/RRAS/ACTN1/RAF1/ITGB3/ROCK1/GSN	hsa:6387/hsa:2263/hsa:2250/hsa:3679/hsa:2335/hsa:8516/hsa:81/hsa:221178/hsa:5293/hsa:3672/hsa:10152/hsa:7414/hsa:6654/hsa:7430/hsa:80310/hsa:8394/hsa:10094/hsa:3655/hsa:2252/hsa:4627/hsa:3675/hsa:10398/hsa:2846/hsa:6237/hsa:87/hsa:5894/hsa:3690/hsa:6093/hsa:2934	29	16	ENSG00000138675/ENSG00000135424/ENSG00000115414/ENSG00000077943/ENSG00000130402/ENSG00000213949/ENSG00000035403/ENSG00000092820/ENSG00000091409/ENSG00000100345/ENSG00000005884/ENSG00000101335/ENSG00000126458/ENSG00000072110/ENSG00000259207/ENSG00000067900	13	ENSG00000107562/ENSG00000066468/ENSG00000182957/ENSG00000171608/ENSG00000138443/ENSG00000115904/ENSG00000170962/ENSG00000143398/ENSG00000111229/ENSG00000140285/ENSG00000147145/ENSG00000132155/ENSG00000148180
hsa05410	Hypertrophic cardiomyopathy (HCM)	14/529	68/5753	0.00301916633437619	0.0706632956836801	ENSG00000157445/ENSG00000135424/ENSG00000136244/ENSG00000077943/ENSG00000198947/ENSG00000213949/ENSG00000102683/ENSG00000173402/ENSG00000091409/ENSG00000005884/ENSG00000163069/ENSG00000259207/ENSG00000155657/ENSG00000159251	CACNA2D3/ITGA7/IL6/ITGA8/DMD/ITGA1/SGCG/DAG1/ITGA6/ITGA3/SGCB/ITGB3/TTN/ACTC1	hsa:55799/hsa:3679/hsa:3569/hsa:8516/hsa:1756/hsa:3672/hsa:6445/hsa:1605/hsa:3655/hsa:3675/hsa:6443/hsa:3690/hsa:7273/hsa:70	14	9	ENSG00000135424/ENSG00000077943/ENSG00000198947/ENSG00000213949/ENSG00000173402/ENSG00000091409/ENSG00000005884/ENSG00000259207/ENSG00000159251	5	ENSG00000157445/ENSG00000136244/ENSG00000102683/ENSG00000163069/ENSG00000155657
hsa04514	Cell adhesion molecules (CAMs)	18/529	98/5753	0.00315677953226062	0.0706632956836801	ENSG00000124145/ENSG00000154721/ENSG00000162692/ENSG00000077943/ENSG00000170558/ENSG00000038427/ENSG00000073008/ENSG00000182985/ENSG00000108797/ENSG00000013297/ENSG00000142949/ENSG00000101017/ENSG00000162512/ENSG00000090339/ENSG00000091409/ENSG00000090863/ENSG00000169439/ENSG00000162631	SDC4/JAM2/VCAM1/ITGA8/CDH2/VCAN/PVR/CADM1/CNTNAP1/CLDN11/PTPRF/CD40/SDC3/ICAM1/ITGA6/GLG1/SDC2/NTNG1	hsa:6385/hsa:58494/hsa:7412/hsa:8516/hsa:1000/hsa:1462/hsa:5817/hsa:23705/hsa:8506/hsa:5010/hsa:5792/hsa:958/hsa:9672/hsa:3383/hsa:3655/hsa:2734/hsa:6383/hsa:22854	18	10	ENSG00000077943/ENSG00000170558/ENSG00000073008/ENSG00000108797/ENSG00000013297/ENSG00000142949/ENSG00000090339/ENSG00000091409/ENSG00000090863/ENSG00000169439	8	ENSG00000124145/ENSG00000154721/ENSG00000162692/ENSG00000038427/ENSG00000182985/ENSG00000101017/ENSG00000162512/ENSG00000162631
hsa04960	Aldosterone-regulated sodium reabsorption	8/529	30/5753	0.00458297543021647	0.0952604178709281	ENSG00000018625/ENSG00000118515/ENSG00000169047/ENSG00000171608/ENSG00000065054/ENSG00000049759/ENSG00000151623/ENSG00000143153	ATP1A2/SGK1/IRS1/PIK3CD/SLC9A3R2/NEDD4L/NR3C2/ATP1B1	hsa:477/hsa:6446/hsa:3667/hsa:5293/hsa:9351/hsa:23327/hsa:4306/hsa:481	8	3	ENSG00000018625/ENSG00000065054/ENSG00000143153	5	ENSG00000118515/ENSG00000169047/ENSG00000171608/ENSG00000049759/ENSG00000151623
hsa05145	Toxoplasmosis	15/529	81/5753	0.00625291355416649	0.12130652295083	ENSG00000101680/ENSG00000100906/ENSG00000115415/ENSG00000135862/ENSG00000034152/ENSG00000101017/ENSG00000130702/ENSG00000127955/ENSG00000091409/ENSG00000179583/ENSG00000027697/ENSG00000064012/ENSG00000109971/ENSG00000107643/ENSG00000184216	LAMA1/NFKBIA/STAT1/LAMC1/MAP2K3/CD40/LAMA5/GNAI1/ITGA6/CIITA/IFNGR1/CASP8/HSPA8/MAPK8/IRAK1	hsa:284217/hsa:4792/hsa:6772/hsa:3915/hsa:5606/hsa:958/hsa:3911/hsa:2770/hsa:3655/hsa:4261/hsa:3459/hsa:841/hsa:3312/hsa:5599/hsa:3654	15	11	ENSG00000101680/ENSG00000100906/ENSG00000115415/ENSG00000135862/ENSG00000034152/ENSG00000130702/ENSG00000127955/ENSG00000091409/ENSG00000179583/ENSG00000109971/ENSG00000184216	4	ENSG00000101017/ENSG00000027697/ENSG00000064012/ENSG00000107643
hsa04978	Mineral absorption	9/529	39/5753	0.00755897921995674	0.136602627712475	ENSG00000018625/ENSG00000070961/ENSG00000087086/ENSG00000066230/ENSG00000100292/ENSG00000170385/ENSG00000089472/ENSG00000143153/ENSG00000110911	ATP1A2/ATP2B1/FTL/SLC9A3/HMOX1/SLC30A1/HEPH/ATP1B1/SLC11A2	hsa:477/hsa:490/hsa:2512/hsa:6550/hsa:3162/hsa:7779/hsa:9843/hsa:481/hsa:4891	9	4	ENSG00000018625/ENSG00000070961/ENSG00000066230/ENSG00000143153	5	ENSG00000087086/ENSG00000100292/ENSG00000170385/ENSG00000089472/ENSG00000110911
hsa05200	Pathways in cancer	57/529	454/5753	0.00798022223749853	0.136602627712475	ENSG00000107562/ENSG00000170345/ENSG00000074181/ENSG00000101680/ENSG00000066468/ENSG00000138675/ENSG00000136997/ENSG00000177606/ENSG00000137193/ENSG00000136244/ENSG00000115414/ENSG00000128602/ENSG00000081985/ENSG00000100906/ENSG00000119630/ENSG00000171608/ENSG00000115415/ENSG00000135862/ENSG00000134871/ENSG00000100292/ENSG00000134954/ENSG00000187498/ENSG00000049130/ENSG00000073756/ENSG00000196730…	CXCL12/FOS/NOTCH3/LAMA1/FGFR2/FGF5/MYC/JUN/PIM1/IL6/FN1/SMO/IL12RB2/NFKBIA/PGF/PIK3CD/STAT1/LAMC1/COL4A2/HMOX1/ETS1/COL4A1/KITLG/PTGS2/DAPK1/GLI3/LRP5/PTCH1/LPAR3/TXNRD1/LAMA5/SOS1/GSTM3/GNAI1/NOTCH1/WNT16/BCL2L11/ITGA6/SKP1/JAG1/FGF7/MET/MTOR/NCOA3/ITGA3/FZD4/IFNGR1/LPAR4/CASP8/LEF1/MMP2/RAF1/ROCK1/MAPK8/RASGRP2/IGF1R/FRAT2	hsa:6387/hsa:2353/hsa:4854/hsa:284217/hsa:2263/hsa:2250/hsa:4609/hsa:3725/hsa:5292/hsa:3569/hsa:2335/hsa:6608/hsa:3595/hsa:4792/hsa:5228/hsa:5293/hsa:6772/hsa:3915/hsa:1284/hsa:3162/hsa:2113/hsa:1282/hsa:4254/hsa:5743/hsa:1612/hsa:2737/hsa:4041/hsa:5727/hsa:23566/hsa:7296/hsa:3911/hsa:6654/hsa:2947/hsa:2770/hsa:4851/hsa:51384/hsa:10018/hsa:3655/hsa:6500/hsa:182/hsa:2252/hsa:4233/hsa:2475/hsa:8202…	57	29	ENSG00000074181/ENSG00000101680/ENSG00000138675/ENSG00000115414/ENSG00000081985/ENSG00000100906/ENSG00000115415/ENSG00000135862/ENSG00000134871/ENSG00000187498/ENSG00000162337/ENSG00000185920/ENSG00000171517/ENSG00000198431/ENSG00000130702/ENSG00000127955/ENSG00000148400/ENSG00000002745/ENSG00000091409/ENSG00000101384/ENSG00000105976/ENSG00000198793/ENSG00000124151/ENSG00000005884/ENSG00000174804…	28	ENSG00000107562/ENSG00000170345/ENSG00000066468/ENSG00000136997/ENSG00000177606/ENSG00000137193/ENSG00000136244/ENSG00000128602/ENSG00000119630/ENSG00000171608/ENSG00000100292/ENSG00000134954/ENSG00000049130/ENSG00000073756/ENSG00000196730/ENSG00000106571/ENSG00000115904/ENSG00000134202/ENSG00000153094/ENSG00000113558/ENSG00000140285/ENSG00000027697/ENSG00000147145/ENSG00000064012/ENSG00000138795…
hsa05206	MicroRNAs in cancer	26/529	174/5753	0.008510744712459	0.137590372851421	ENSG00000074181/ENSG00000159217/ENSG00000136997/ENSG00000137193/ENSG00000136158/ENSG00000041982/ENSG00000169047/ENSG00000150593/ENSG00000124766/ENSG00000100292/ENSG00000073756/ENSG00000026025/ENSG00000207971/ENSG00000115904/ENSG00000092820/ENSG00000113328/ENSG00000148400/ENSG00000153094/ENSG00000105976/ENSG00000198793/ENSG00000104081/ENSG00000122861/ENSG00000168209/ENSG00000132155/ENSG00000259207…	NOTCH3/IGF2BP1/MYC/PIM1/SPRY2/TNC/IRS1/PDCD4/SOX4/HMOX1/PTGS2/VIM/MIR125B1/SOS1/EZR/CCNG1/NOTCH1/BCL2L11/MET/MTOR/BMF/PLAU/DDIT4/RAF1/ITGB3/ROCK1	hsa:4854/hsa:10642/hsa:4609/hsa:5292/hsa:10253/hsa:3371/hsa:3667/hsa:27250/hsa:6659/hsa:3162/hsa:5743/hsa:7431/hsa:406911/hsa:6654/hsa:7430/hsa:900/hsa:4851/hsa:10018/hsa:4233/hsa:2475/hsa:90427/hsa:5328/hsa:54541/hsa:5894/hsa:3690/hsa:6093	26	10	ENSG00000074181/ENSG00000159217/ENSG00000041982/ENSG00000092820/ENSG00000148400/ENSG00000105976/ENSG00000198793/ENSG00000168209/ENSG00000259207/ENSG00000067900	16	ENSG00000136997/ENSG00000137193/ENSG00000136158/ENSG00000169047/ENSG00000150593/ENSG00000124766/ENSG00000100292/ENSG00000073756/ENSG00000026025/ENSG00000207971/ENSG00000115904/ENSG00000113328/ENSG00000153094/ENSG00000104081/ENSG00000122861/ENSG00000132155
hsa05146	Amoebiasis	14/529	77/5753	0.00955033241594684	0.146270880686344	ENSG00000101680/ENSG00000136244/ENSG00000115414/ENSG00000130402/ENSG00000171608/ENSG00000135862/ENSG00000134871/ENSG00000187498/ENSG00000130702/ENSG00000035403/ENSG00000106211/ENSG00000021355/ENSG00000072110/ENSG00000168542	LAMA1/IL6/FN1/ACTN4/PIK3CD/LAMC1/COL4A2/COL4A1/LAMA5/VCL/HSPB1/SERPINB1/ACTN1/COL3A1	hsa:284217/hsa:3569/hsa:2335/hsa:81/hsa:5293/hsa:3915/hsa:1284/hsa:1282/hsa:3911/hsa:7414/hsa:3315/hsa:1992/hsa:87/hsa:1281	14	10	ENSG00000101680/ENSG00000115414/ENSG00000130402/ENSG00000135862/ENSG00000134871/ENSG00000187498/ENSG00000130702/ENSG00000035403/ENSG00000106211/ENSG00000072110	4	ENSG00000136244/ENSG00000171608/ENSG00000021355/ENSG00000168542
hsa05416	Viral myocarditis	8/529	34/5753	0.0102537745267956	0.149192419364876	ENSG00000143322/ENSG00000198947/ENSG00000102683/ENSG00000101017/ENSG00000173402/ENSG00000090339/ENSG00000064012/ENSG00000163069	ABL2/DMD/SGCG/CD40/DAG1/ICAM1/CASP8/SGCB	hsa:27/hsa:1756/hsa:6445/hsa:958/hsa:1605/hsa:3383/hsa:841/hsa:6443	8	4	ENSG00000143322/ENSG00000198947/ENSG00000173402/ENSG00000090339	4	ENSG00000102683/ENSG00000101017/ENSG00000064012/ENSG00000163069
hsa05144	Malaria	8/529	35/5753	0.0122529893267895	0.169791423528369	ENSG00000136244/ENSG00000162692/ENSG00000136732/ENSG00000101017/ENSG00000090339/ENSG00000105976/ENSG00000169439/ENSG00000123384	IL6/VCAM1/GYPC/CD40/ICAM1/MET/SDC2/LRP1	hsa:3569/hsa:7412/hsa:2995/hsa:958/hsa:3383/hsa:4233/hsa:6383/hsa:4035	8	4	ENSG00000090339/ENSG00000105976/ENSG00000169439/ENSG00000123384	4	ENSG00000136244/ENSG00000162692/ENSG00000136732/ENSG00000101017
hsa05414	Dilated cardiomyopathy (DCM)	13/529	72/5753	0.0129971336049695	0.171916630865733	ENSG00000157445/ENSG00000135424/ENSG00000077943/ENSG00000198947/ENSG00000213949/ENSG00000102683/ENSG00000173402/ENSG00000091409/ENSG00000005884/ENSG00000163069/ENSG00000259207/ENSG00000155657/ENSG00000159251	CACNA2D3/ITGA7/ITGA8/DMD/ITGA1/SGCG/DAG1/ITGA6/ITGA3/SGCB/ITGB3/TTN/ACTC1	hsa:55799/hsa:3679/hsa:8516/hsa:1756/hsa:3672/hsa:6445/hsa:1605/hsa:3655/hsa:3675/hsa:6443/hsa:3690/hsa:7273/hsa:70	13	9	ENSG00000135424/ENSG00000077943/ENSG00000198947/ENSG00000213949/ENSG00000173402/ENSG00000091409/ENSG00000005884/ENSG00000259207/ENSG00000159251	4	ENSG00000157445/ENSG00000102683/ENSG00000163069/ENSG00000155657
hsa00190	Oxidative phosphorylation	19/529	125/5753	0.0191108243477495	0.220370282334169	ENSG00000198888/ENSG00000198763/ENSG00000198938/ENSG00000198712/ENSG00000198727/ENSG00000198899/ENSG00000167283/ENSG00000198886/ENSG00000198804/ENSG00000212907/ENSG00000189043/ENSG00000143882/ENSG00000169020/ENSG00000176340/ENSG00000167863/ENSG00000204370/ENSG00000047249/ENSG00000156467/ENSG00000164919	MT-ND1/MT-ND2/MT-CO3/MT-CO2/MT-CYB/MT-ATP6/ATP5MG/MT-ND4/MT-CO1/MT-ND4L/NDUFA4/ATP6V1C2/ATP5ME/COX8A/ATP5PD/SDHD/ATP6V1H/UQCRB/COX6C	hsa:4535/hsa:4536/hsa:4514/hsa:4513/hsa:4519/hsa:4508/hsa:10632/hsa:4538/hsa:4512/hsa:4539/hsa:4697/hsa:245973/hsa:521/hsa:1351/hsa:10476/hsa:6392/hsa:51606/hsa:7381/hsa:1345	19	1	ENSG00000167863	18	ENSG00000198888/ENSG00000198763/ENSG00000198938/ENSG00000198712/ENSG00000198727/ENSG00000198899/ENSG00000167283/ENSG00000198886/ENSG00000198804/ENSG00000212907/ENSG00000189043/ENSG00000143882/ENSG00000169020/ENSG00000176340/ENSG00000204370/ENSG00000047249/ENSG00000156467/ENSG00000164919
hsa04260	Cardiac muscle contraction	11/529	60/5753	0.0192479331771405	0.220370282334169	ENSG00000018625/ENSG00000157445/ENSG00000198938/ENSG00000198712/ENSG00000198727/ENSG00000198804/ENSG00000176340/ENSG00000143153/ENSG00000156467/ENSG00000159251/ENSG00000164919	ATP1A2/CACNA2D3/MT-CO3/MT-CO2/MT-CYB/MT-CO1/COX8A/ATP1B1/UQCRB/ACTC1/COX6C	hsa:477/hsa:55799/hsa:4514/hsa:4513/hsa:4519/hsa:4512/hsa:1351/hsa:481/hsa:7381/hsa:70/hsa:1345	11	3	ENSG00000018625/ENSG00000143153/ENSG00000159251	8	ENSG00000157445/ENSG00000198938/ENSG00000198712/ENSG00000198727/ENSG00000198804/ENSG00000176340/ENSG00000156467/ENSG00000164919
hsa04670	Leukocyte transendothelial migration	15/529	92/5753	0.0196894410332935	0.220370282334169	ENSG00000107562/ENSG00000154721/ENSG00000162692/ENSG00000130402/ENSG00000171608/ENSG00000154096/ENSG00000013297/ENSG00000035403/ENSG00000092820/ENSG00000127955/ENSG00000090339/ENSG00000101335/ENSG00000072110/ENSG00000087245/ENSG00000067900	CXCL12/JAM2/VCAM1/ACTN4/PIK3CD/THY1/CLDN11/VCL/EZR/GNAI1/ICAM1/MYL9/ACTN1/MMP2/ROCK1	hsa:6387/hsa:58494/hsa:7412/hsa:81/hsa:5293/hsa:7070/hsa:5010/hsa:7414/hsa:7430/hsa:2770/hsa:3383/hsa:10398/hsa:87/hsa:4313/hsa:6093	15	9	ENSG00000130402/ENSG00000013297/ENSG00000035403/ENSG00000092820/ENSG00000127955/ENSG00000090339/ENSG00000101335/ENSG00000072110/ENSG00000067900	6	ENSG00000107562/ENSG00000154721/ENSG00000162692/ENSG00000171608/ENSG00000154096/ENSG00000087245
hsa04933	AGE-RAGE signaling pathway in diabetic complications	15/529	92/5753	0.0196894410332935	0.220370282334169	ENSG00000120738/ENSG00000177606/ENSG00000137193/ENSG00000136244/ENSG00000162692/ENSG00000115414/ENSG00000171608/ENSG00000115415/ENSG00000134871/ENSG00000187498/ENSG00000090339/ENSG00000087245/ENSG00000168542/ENSG00000117525/ENSG00000107643	EGR1/JUN/PIM1/IL6/VCAM1/FN1/PIK3CD/STAT1/COL4A2/COL4A1/ICAM1/MMP2/COL3A1/F3/MAPK8	hsa:1958/hsa:3725/hsa:5292/hsa:3569/hsa:7412/hsa:2335/hsa:5293/hsa:6772/hsa:1284/hsa:1282/hsa:3383/hsa:4313/hsa:1281/hsa:2152/hsa:5599	15	6	ENSG00000115414/ENSG00000115415/ENSG00000134871/ENSG00000187498/ENSG00000090339/ENSG00000117525	9	ENSG00000120738/ENSG00000177606/ENSG00000137193/ENSG00000136244/ENSG00000162692/ENSG00000171608/ENSG00000087245/ENSG00000168542/ENSG00000107643
hsa05224	Breast cancer	19/529	126/5753	0.0206496037090316	0.222556839975118	ENSG00000170345/ENSG00000074181/ENSG00000138675/ENSG00000136997/ENSG00000177606/ENSG00000171608/ENSG00000162337/ENSG00000115904/ENSG00000148400/ENSG00000002745/ENSG00000101384/ENSG00000140285/ENSG00000198793/ENSG00000124151/ENSG00000174804/ENSG00000138795/ENSG00000132155/ENSG00000140443/ENSG00000181274	FOS/NOTCH3/FGF5/MYC/JUN/PIK3CD/LRP5/SOS1/NOTCH1/WNT16/JAG1/FGF7/MTOR/NCOA3/FZD4/LEF1/RAF1/IGF1R/FRAT2	hsa:2353/hsa:4854/hsa:2250/hsa:4609/hsa:3725/hsa:5293/hsa:4041/hsa:6654/hsa:4851/hsa:51384/hsa:182/hsa:2252/hsa:2475/hsa:8202/hsa:8322/hsa:51176/hsa:5894/hsa:3480/hsa:23401	19	11	ENSG00000074181/ENSG00000138675/ENSG00000162337/ENSG00000148400/ENSG00000002745/ENSG00000101384/ENSG00000198793/ENSG00000124151/ENSG00000174804/ENSG00000140443/ENSG00000181274	8	ENSG00000170345/ENSG00000136997/ENSG00000177606/ENSG00000171608/ENSG00000115904/ENSG00000140285/ENSG00000138795/ENSG00000132155
hsa04625	C-type lectin receptor signaling pathway	14/529	85/5753	0.0219233575319565	0.227846322921406	ENSG00000177606/ENSG00000136244/ENSG00000100906/ENSG00000171608/ENSG00000114423/ENSG00000115415/ENSG00000100968/ENSG00000073756/ENSG00000096433/ENSG00000083799/ENSG00000064012/ENSG00000126458/ENSG00000132155/ENSG00000107643	JUN/IL6/NFKBIA/PIK3CD/CBLB/STAT1/NFATC4/PTGS2/ITPR3/CYLD/CASP8/RRAS/RAF1/MAPK8	hsa:3725/hsa:3569/hsa:4792/hsa:5293/hsa:868/hsa:6772/hsa:4776/hsa:5743/hsa:3710/hsa:1540/hsa:841/hsa:6237/hsa:5894/hsa:5599	14	5	ENSG00000100906/ENSG00000114423/ENSG00000115415/ENSG00000096433/ENSG00000126458	9	ENSG00000177606/ENSG00000136244/ENSG00000171608/ENSG00000100968/ENSG00000073756/ENSG00000083799/ENSG00000064012/ENSG00000132155/ENSG00000107643
hsa05418	Fluid shear stress and atherosclerosis	18/529	120/5753	0.0250644323158778	0.244493439425844	ENSG00000170345/ENSG00000124145/ENSG00000127528/ENSG00000177606/ENSG00000120129/ENSG00000162692/ENSG00000171608/ENSG00000116584/ENSG00000100292/ENSG00000134202/ENSG00000090339/ENSG00000169439/ENSG00000188612/ENSG00000063660/ENSG00000087245/ENSG00000259207/ENSG00000107643/ENSG00000116030	FOS/SDC4/KLF2/JUN/DUSP1/VCAM1/PIK3CD/ARHGEF2/HMOX1/GSTM3/ICAM1/SDC2/SUMO2/GPC1/MMP2/ITGB3/MAPK8/SUMO1	hsa:2353/hsa:6385/hsa:10365/hsa:3725/hsa:1843/hsa:7412/hsa:5293/hsa:9181/hsa:3162/hsa:2947/hsa:3383/hsa:6383/hsa:6613/hsa:2817/hsa:4313/hsa:3690/hsa:5599/hsa:7341	18	5	ENSG00000116584/ENSG00000090339/ENSG00000169439/ENSG00000063660/ENSG00000259207	13	ENSG00000170345/ENSG00000124145/ENSG00000127528/ENSG00000177606/ENSG00000120129/ENSG00000162692/ENSG00000171608/ENSG00000100292/ENSG00000134202/ENSG00000188612/ENSG00000087245/ENSG00000107643/ENSG00000116030
hsa05134	Legionellosis	9/529	47/5753	0.0252055092191591	0.244493439425844	ENSG00000013441/ENSG00000136244/ENSG00000100906/ENSG00000156508/ENSG00000144381/ENSG00000152700/ENSG00000064012/ENSG00000081041/ENSG00000109971	CLK1/IL6/NFKBIA/EEF1A1/HSPD1/SAR1B/CASP8/CXCL2/HSPA8	hsa:1195/hsa:3569/hsa:4792/hsa:1915/hsa:3329/hsa:51128/hsa:841/hsa:2920/hsa:3312	9	4	ENSG00000013441/ENSG00000100906/ENSG00000144381/ENSG00000109971	5	ENSG00000136244/ENSG00000156508/ENSG00000152700/ENSG00000064012/ENSG00000081041
hsa04022	cGMP-PKG signaling pathway	20/529	138/5753	0.0264616760318492	0.24579180113596	ENSG00000018625/ENSG00000150594/ENSG00000152402/ENSG00000116741/ENSG00000169047/ENSG00000070961/ENSG00000128272/ENSG00000100968/ENSG00000135643/ENSG00000096433/ENSG00000127955/ENSG00000143153/ENSG00000112658/ENSG00000170214/ENSG00000058668/ENSG00000101335/ENSG00000132155/ENSG00000061918/ENSG00000074370/ENSG00000067900	ATP1A2/ADRA2A/GUCY1A2/RGS2/IRS1/ATP2B1/ATF4/NFATC4/KCNMB4/ITPR3/GNAI1/ATP1B1/SRF/ADRA1B/ATP2B4/MYL9/RAF1/GUCY1B1/ATP2A3/ROCK1	hsa:477/hsa:150/hsa:2977/hsa:5997/hsa:3667/hsa:490/hsa:468/hsa:4776/hsa:27345/hsa:3710/hsa:2770/hsa:481/hsa:6722/hsa:147/hsa:493/hsa:10398/hsa:5894/hsa:2983/hsa:489/hsa:6093	20	10	ENSG00000018625/ENSG00000152402/ENSG00000070961/ENSG00000096433/ENSG00000127955/ENSG00000143153/ENSG00000170214/ENSG00000058668/ENSG00000101335/ENSG00000067900	10	ENSG00000150594/ENSG00000116741/ENSG00000169047/ENSG00000128272/ENSG00000100968/ENSG00000135643/ENSG00000112658/ENSG00000132155/ENSG00000061918/ENSG00000074370
hsa04068	FoxO signaling pathway	18/529	121/5753	0.0270286516713083	0.24579180113596	ENSG00000127528/ENSG00000118515/ENSG00000136244/ENSG00000169047/ENSG00000145632/ENSG00000171608/ENSG00000138764/ENSG00000139112/ENSG00000115904/ENSG00000156804/ENSG00000153094/ENSG00000121691/ENSG00000112096/ENSG00000132155/ENSG00000170989/ENSG00000107643/ENSG00000087095/ENSG00000140443	KLF2/SGK1/IL6/IRS1/PLK2/PIK3CD/CCNG2/GABARAPL1/SOS1/FBXO32/BCL2L11/CAT/SOD2/RAF1/S1PR1/MAPK8/NLK/IGF1R	hsa:10365/hsa:6446/hsa:3569/hsa:3667/hsa:10769/hsa:5293/hsa:901/hsa:23710/hsa:6654/hsa:114907/hsa:10018/hsa:847/hsa:6648/hsa:5894/hsa:1901/hsa:5599/hsa:51701/hsa:3480	18	2	ENSG00000087095/ENSG00000140443	16	ENSG00000127528/ENSG00000118515/ENSG00000136244/ENSG00000169047/ENSG00000145632/ENSG00000171608/ENSG00000138764/ENSG00000139112/ENSG00000115904/ENSG00000156804/ENSG00000153094/ENSG00000121691/ENSG00000112096/ENSG00000132155/ENSG00000170989/ENSG00000107643
hsa01521	EGFR tyrosine kinase inhibitor resistance	12/529	73/5753	0.0328883027667701	0.28148517956265	ENSG00000066468/ENSG00000136244/ENSG00000171608/ENSG00000183087/ENSG00000115904/ENSG00000170962/ENSG00000153094/ENSG00000105976/ENSG00000198793/ENSG00000157168/ENSG00000132155/ENSG00000140443	FGFR2/IL6/PIK3CD/GAS6/SOS1/PDGFD/BCL2L11/MET/MTOR/NRG1/RAF1/IGF1R	hsa:2263/hsa:3569/hsa:5293/hsa:2621/hsa:6654/hsa:80310/hsa:10018/hsa:4233/hsa:2475/hsa:3084/hsa:5894/hsa:3480	12	5	ENSG00000183087/ENSG00000105976/ENSG00000198793/ENSG00000157168/ENSG00000140443	7	ENSG00000066468/ENSG00000136244/ENSG00000171608/ENSG00000115904/ENSG00000170962/ENSG00000153094/ENSG00000132155
hsa05132	Salmonella infection	12/529	73/5753	0.0328883027667701	0.28148517956265	ENSG00000170345/ENSG00000177606/ENSG00000136244/ENSG00000197102/ENSG00000196924/ENSG00000111229/ENSG00000128591/ENSG00000100345/ENSG00000027697/ENSG00000081041/ENSG00000067900/ENSG00000107643	FOS/JUN/IL6/DYNC1H1/FLNA/ARPC3/FLNC/MYH9/IFNGR1/CXCL2/ROCK1/MAPK8	hsa:2353/hsa:3725/hsa:3569/hsa:1778/hsa:2316/hsa:10094/hsa:2318/hsa:4627/hsa:3459/hsa:2920/hsa:6093/hsa:5599	12	5	ENSG00000197102/ENSG00000196924/ENSG00000128591/ENSG00000100345/ENSG00000067900	7	ENSG00000170345/ENSG00000177606/ENSG00000136244/ENSG00000111229/ENSG00000027697/ENSG00000081041/ENSG00000107643
hsa04620	Toll-like receptor signaling pathway	12/529	74/5753	0.036117623057183	0.299096526213167	ENSG00000170345/ENSG00000177606/ENSG00000136244/ENSG00000100906/ENSG00000171608/ENSG00000107968/ENSG00000115415/ENSG00000034152/ENSG00000101017/ENSG00000064012/ENSG00000107643/ENSG00000184216	FOS/JUN/IL6/NFKBIA/PIK3CD/MAP3K8/STAT1/MAP2K3/CD40/CASP8/MAPK8/IRAK1	hsa:2353/hsa:3725/hsa:3569/hsa:4792/hsa:5293/hsa:1326/hsa:6772/hsa:5606/hsa:958/hsa:841/hsa:5599/hsa:3654	12	4	ENSG00000100906/ENSG00000115415/ENSG00000034152/ENSG00000184216	8	ENSG00000170345/ENSG00000177606/ENSG00000136244/ENSG00000171608/ENSG00000107968/ENSG00000101017/ENSG00000064012/ENSG00000107643
hsa04530	Tight junction	20/529	143/5753	0.0370016321088454	0.299096526213167	ENSG00000154721/ENSG00000180353/ENSG00000177606/ENSG00000114019/ENSG00000133392/ENSG00000130402/ENSG00000116584/ENSG00000013297/ENSG00000178184/ENSG00000092820/ENSG00000069869/ENSG00000196465/ENSG00000049759/ENSG00000100345/ENSG00000101335/ENSG00000072110/ENSG00000067900/ENSG00000095203/ENSG00000107643/ENSG00000001626	JAM2/HCLS1/JUN/AMOTL2/MYH11/ACTN4/ARHGEF2/CLDN11/PARD6G/EZR/NEDD4/MYL6B/NEDD4L/MYH9/MYL9/ACTN1/ROCK1/EPB41L4B/MAPK8/CFTR	hsa:58494/hsa:3059/hsa:3725/hsa:51421/hsa:4629/hsa:81/hsa:9181/hsa:5010/hsa:84552/hsa:7430/hsa:4734/hsa:140465/hsa:23327/hsa:4627/hsa:10398/hsa:87/hsa:6093/hsa:54566/hsa:5599/hsa:1080	20	10	ENSG00000133392/ENSG00000130402/ENSG00000116584/ENSG00000013297/ENSG00000092820/ENSG00000100345/ENSG00000101335/ENSG00000072110/ENSG00000067900/ENSG00000095203	10	ENSG00000154721/ENSG00000180353/ENSG00000177606/ENSG00000114019/ENSG00000178184/ENSG00000069869/ENSG00000196465/ENSG00000049759/ENSG00000107643/ENSG00000001626
hsa04658	Th1 and Th2 cell differentiation	11/529	67/5753	0.0404000860034924	0.312620861599074	ENSG00000170345/ENSG00000074181/ENSG00000177606/ENSG00000081985/ENSG00000100906/ENSG00000115415/ENSG00000148400/ENSG00000101384/ENSG00000027697/ENSG00000178573/ENSG00000107643	FOS/NOTCH3/JUN/IL12RB2/NFKBIA/STAT1/NOTCH1/JAG1/IFNGR1/MAF/MAPK8	hsa:2353/hsa:4854/hsa:3725/hsa:3595/hsa:4792/hsa:6772/hsa:4851/hsa:182/hsa:3459/hsa:4094/hsa:5599	11	6	ENSG00000074181/ENSG00000081985/ENSG00000100906/ENSG00000115415/ENSG00000148400/ENSG00000101384	5	ENSG00000170345/ENSG00000177606/ENSG00000027697/ENSG00000178573/ENSG00000107643
hsa05230	Central carbon metabolism in cancer	10/529	59/5753	0.0408233427517691	0.312620861599074	ENSG00000066468/ENSG00000136997/ENSG00000171608/ENSG00000156515/ENSG00000105281/ENSG00000105976/ENSG00000198793/ENSG00000168291/ENSG00000132155/ENSG00000160211	FGFR2/MYC/PIK3CD/HK1/SLC1A5/MET/MTOR/PDHB/RAF1/G6PD	hsa:2263/hsa:4609/hsa:5293/hsa:3098/hsa:6510/hsa:4233/hsa:2475/hsa:5162/hsa:5894/hsa:2539	10	6	ENSG00000156515/ENSG00000105281/ENSG00000105976/ENSG00000198793/ENSG00000168291/ENSG00000160211	4	ENSG00000066468/ENSG00000136997/ENSG00000171608/ENSG00000132155
hsa04024	cAMP signaling pathway	22/529	164/5753	0.0445514584988507	0.332422421106809	ENSG00000170345/ENSG00000018625/ENSG00000136928/ENSG00000177606/ENSG00000113448/ENSG00000100906/ENSG00000070961/ENSG00000171608/ENSG00000099822/ENSG00000105464/ENSG00000106571/ENSG00000116032/ENSG00000185920/ENSG00000127955/ENSG00000143153/ENSG00000058668/ENSG00000101335/ENSG00000126458/ENSG00000132155/ENSG00000067900/ENSG00000107643/ENSG00000001626	FOS/ATP1A2/GABBR2/JUN/PDE4D/NFKBIA/ATP2B1/PIK3CD/HCN2/GRIN2D/GLI3/GRIN3B/PTCH1/GNAI1/ATP1B1/ATP2B4/MYL9/RRAS/RAF1/ROCK1/MAPK8/CFTR	hsa:2353/hsa:477/hsa:9568/hsa:3725/hsa:5144/hsa:4792/hsa:490/hsa:5293/hsa:610/hsa:2906/hsa:2737/hsa:116444/hsa:5727/hsa:2770/hsa:481/hsa:493/hsa:10398/hsa:6237/hsa:5894/hsa:6093/hsa:5599/hsa:1080	22	13	ENSG00000018625/ENSG00000100906/ENSG00000070961/ENSG00000099822/ENSG00000105464/ENSG00000116032/ENSG00000185920/ENSG00000127955/ENSG00000143153/ENSG00000058668/ENSG00000101335/ENSG00000126458/ENSG00000067900	9	ENSG00000170345/ENSG00000136928/ENSG00000177606/ENSG00000113448/ENSG00000171608/ENSG00000106571/ENSG00000132155/ENSG00000107643/ENSG00000001626
hsa04919	Thyroid hormone signaling pathway	15/529	103/5753	0.048386795954163	0.352013940566536	ENSG00000074181/ENSG00000018625/ENSG00000136997/ENSG00000171608/ENSG00000115415/ENSG00000151090/ENSG00000114166/ENSG00000148400/ENSG00000143153/ENSG00000172348/ENSG00000198793/ENSG00000124151/ENSG00000197406/ENSG00000132155/ENSG00000259207	NOTCH3/ATP1A2/MYC/PIK3CD/STAT1/THRB/KAT2B/NOTCH1/ATP1B1/RCAN2/MTOR/NCOA3/DIO3/RAF1/ITGB3	hsa:4854/hsa:477/hsa:4609/hsa:5293/hsa:6772/hsa:7068/hsa:8850/hsa:4851/hsa:481/hsa:10231/hsa:2475/hsa:8202/hsa:1735/hsa:5894/hsa:3690	15	9	ENSG00000074181/ENSG00000018625/ENSG00000115415/ENSG00000148400/ENSG00000143153/ENSG00000172348/ENSG00000198793/ENSG00000124151/ENSG00000259207	6	ENSG00000136997/ENSG00000171608/ENSG00000151090/ENSG00000114166/ENSG00000197406/ENSG00000132155
hsa04520	Adherens junction	11/529	70/5753	0.0531277701879558	0.377077588407199	ENSG00000130402/ENSG00000117155/ENSG00000142949/ENSG00000035403/ENSG00000105976/ENSG00000127329/ENSG00000072110/ENSG00000138795/ENSG00000136153/ENSG00000087095/ENSG00000140443	ACTN4/SSX2IP/PTPRF/VCL/MET/PTPRB/ACTN1/LEF1/LMO7/NLK/IGF1R	hsa:81/hsa:117178/hsa:5792/hsa:7414/hsa:4233/hsa:5787/hsa:87/hsa:51176/hsa:4008/hsa:51701/hsa:3480	11	10	ENSG00000130402/ENSG00000117155/ENSG00000142949/ENSG00000035403/ENSG00000105976/ENSG00000127329/ENSG00000072110/ENSG00000136153/ENSG00000087095/ENSG00000140443	1	ENSG00000138795
hsa05140	Leishmaniasis	8/529	46/5753	0.0559832277652182	0.385005793112341	ENSG00000170345/ENSG00000177606/ENSG00000100906/ENSG00000115415/ENSG00000175130/ENSG00000073756/ENSG00000027697/ENSG00000184216	FOS/JUN/NFKBIA/STAT1/MARCKSL1/PTGS2/IFNGR1/IRAK1	hsa:2353/hsa:3725/hsa:4792/hsa:6772/hsa:65108/hsa:5743/hsa:3459/hsa:3654	8	3	ENSG00000100906/ENSG00000115415/ENSG00000184216	5	ENSG00000170345/ENSG00000177606/ENSG00000175130/ENSG00000073756/ENSG00000027697
hsa05012	Parkinson disease	18/529	132/5753	0.0568908903911707	0.385005793112341	ENSG00000198888/ENSG00000198763/ENSG00000198938/ENSG00000198712/ENSG00000198727/ENSG00000198899/ENSG00000198886/ENSG00000154277/ENSG00000064692/ENSG00000198804/ENSG00000212907/ENSG00000189043/ENSG00000127955/ENSG00000176340/ENSG00000167863/ENSG00000204370/ENSG00000156467/ENSG00000164919	MT-ND1/MT-ND2/MT-CO3/MT-CO2/MT-CYB/MT-ATP6/MT-ND4/UCHL1/SNCAIP/MT-CO1/MT-ND4L/NDUFA4/GNAI1/COX8A/ATP5PD/SDHD/UQCRB/COX6C	hsa:4535/hsa:4536/hsa:4514/hsa:4513/hsa:4519/hsa:4508/hsa:4538/hsa:7345/hsa:9627/hsa:4512/hsa:4539/hsa:4697/hsa:2770/hsa:1351/hsa:10476/hsa:6392/hsa:7381/hsa:1345	18	2	ENSG00000127955/ENSG00000167863	16	ENSG00000198888/ENSG00000198763/ENSG00000198938/ENSG00000198712/ENSG00000198727/ENSG00000198899/ENSG00000198886/ENSG00000154277/ENSG00000064692/ENSG00000198804/ENSG00000212907/ENSG00000189043/ENSG00000176340/ENSG00000204370/ENSG00000156467/ENSG00000164919
hsa04610	Complement and coagulation cascades	9/529	55/5753	0.061457804810506	0.406459572724028	ENSG00000149131/ENSG00000126218/ENSG00000175899/ENSG00000117335/ENSG00000159403/ENSG00000182326/ENSG00000122861/ENSG00000131187/ENSG00000117525	SERPING1/F10/A2M/CD46/C1R/C1S/PLAU/F12/F3	hsa:710/hsa:2159/hsa:2/hsa:4179/hsa:715/hsa:716/hsa:5328/hsa:2161/hsa:2152	9	4	ENSG00000126218/ENSG00000175899/ENSG00000131187/ENSG00000117525	5	ENSG00000149131/ENSG00000117335/ENSG00000159403/ENSG00000182326/ENSG00000122861
hsa01522	Endocrine resistance	13/529	90/5753	0.0666668609686063	0.431112367596988	ENSG00000170345/ENSG00000074181/ENSG00000177606/ENSG00000171608/ENSG00000115904/ENSG00000148400/ENSG00000101384/ENSG00000198793/ENSG00000124151/ENSG00000087245/ENSG00000132155/ENSG00000107643/ENSG00000140443	FOS/NOTCH3/JUN/PIK3CD/SOS1/NOTCH1/JAG1/MTOR/NCOA3/MMP2/RAF1/MAPK8/IGF1R	hsa:2353/hsa:4854/hsa:3725/hsa:5293/hsa:6654/hsa:4851/hsa:182/hsa:2475/hsa:8202/hsa:4313/hsa:5894/hsa:5599/hsa:3480	13	6	ENSG00000074181/ENSG00000148400/ENSG00000101384/ENSG00000198793/ENSG00000124151/ENSG00000140443	7	ENSG00000170345/ENSG00000177606/ENSG00000171608/ENSG00000115904/ENSG00000087245/ENSG00000132155/ENSG00000107643
hsa04932	Non-alcoholic fatty liver disease (NAFLD)	18/529	137/5753	0.0761412974340799	0.481676468550375	ENSG00000177606/ENSG00000136244/ENSG00000198938/ENSG00000198712/ENSG00000198727/ENSG00000169047/ENSG00000175197/ENSG00000198804/ENSG00000171608/ENSG00000128272/ENSG00000189043/ENSG00000153094/ENSG00000176340/ENSG00000064012/ENSG00000204370/ENSG00000156467/ENSG00000107643/ENSG00000164919	JUN/IL6/MT-CO3/MT-CO2/MT-CYB/IRS1/DDIT3/MT-CO1/PIK3CD/ATF4/NDUFA4/BCL2L11/COX8A/CASP8/SDHD/UQCRB/MAPK8/COX6C	hsa:3725/hsa:3569/hsa:4514/hsa:4513/hsa:4519/hsa:3667/hsa:1649/hsa:4512/hsa:5293/hsa:468/hsa:4697/hsa:10018/hsa:1351/hsa:841/hsa:6392/hsa:7381/hsa:5599/hsa:1345	18	1	ENSG00000175197	17	ENSG00000177606/ENSG00000136244/ENSG00000198938/ENSG00000198712/ENSG00000198727/ENSG00000169047/ENSG00000198804/ENSG00000171608/ENSG00000128272/ENSG00000189043/ENSG00000153094/ENSG00000176340/ENSG00000064012/ENSG00000204370/ENSG00000156467/ENSG00000107643/ENSG00000164919
hsa04015	Rap1 signaling pathway	23/529	185/5753	0.0819305210300354	0.507271949356176	ENSG00000066468/ENSG00000138675/ENSG00000119630/ENSG00000171608/ENSG00000184349/ENSG00000049130/ENSG00000034152/ENSG00000178184/ENSG00000171517/ENSG00000077420/ENSG00000127955/ENSG00000170962/ENSG00000140285/ENSG00000105976/ENSG00000064300/ENSG00000147145/ENSG00000126458/ENSG00000142627/ENSG00000132155/ENSG00000259207/ENSG00000171051/ENSG00000068831/ENSG00000140443	FGFR2/FGF5/PGF/PIK3CD/EFNA5/KITLG/MAP2K3/PARD6G/LPAR3/APBB1IP/GNAI1/PDGFD/FGF7/MET/NGFR/LPAR4/RRAS/EPHA2/RAF1/ITGB3/FPR1/RASGRP2/IGF1R	hsa:2263/hsa:2250/hsa:5228/hsa:5293/hsa:1946/hsa:4254/hsa:5606/hsa:84552/hsa:23566/hsa:54518/hsa:2770/hsa:80310/hsa:2252/hsa:4233/hsa:4804/hsa:2846/hsa:6237/hsa:1969/hsa:5894/hsa:3690/hsa:2357/hsa:10235/hsa:3480	23	11	ENSG00000138675/ENSG00000034152/ENSG00000171517/ENSG00000127955/ENSG00000105976/ENSG00000064300/ENSG00000126458/ENSG00000142627/ENSG00000259207/ENSG00000068831/ENSG00000140443	12	ENSG00000066468/ENSG00000119630/ENSG00000171608/ENSG00000184349/ENSG00000049130/ENSG00000178184/ENSG00000077420/ENSG00000170962/ENSG00000140285/ENSG00000147145/ENSG00000132155/ENSG00000171051
hsa04973	Carbohydrate digestion and absorption	5/529	26/5753	0.0843954139657528	0.511647197167376	ENSG00000018625/ENSG00000171608/ENSG00000156515/ENSG00000143153/ENSG00000169962	ATP1A2/PIK3CD/HK1/ATP1B1/TAS1R3	hsa:477/hsa:5293/hsa:3098/hsa:481/hsa:83756	5	4	ENSG00000018625/ENSG00000156515/ENSG00000143153/ENSG00000169962	1	ENSG00000171608
hsa05133	Pertussis	9/529	59/5753	0.0880734897202061	0.523048683848571	ENSG00000170345/ENSG00000177606/ENSG00000136244/ENSG00000149131/ENSG00000127955/ENSG00000159403/ENSG00000182326/ENSG00000107643/ENSG00000184216	FOS/JUN/IL6/SERPING1/GNAI1/C1R/C1S/MAPK8/IRAK1	hsa:2353/hsa:3725/hsa:3569/hsa:710/hsa:2770/hsa:715/hsa:716/hsa:5599/hsa:3654	9	2	ENSG00000127955/ENSG00000184216	7	ENSG00000170345/ENSG00000177606/ENSG00000136244/ENSG00000149131/ENSG00000159403/ENSG00000182326/ENSG00000107643
hsa05215	Prostate cancer	12/529	86/5753	0.0933392052489944	0.532582524067791	ENSG00000066468/ENSG00000100906/ENSG00000171608/ENSG00000128272/ENSG00000115904/ENSG00000170962/ENSG00000198793/ENSG00000122861/ENSG00000138795/ENSG00000132155/ENSG00000244405/ENSG00000140443	FGFR2/NFKBIA/PIK3CD/ATF4/SOS1/PDGFD/MTOR/PLAU/LEF1/RAF1/ETV5/IGF1R	hsa:2263/hsa:4792/hsa:5293/hsa:468/hsa:6654/hsa:80310/hsa:2475/hsa:5328/hsa:51176/hsa:5894/hsa:2119/hsa:3480	12	4	ENSG00000100906/ENSG00000198793/ENSG00000244405/ENSG00000140443	8	ENSG00000066468/ENSG00000171608/ENSG00000128272/ENSG00000115904/ENSG00000170962/ENSG00000122861/ENSG00000138795/ENSG00000132155
hsa05222	Small cell lung cancer	12/529	86/5753	0.0933392052489944	0.532582524067791	ENSG00000101680/ENSG00000136997/ENSG00000115414/ENSG00000100906/ENSG00000171608/ENSG00000135862/ENSG00000134871/ENSG00000187498/ENSG00000073756/ENSG00000130702/ENSG00000091409/ENSG00000005884	LAMA1/MYC/FN1/NFKBIA/PIK3CD/LAMC1/COL4A2/COL4A1/PTGS2/LAMA5/ITGA6/ITGA3	hsa:284217/hsa:4609/hsa:2335/hsa:4792/hsa:5293/hsa:3915/hsa:1284/hsa:1282/hsa:5743/hsa:3911/hsa:3655/hsa:3675	12	9	ENSG00000101680/ENSG00000115414/ENSG00000100906/ENSG00000135862/ENSG00000134871/ENSG00000187498/ENSG00000130702/ENSG00000091409/ENSG00000005884	3	ENSG00000136997/ENSG00000171608/ENSG00000073756
hsa04930	Type II diabetes mellitus	6/529	35/5753	0.0967980005272944	0.541696502950821	ENSG00000169047/ENSG00000171608/ENSG00000156515/ENSG00000198793/ENSG00000120833/ENSG00000107643	IRS1/PIK3CD/HK1/MTOR/SOCS2/MAPK8	hsa:3667/hsa:5293/hsa:3098/hsa:2475/hsa:8835/hsa:5599	6	2	ENSG00000156515/ENSG00000198793	4	ENSG00000169047/ENSG00000171608/ENSG00000120833/ENSG00000107643
hsa04640	Hematopoietic cell lineage	8/529	52/5753	0.100301926859646	0.550714353135039	ENSG00000136244/ENSG00000213949/ENSG00000049130/ENSG00000196549/ENSG00000091409/ENSG00000005884/ENSG00000010278/ENSG00000259207	IL6/ITGA1/KITLG/MME/ITGA6/ITGA3/CD9/ITGB3	hsa:3569/hsa:3672/hsa:4254/hsa:4311/hsa:3655/hsa:3675/hsa:928/hsa:3690	8	4	ENSG00000213949/ENSG00000091409/ENSG00000005884/ENSG00000259207	4	ENSG00000136244/ENSG00000049130/ENSG00000196549/ENSG00000010278
hsa04926	Relaxin signaling pathway	15/529	116/5753	0.109872086457627	0.592088465910545	ENSG00000170345/ENSG00000107796/ENSG00000177606/ENSG00000100906/ENSG00000171608/ENSG00000128272/ENSG00000134871/ENSG00000171509/ENSG00000187498/ENSG00000115904/ENSG00000127955/ENSG00000087245/ENSG00000132155/ENSG00000168542/ENSG00000107643	FOS/ACTA2/JUN/NFKBIA/PIK3CD/ATF4/COL4A2/RXFP1/COL4A1/SOS1/GNAI1/MMP2/RAF1/COL3A1/MAPK8	hsa:2353/hsa:59/hsa:3725/hsa:4792/hsa:5293/hsa:468/hsa:1284/hsa:59350/hsa:1282/hsa:6654/hsa:2770/hsa:4313/hsa:5894/hsa:1281/hsa:5599	15	5	ENSG00000107796/ENSG00000100906/ENSG00000134871/ENSG00000187498/ENSG00000127955	10	ENSG00000170345/ENSG00000177606/ENSG00000171608/ENSG00000128272/ENSG00000171509/ENSG00000115904/ENSG00000087245/ENSG00000132155/ENSG00000168542/ENSG00000107643
hsa05321	Inflammatory bowel disease (IBD)	6/529	37/5753	0.119077926805506	0.624538582149822	ENSG00000177606/ENSG00000136244/ENSG00000081985/ENSG00000115415/ENSG00000027697/ENSG00000178573	JUN/IL6/IL12RB2/STAT1/IFNGR1/MAF	hsa:3725/hsa:3569/hsa:3595/hsa:6772/hsa:3459/hsa:4094	6	2	ENSG00000081985/ENSG00000115415	4	ENSG00000177606/ENSG00000136244/ENSG00000027697/ENSG00000178573
hsa05167	Kaposi sarcoma-associated herpesvirus infection	18/529	146/5753	0.120736249606759	0.624538582149822	ENSG00000170345/ENSG00000136997/ENSG00000177606/ENSG00000136244/ENSG00000100906/ENSG00000171608/ENSG00000115415/ENSG00000100968/ENSG00000073756/ENSG00000139112/ENSG00000096433/ENSG00000090339/ENSG00000198793/ENSG00000027697/ENSG00000064012/ENSG00000081041/ENSG00000132155/ENSG00000107643	FOS/MYC/JUN/IL6/NFKBIA/PIK3CD/STAT1/NFATC4/PTGS2/GABARAPL1/ITPR3/ICAM1/MTOR/IFNGR1/CASP8/CXCL2/RAF1/MAPK8	hsa:2353/hsa:4609/hsa:3725/hsa:3569/hsa:4792/hsa:5293/hsa:6772/hsa:4776/hsa:5743/hsa:23710/hsa:3710/hsa:3383/hsa:2475/hsa:3459/hsa:841/hsa:2920/hsa:5894/hsa:5599	18	5	ENSG00000100906/ENSG00000115415/ENSG00000096433/ENSG00000090339/ENSG00000198793	13	ENSG00000170345/ENSG00000136997/ENSG00000177606/ENSG00000136244/ENSG00000171608/ENSG00000100968/ENSG00000073756/ENSG00000139112/ENSG00000027697/ENSG00000064012/ENSG00000081041/ENSG00000132155/ENSG00000107643
hsa04270	Vascular smooth muscle contraction	13/529	100/5753	0.126333960406294	0.624538582149822	ENSG00000163017/ENSG00000107796/ENSG00000167641/ENSG00000152402/ENSG00000133392/ENSG00000135643/ENSG00000096433/ENSG00000196465/ENSG00000170214/ENSG00000101335/ENSG00000132155/ENSG00000061918/ENSG00000067900	ACTG2/ACTA2/PPP1R14A/GUCY1A2/MYH11/KCNMB4/ITPR3/MYL6B/ADRA1B/MYL9/RAF1/GUCY1B1/ROCK1	hsa:72/hsa:59/hsa:94274/hsa:2977/hsa:4629/hsa:27345/hsa:3710/hsa:140465/hsa:147/hsa:10398/hsa:5894/hsa:2983/hsa:6093	13	9	ENSG00000163017/ENSG00000107796/ENSG00000167641/ENSG00000152402/ENSG00000133392/ENSG00000096433/ENSG00000170214/ENSG00000101335/ENSG00000067900	4	ENSG00000135643/ENSG00000196465/ENSG00000132155/ENSG00000061918
hsa04380	Osteoclast differentiation	12/529	91/5753	0.127958900558913	0.624538582149822	ENSG00000170345/ENSG00000171223/ENSG00000177606/ENSG00000100906/ENSG00000171608/ENSG00000115415/ENSG00000075426/ENSG00000125740/ENSG00000083799/ENSG00000027697/ENSG00000259207/ENSG00000107643	FOS/JUNB/JUN/NFKBIA/PIK3CD/STAT1/FOSL2/FOSB/CYLD/IFNGR1/ITGB3/MAPK8	hsa:2353/hsa:3726/hsa:3725/hsa:4792/hsa:5293/hsa:6772/hsa:2355/hsa:2354/hsa:1540/hsa:3459/hsa:3690/hsa:5599	12	3	ENSG00000100906/ENSG00000115415/ENSG00000259207	9	ENSG00000170345/ENSG00000171223/ENSG00000177606/ENSG00000171608/ENSG00000075426/ENSG00000125740/ENSG00000083799/ENSG00000027697/ENSG00000107643
hsa04928	Parathyroid hormone synthesis, secretion and action	12/529	91/5753	0.127958900558913	0.624538582149822	ENSG00000170345/ENSG00000120738/ENSG00000113448/ENSG00000124813/ENSG00000204103/ENSG00000128272/ENSG00000157227/ENSG00000162337/ENSG00000096433/ENSG00000127955/ENSG00000196531/ENSG00000132155	FOS/EGR1/PDE4D/RUNX2/MAFB/ATF4/MMP14/LRP5/ITPR3/GNAI1/NACA/RAF1	hsa:2353/hsa:1958/hsa:5144/hsa:860/hsa:9935/hsa:468/hsa:4323/hsa:4041/hsa:3710/hsa:2770/hsa:4666/hsa:5894	12	3	ENSG00000162337/ENSG00000096433/ENSG00000127955	9	ENSG00000170345/ENSG00000120738/ENSG00000113448/ENSG00000124813/ENSG00000204103/ENSG00000128272/ENSG00000157227/ENSG00000196531/ENSG00000132155
hsa05164	Influenza A	15/529	119/5753	0.128770841680376	0.624538582149822	ENSG00000177606/ENSG00000136244/ENSG00000100906/ENSG00000171608/ENSG00000115415/ENSG00000034152/ENSG00000128829/ENSG00000090339/ENSG00000134321/ENSG00000179583/ENSG00000027697/ENSG00000120889/ENSG00000132155/ENSG00000109971/ENSG00000107643	JUN/IL6/NFKBIA/PIK3CD/STAT1/MAP2K3/EIF2AK4/ICAM1/RSAD2/CIITA/IFNGR1/TNFRSF10B/RAF1/HSPA8/MAPK8	hsa:3725/hsa:3569/hsa:4792/hsa:5293/hsa:6772/hsa:5606/hsa:440275/hsa:3383/hsa:91543/hsa:4261/hsa:3459/hsa:8795/hsa:5894/hsa:3312/hsa:5599	15	6	ENSG00000100906/ENSG00000115415/ENSG00000034152/ENSG00000090339/ENSG00000179583/ENSG00000109971	9	ENSG00000177606/ENSG00000136244/ENSG00000171608/ENSG00000128829/ENSG00000134321/ENSG00000027697/ENSG00000120889/ENSG00000132155/ENSG00000107643
hsa05030	Cocaine addiction	6/529	38/5753	0.131093458280372	0.625380268189973	ENSG00000177606/ENSG00000105464/ENSG00000128272/ENSG00000116032/ENSG00000125740/ENSG00000127955	JUN/GRIN2D/ATF4/GRIN3B/FOSB/GNAI1	hsa:3725/hsa:2906/hsa:468/hsa:116444/hsa:2354/hsa:2770	6	3	ENSG00000105464/ENSG00000116032/ENSG00000127955	3	ENSG00000177606/ENSG00000128272/ENSG00000125740
hsa04215	Apoptosis - multiple species	5/529	30/5753	0.135939977789188	0.629846994242931	ENSG00000115760/ENSG00000153094/ENSG00000064300/ENSG00000064012/ENSG00000107643	BIRC6/BCL2L11/NGFR/CASP8/MAPK8	hsa:57448/hsa:10018/hsa:4804/hsa:841/hsa:5599	5	2	ENSG00000115760/ENSG00000064300	3	ENSG00000153094/ENSG00000064012/ENSG00000107643
hsa05165	Human papillomavirus infection	32/529	286/5753	0.138200860698237	0.629846994242931	ENSG00000074181/ENSG00000101680/ENSG00000041982/ENSG00000135424/ENSG00000115414/ENSG00000142156/ENSG00000077943/ENSG00000163359/ENSG00000171608/ENSG00000213949/ENSG00000115415/ENSG00000135862/ENSG00000134871/ENSG00000187498/ENSG00000073756/ENSG00000178184/ENSG00000143882/ENSG00000206384/ENSG00000130702/ENSG00000115904/ENSG00000148400/ENSG00000002745/ENSG00000142173/ENSG00000091409/ENSG00000101384…	NOTCH3/LAMA1/TNC/ITGA7/FN1/COL6A1/ITGA8/COL6A3/PIK3CD/ITGA1/STAT1/LAMC1/COL4A2/COL4A1/PTGS2/PARD6G/ATP6V1C2/COL6A6/LAMA5/SOS1/NOTCH1/WNT16/COL6A2/ITGA6/JAG1/MTOR/ITGA3/FZD4/CASP8/RAF1/ITGB3/ATP6V1H	hsa:4854/hsa:284217/hsa:3371/hsa:3679/hsa:2335/hsa:1291/hsa:8516/hsa:1293/hsa:5293/hsa:3672/hsa:6772/hsa:3915/hsa:1284/hsa:1282/hsa:5743/hsa:84552/hsa:245973/hsa:131873/hsa:3911/hsa:6654/hsa:4851/hsa:51384/hsa:1292/hsa:3655/hsa:182/hsa:2475/hsa:3675/hsa:8322/hsa:841/hsa:5894/hsa:3690/hsa:51606	32	24	ENSG00000074181/ENSG00000101680/ENSG00000041982/ENSG00000135424/ENSG00000115414/ENSG00000142156/ENSG00000077943/ENSG00000163359/ENSG00000213949/ENSG00000115415/ENSG00000135862/ENSG00000134871/ENSG00000187498/ENSG00000206384/ENSG00000130702/ENSG00000148400/ENSG00000002745/ENSG00000142173/ENSG00000091409/ENSG00000101384/ENSG00000198793/ENSG00000005884/ENSG00000174804/ENSG00000259207	8	ENSG00000171608/ENSG00000073756/ENSG00000178184/ENSG00000143882/ENSG00000115904/ENSG00000064012/ENSG00000132155/ENSG00000047249
hsa04657	IL-17 signaling pathway	10/529	74/5753	0.138523050280232	0.629846994242931	ENSG00000170345/ENSG00000177606/ENSG00000136244/ENSG00000100906/ENSG00000073756/ENSG00000125740/ENSG00000172156/ENSG00000064012/ENSG00000081041/ENSG00000107643	FOS/JUN/IL6/NFKBIA/PTGS2/FOSB/CCL11/CASP8/CXCL2/MAPK8	hsa:2353/hsa:3725/hsa:3569/hsa:4792/hsa:5743/hsa:2354/hsa:6356/hsa:841/hsa:2920/hsa:5599	10	1	ENSG00000100906	9	ENSG00000170345/ENSG00000177606/ENSG00000136244/ENSG00000073756/ENSG00000125740/ENSG00000172156/ENSG00000064012/ENSG00000081041/ENSG00000107643
hsa04970	Salivary secretion	9/529	66/5753	0.148660514607261	0.644508241939762	ENSG00000018625/ENSG00000152402/ENSG00000070961/ENSG00000109743/ENSG00000096433/ENSG00000143153/ENSG00000170214/ENSG00000058668/ENSG00000061918	ATP1A2/GUCY1A2/ATP2B1/BST1/ITPR3/ATP1B1/ADRA1B/ATP2B4/GUCY1B1	hsa:477/hsa:2977/hsa:490/hsa:683/hsa:3710/hsa:481/hsa:147/hsa:493/hsa:2983	9	8	ENSG00000018625/ENSG00000152402/ENSG00000070961/ENSG00000109743/ENSG00000096433/ENSG00000143153/ENSG00000170214/ENSG00000058668	1	ENSG00000061918
hsa04915	Estrogen signaling pathway	13/529	103/5753	0.148748736516787	0.644508241939762	ENSG00000170345/ENSG00000136928/ENSG00000177606/ENSG00000171345/ENSG00000171608/ENSG00000128272/ENSG00000096433/ENSG00000115904/ENSG00000127955/ENSG00000124151/ENSG00000087245/ENSG00000132155/ENSG00000109971	FOS/GABBR2/JUN/KRT19/PIK3CD/ATF4/ITPR3/SOS1/GNAI1/NCOA3/MMP2/RAF1/HSPA8	hsa:2353/hsa:9568/hsa:3725/hsa:3880/hsa:5293/hsa:468/hsa:3710/hsa:6654/hsa:2770/hsa:8202/hsa:4313/hsa:5894/hsa:3312	13	5	ENSG00000171345/ENSG00000096433/ENSG00000127955/ENSG00000124151/ENSG00000109971	8	ENSG00000170345/ENSG00000136928/ENSG00000177606/ENSG00000171608/ENSG00000128272/ENSG00000115904/ENSG00000087245/ENSG00000132155
hsa05221	Acute myeloid leukemia	8/529	57/5753	0.148784901861769	0.644508241939762	ENSG00000136997/ENSG00000137193/ENSG00000139318/ENSG00000171608/ENSG00000115904/ENSG00000198793/ENSG00000138795/ENSG00000132155	MYC/PIM1/DUSP6/PIK3CD/SOS1/MTOR/LEF1/RAF1	hsa:4609/hsa:5292/hsa:1848/hsa:5293/hsa:6654/hsa:2475/hsa:51176/hsa:5894	8	1	ENSG00000198793	7	ENSG00000136997/ENSG00000137193/ENSG00000139318/ENSG00000171608/ENSG00000115904/ENSG00000138795/ENSG00000132155
hsa00051	Fructose and mannose metabolism	5/529	31/5753	0.150606736948123	0.644508241939762	ENSG00000170525/ENSG00000156515/ENSG00000173540/ENSG00000109107/ENSG00000140263	PFKFB3/HK1/GMPPB/ALDOC/SORD	hsa:5209/hsa:3098/hsa:29925/hsa:230/hsa:6652	5	3	ENSG00000156515/ENSG00000173540/ENSG00000140263	2	ENSG00000170525/ENSG00000109107
hsa04722	Neurotrophin signaling pathway	14/529	113/5753	0.15306630129148	0.64554048805537	ENSG00000177606/ENSG00000169047/ENSG00000100906/ENSG00000171608/ENSG00000128272/ENSG00000148053/ENSG00000090376/ENSG00000115904/ENSG00000166225/ENSG00000064300/ENSG00000132155/ENSG00000107643/ENSG00000108953/ENSG00000184216	JUN/IRS1/NFKBIA/PIK3CD/ATF4/NTRK2/IRAK3/SOS1/FRS2/NGFR/RAF1/MAPK8/YWHAE/IRAK1	hsa:3725/hsa:3667/hsa:4792/hsa:5293/hsa:468/hsa:4915/hsa:11213/hsa:6654/hsa:10818/hsa:4804/hsa:5894/hsa:5599/hsa:7531/hsa:3654	14	3	ENSG00000100906/ENSG00000064300/ENSG00000184216	11	ENSG00000177606/ENSG00000169047/ENSG00000171608/ENSG00000128272/ENSG00000148053/ENSG00000090376/ENSG00000115904/ENSG00000166225/ENSG00000132155/ENSG00000107643/ENSG00000108953
hsa04540	Gap junction	10/529	76/5753	0.156878433579456	0.652166059594595	ENSG00000152661/ENSG00000152402/ENSG00000176014/ENSG00000096433/ENSG00000115904/ENSG00000127955/ENSG00000170962/ENSG00000132155/ENSG00000061918/ENSG00000170312	GJA1/GUCY1A2/TUBB6/ITPR3/SOS1/GNAI1/PDGFD/RAF1/GUCY1B1/CDK1	hsa:2697/hsa:2977/hsa:84617/hsa:3710/hsa:6654/hsa:2770/hsa:80310/hsa:5894/hsa:2983/hsa:983	10	4	ENSG00000152402/ENSG00000176014/ENSG00000096433/ENSG00000127955	6	ENSG00000152661/ENSG00000115904/ENSG00000170962/ENSG00000132155/ENSG00000061918/ENSG00000170312
hsa00500	Starch and sucrose metabolism	4/529	24/5753	0.173722595411566	0.712017961475573	ENSG00000100994/ENSG00000156515/ENSG00000056998/ENSG00000114480	PYGB/HK1/GYG2/GBE1	hsa:5834/hsa:3098/hsa:8908/hsa:2632	4	3	ENSG00000100994/ENSG00000156515/ENSG00000114480	1	ENSG00000056998
hsa04012	ErbB signaling pathway	10/529	78/5753	0.17637530817017	0.712850203854436	ENSG00000136997/ENSG00000177606/ENSG00000143322/ENSG00000171608/ENSG00000114423/ENSG00000115904/ENSG00000198793/ENSG00000157168/ENSG00000132155/ENSG00000107643	MYC/JUN/ABL2/PIK3CD/CBLB/SOS1/MTOR/NRG1/RAF1/MAPK8	hsa:4609/hsa:3725/hsa:27/hsa:5293/hsa:868/hsa:6654/hsa:2475/hsa:3084/hsa:5894/hsa:5599	10	4	ENSG00000143322/ENSG00000114423/ENSG00000198793/ENSG00000157168	6	ENSG00000136997/ENSG00000177606/ENSG00000171608/ENSG00000115904/ENSG00000132155/ENSG00000107643
hsa05020	Prion diseases	4/529	25/5753	0.192821205764826	0.746443547403263	ENSG00000120738/ENSG00000136244/ENSG00000135862/ENSG00000148400	EGR1/IL6/LAMC1/NOTCH1	hsa:1958/hsa:3569/hsa:3915/hsa:4851	4	2	ENSG00000135862/ENSG00000148400	2	ENSG00000120738/ENSG00000136244
hsa05150	Staphylococcus aureus infection	4/529	25/5753	0.192821205764826	0.746443547403263	ENSG00000090339/ENSG00000159403/ENSG00000182326/ENSG00000171051	ICAM1/C1R/C1S/FPR1	hsa:3383/hsa:715/hsa:716/hsa:2357	4	1	ENSG00000090339	3	ENSG00000159403/ENSG00000182326/ENSG00000171051
hsa05166	Human T-cell leukemia virus 1 infection	23/529	207/5753	0.195348360302875	0.746443547403263	ENSG00000170345/ENSG00000120738/ENSG00000136997/ENSG00000177606/ENSG00000136244/ENSG00000162692/ENSG00000100906/ENSG00000171608/ENSG00000128272/ENSG00000100968/ENSG00000134954/ENSG00000099250/ENSG00000101017/ENSG00000114166/ENSG00000164938/ENSG00000002745/ENSG00000090339/ENSG00000112658/ENSG00000100479/ENSG00000174804/ENSG00000126458/ENSG00000106628/ENSG00000107643	FOS/EGR1/MYC/JUN/IL6/VCAM1/NFKBIA/PIK3CD/ATF4/NFATC4/ETS1/NRP1/CD40/KAT2B/TP53INP1/WNT16/ICAM1/SRF/POLE2/FZD4/RRAS/POLD2/MAPK8	hsa:2353/hsa:1958/hsa:4609/hsa:3725/hsa:3569/hsa:7412/hsa:4792/hsa:5293/hsa:468/hsa:4776/hsa:2113/hsa:8829/hsa:958/hsa:8850/hsa:94241/hsa:51384/hsa:3383/hsa:6722/hsa:5427/hsa:8322/hsa:6237/hsa:5425/hsa:5599	23	7	ENSG00000100906/ENSG00000002745/ENSG00000090339/ENSG00000100479/ENSG00000174804/ENSG00000126458/ENSG00000106628	16	ENSG00000170345/ENSG00000120738/ENSG00000136997/ENSG00000177606/ENSG00000136244/ENSG00000162692/ENSG00000171608/ENSG00000128272/ENSG00000100968/ENSG00000134954/ENSG00000099250/ENSG00000101017/ENSG00000114166/ENSG00000164938/ENSG00000112658/ENSG00000107643
hsa04714	Thermogenesis	24/529	217/5753	0.195360264403077	0.746443547403263	ENSG00000198888/ENSG00000198763/ENSG00000198938/ENSG00000198712/ENSG00000198727/ENSG00000198899/ENSG00000167283/ENSG00000198886/ENSG00000198804/ENSG00000109819/ENSG00000212907/ENSG00000074416/ENSG00000034152/ENSG00000189043/ENSG00000115904/ENSG00000166225/ENSG00000169020/ENSG00000176340/ENSG00000198793/ENSG00000167863/ENSG00000204370/ENSG00000110090/ENSG00000156467/ENSG00000164919	MT-ND1/MT-ND2/MT-CO3/MT-CO2/MT-CYB/MT-ATP6/ATP5MG/MT-ND4/MT-CO1/PPARGC1A/MT-ND4L/MGLL/MAP2K3/NDUFA4/SOS1/FRS2/ATP5ME/COX8A/MTOR/ATP5PD/SDHD/CPT1A/UQCRB/COX6C	hsa:4535/hsa:4536/hsa:4514/hsa:4513/hsa:4519/hsa:4508/hsa:10632/hsa:4538/hsa:4512/hsa:10891/hsa:4539/hsa:11343/hsa:5606/hsa:4697/hsa:6654/hsa:10818/hsa:521/hsa:1351/hsa:2475/hsa:10476/hsa:6392/hsa:1374/hsa:7381/hsa:1345	24	5	ENSG00000074416/ENSG00000034152/ENSG00000198793/ENSG00000167863/ENSG00000110090	19	ENSG00000198888/ENSG00000198763/ENSG00000198938/ENSG00000198712/ENSG00000198727/ENSG00000198899/ENSG00000167283/ENSG00000198886/ENSG00000198804/ENSG00000109819/ENSG00000212907/ENSG00000189043/ENSG00000115904/ENSG00000166225/ENSG00000169020/ENSG00000176340/ENSG00000204370/ENSG00000156467/ENSG00000164919
hsa04621	NOD-like receptor signaling pathway	16/529	138/5753	0.197512553780245	0.746443547403263	ENSG00000265972/ENSG00000177606/ENSG00000136244/ENSG00000100906/ENSG00000115415/ENSG00000187688/ENSG00000154451/ENSG00000112851/ENSG00000139112/ENSG00000169604/ENSG00000163297/ENSG00000096433/ENSG00000064012/ENSG00000081041/ENSG00000129465/ENSG00000107643	TXNIP/JUN/IL6/NFKBIA/STAT1/TRPV2/GBP5/ERBIN/GABARAPL1/ANTXR1/ANTXR2/ITPR3/CASP8/CXCL2/RIPK3/MAPK8	hsa:10628/hsa:3725/hsa:3569/hsa:4792/hsa:6772/hsa:51393/hsa:115362/hsa:55914/hsa:23710/hsa:84168/hsa:118429/hsa:3710/hsa:841/hsa:2920/hsa:11035/hsa:5599	16	5	ENSG00000265972/ENSG00000100906/ENSG00000115415/ENSG00000187688/ENSG00000096433	11	ENSG00000177606/ENSG00000136244/ENSG00000154451/ENSG00000112851/ENSG00000139112/ENSG00000169604/ENSG00000163297/ENSG00000064012/ENSG00000081041/ENSG00000129465/ENSG00000107643
hsa05010	Alzheimer disease	18/529	159/5753	0.207570745206894	0.747942352409721	ENSG00000198938/ENSG00000198712/ENSG00000198727/ENSG00000198899/ENSG00000198804/ENSG00000105464/ENSG00000189043/ENSG00000196549/ENSG00000096433/ENSG00000176340/ENSG00000167863/ENSG00000064012/ENSG00000123384/ENSG00000204370/ENSG00000074370/ENSG00000156467/ENSG00000182240/ENSG00000164919	MT-CO3/MT-CO2/MT-CYB/MT-ATP6/MT-CO1/GRIN2D/NDUFA4/MME/ITPR3/COX8A/ATP5PD/CASP8/LRP1/SDHD/ATP2A3/UQCRB/BACE2/COX6C	hsa:4514/hsa:4513/hsa:4519/hsa:4508/hsa:4512/hsa:2906/hsa:4697/hsa:4311/hsa:3710/hsa:1351/hsa:10476/hsa:841/hsa:4035/hsa:6392/hsa:489/hsa:7381/hsa:25825/hsa:1345	18	4	ENSG00000105464/ENSG00000096433/ENSG00000167863/ENSG00000123384	14	ENSG00000198938/ENSG00000198712/ENSG00000198727/ENSG00000198899/ENSG00000198804/ENSG00000189043/ENSG00000196549/ENSG00000176340/ENSG00000064012/ENSG00000204370/ENSG00000074370/ENSG00000156467/ENSG00000182240/ENSG00000164919
hsa05142	Chagas disease (American trypanosomiasis)	10/529	81/5753	0.207599522353173	0.747942352409721	ENSG00000170345/ENSG00000177606/ENSG00000136244/ENSG00000100906/ENSG00000171608/ENSG00000127955/ENSG00000027697/ENSG00000064012/ENSG00000107643/ENSG00000184216	FOS/JUN/IL6/NFKBIA/PIK3CD/GNAI1/IFNGR1/CASP8/MAPK8/IRAK1	hsa:2353/hsa:3725/hsa:3569/hsa:4792/hsa:5293/hsa:2770/hsa:3459/hsa:841/hsa:5599/hsa:3654	10	3	ENSG00000100906/ENSG00000127955/ENSG00000184216	7	ENSG00000170345/ENSG00000177606/ENSG00000136244/ENSG00000171608/ENSG00000027697/ENSG00000064012/ENSG00000107643
hsa04213	Longevity regulating pathway - multiple species	7/529	53/5753	0.210713711434859	0.747942352409721	ENSG00000169047/ENSG00000171608/ENSG00000121691/ENSG00000198793/ENSG00000112096/ENSG00000109971/ENSG00000140443	IRS1/PIK3CD/CAT/MTOR/SOD2/HSPA8/IGF1R	hsa:3667/hsa:5293/hsa:847/hsa:2475/hsa:6648/hsa:3312/hsa:3480	7	3	ENSG00000198793/ENSG00000109971/ENSG00000140443	4	ENSG00000169047/ENSG00000171608/ENSG00000121691/ENSG00000112096
hsa05322	Systemic lupus erythematosus	9/529	72/5753	0.213399089103912	0.747942352409721	ENSG00000132475/ENSG00000270276/ENSG00000130402/ENSG00000101017/ENSG00000099284/ENSG00000159403/ENSG00000182326/ENSG00000184678/ENSG00000072110	H3F3B/HIST2H4B/ACTN4/CD40/H2AFY2/C1R/C1S/HIST2H2BE/ACTN1	hsa:3021/hsa:554313/hsa:81/hsa:958/hsa:55506/hsa:715/hsa:716/hsa:8349/hsa:87	9	3	ENSG00000270276/ENSG00000130402/ENSG00000072110	6	ENSG00000132475/ENSG00000101017/ENSG00000099284/ENSG00000159403/ENSG00000182326/ENSG00000184678
hsa00520	Amino sugar and nucleotide sugar metabolism	6/529	44/5753	0.213854792481155	0.747942352409721	ENSG00000102032/ENSG00000156515/ENSG00000173540/ENSG00000065615/ENSG00000049860/ENSG00000117143	RENBP/HK1/GMPPB/CYB5R4/HEXB/UAP1	hsa:5973/hsa:3098/hsa:29925/hsa:51167/hsa:3074/hsa:6675	6	5	ENSG00000102032/ENSG00000156515/ENSG00000173540/ENSG00000049860/ENSG00000117143	1	ENSG00000065615
hsa05169	Epstein-Barr virus infection	17/529	150/5753	0.214646502596489	0.747942352409721	ENSG00000136997/ENSG00000177606/ENSG00000136244/ENSG00000100906/ENSG00000171608/ENSG00000115415/ENSG00000034152/ENSG00000026025/ENSG00000168032/ENSG00000101017/ENSG00000069869/ENSG00000153094/ENSG00000090339/ENSG00000138185/ENSG00000064012/ENSG00000107643/ENSG00000184216	MYC/JUN/IL6/NFKBIA/PIK3CD/STAT1/MAP2K3/VIM/ENTPD3/CD40/NEDD4/BCL2L11/ICAM1/ENTPD1/CASP8/MAPK8/IRAK1	hsa:4609/hsa:3725/hsa:3569/hsa:4792/hsa:5293/hsa:6772/hsa:5606/hsa:7431/hsa:956/hsa:958/hsa:4734/hsa:10018/hsa:3383/hsa:953/hsa:841/hsa:5599/hsa:3654	17	5	ENSG00000100906/ENSG00000115415/ENSG00000034152/ENSG00000090339/ENSG00000184216	12	ENSG00000136997/ENSG00000177606/ENSG00000136244/ENSG00000171608/ENSG00000026025/ENSG00000168032/ENSG00000101017/ENSG00000069869/ENSG00000153094/ENSG00000138185/ENSG00000064012/ENSG00000107643
hsa05210	Colorectal cancer	10/529	82/5753	0.218492839163947	0.747942352409721	ENSG00000170345/ENSG00000136997/ENSG00000177606/ENSG00000171608/ENSG00000115904/ENSG00000153094/ENSG00000198793/ENSG00000138795/ENSG00000132155/ENSG00000107643	FOS/MYC/JUN/PIK3CD/SOS1/BCL2L11/MTOR/LEF1/RAF1/MAPK8	hsa:2353/hsa:4609/hsa:3725/hsa:5293/hsa:6654/hsa:10018/hsa:2475/hsa:51176/hsa:5894/hsa:5599	10	1	ENSG00000198793	9	ENSG00000170345/ENSG00000136997/ENSG00000177606/ENSG00000171608/ENSG00000115904/ENSG00000153094/ENSG00000138795/ENSG00000132155/ENSG00000107643
hsa03018	RNA degradation	9/529	73/5753	0.225156255539182	0.747942352409721	ENSG00000159388/ENSG00000183864/ENSG00000133639/ENSG00000144381/ENSG00000111596/ENSG00000039123/ENSG00000038358/ENSG00000154640/ENSG00000120699	BTG2/TOB2/BTG1/HSPD1/CNOT2/MTREX/EDC4/BTG3/EXOSC8	hsa:7832/hsa:10766/hsa:694/hsa:3329/hsa:4848/hsa:23517/hsa:23644/hsa:10950/hsa:11340	9	6	ENSG00000159388/ENSG00000183864/ENSG00000144381/ENSG00000039123/ENSG00000038358/ENSG00000120699	3	ENSG00000133639/ENSG00000111596/ENSG00000154640
hsa00340	Histidine metabolism	3/529	18/5753	0.226091359508592	0.747942352409721	ENSG00000150540/ENSG00000111275/ENSG00000006534	HNMT/ALDH2/ALDH3B1	hsa:3176/hsa:217/hsa:221	3	1	ENSG00000006534	2	ENSG00000150540/ENSG00000111275
hsa04912	GnRH signaling pathway	10/529	83/5753	0.229609320258935	0.747942352409721	ENSG00000120738/ENSG00000177606/ENSG00000128272/ENSG00000034152/ENSG00000157227/ENSG00000096433/ENSG00000115904/ENSG00000087245/ENSG00000132155/ENSG00000107643	EGR1/JUN/ATF4/MAP2K3/MMP14/ITPR3/SOS1/MMP2/RAF1/MAPK8	hsa:1958/hsa:3725/hsa:468/hsa:5606/hsa:4323/hsa:3710/hsa:6654/hsa:4313/hsa:5894/hsa:5599	10	2	ENSG00000034152/ENSG00000096433	8	ENSG00000120738/ENSG00000177606/ENSG00000128272/ENSG00000157227/ENSG00000115904/ENSG00000087245/ENSG00000132155/ENSG00000107643
hsa04150	mTOR signaling pathway	15/529	132/5753	0.229862757753892	0.747942352409721	ENSG00000118515/ENSG00000169047/ENSG00000171608/ENSG00000063046/ENSG00000162337/ENSG00000143882/ENSG00000115904/ENSG00000002745/ENSG00000085415/ENSG00000198793/ENSG00000168209/ENSG00000174804/ENSG00000132155/ENSG00000047249/ENSG00000140443	SGK1/IRS1/PIK3CD/EIF4B/LRP5/ATP6V1C2/SOS1/WNT16/SEH1L/MTOR/DDIT4/FZD4/RAF1/ATP6V1H/IGF1R	hsa:6446/hsa:3667/hsa:5293/hsa:1975/hsa:4041/hsa:245973/hsa:6654/hsa:51384/hsa:81929/hsa:2475/hsa:54541/hsa:8322/hsa:5894/hsa:51606/hsa:3480	15	7	ENSG00000162337/ENSG00000002745/ENSG00000085415/ENSG00000198793/ENSG00000168209/ENSG00000174804/ENSG00000140443	8	ENSG00000118515/ENSG00000169047/ENSG00000171608/ENSG00000063046/ENSG00000143882/ENSG00000115904/ENSG00000132155/ENSG00000047249
hsa04931	Insulin resistance	11/529	93/5753	0.232875490554938	0.747942352409721	ENSG00000136244/ENSG00000119938/ENSG00000169047/ENSG00000100906/ENSG00000100994/ENSG00000171608/ENSG00000109819/ENSG00000142949/ENSG00000198793/ENSG00000110090/ENSG00000107643	IL6/PPP1R3C/IRS1/NFKBIA/PYGB/PIK3CD/PPARGC1A/PTPRF/MTOR/CPT1A/MAPK8	hsa:3569/hsa:5507/hsa:3667/hsa:4792/hsa:5834/hsa:5293/hsa:10891/hsa:5792/hsa:2475/hsa:1374/hsa:5599	11	6	ENSG00000119938/ENSG00000100906/ENSG00000100994/ENSG00000142949/ENSG00000198793/ENSG00000110090	5	ENSG00000136244/ENSG00000169047/ENSG00000171608/ENSG00000109819/ENSG00000107643
hsa04210	Apoptosis	14/529	123/5753	0.238071732110096	0.747942352409721	ENSG00000170345/ENSG00000177606/ENSG00000100906/ENSG00000175197/ENSG00000171608/ENSG00000128272/ENSG00000109861/ENSG00000096433/ENSG00000101160/ENSG00000153094/ENSG00000064012/ENSG00000120889/ENSG00000132155/ENSG00000107643	FOS/JUN/NFKBIA/DDIT3/PIK3CD/ATF4/CTSC/ITPR3/CTSZ/BCL2L11/CASP8/TNFRSF10B/RAF1/MAPK8	hsa:2353/hsa:3725/hsa:4792/hsa:1649/hsa:5293/hsa:468/hsa:1075/hsa:3710/hsa:1522/hsa:10018/hsa:841/hsa:8795/hsa:5894/hsa:5599	14	5	ENSG00000100906/ENSG00000175197/ENSG00000109861/ENSG00000096433/ENSG00000101160	9	ENSG00000170345/ENSG00000177606/ENSG00000171608/ENSG00000128272/ENSG00000153094/ENSG00000064012/ENSG00000120889/ENSG00000132155/ENSG00000107643
hsa05226	Gastric cancer	14/529	123/5753	0.238071732110096	0.747942352409721	ENSG00000066468/ENSG00000138675/ENSG00000136997/ENSG00000171608/ENSG00000162337/ENSG00000115904/ENSG00000002745/ENSG00000140285/ENSG00000105976/ENSG00000198793/ENSG00000174804/ENSG00000138795/ENSG00000132155/ENSG00000181274	FGFR2/FGF5/MYC/PIK3CD/LRP5/SOS1/WNT16/FGF7/MET/MTOR/FZD4/LEF1/RAF1/FRAT2	hsa:2263/hsa:2250/hsa:4609/hsa:5293/hsa:4041/hsa:6654/hsa:51384/hsa:2252/hsa:4233/hsa:2475/hsa:8322/hsa:51176/hsa:5894/hsa:23401	14	7	ENSG00000138675/ENSG00000162337/ENSG00000002745/ENSG00000105976/ENSG00000198793/ENSG00000174804/ENSG00000181274	7	ENSG00000066468/ENSG00000136997/ENSG00000171608/ENSG00000115904/ENSG00000140285/ENSG00000138795/ENSG00000132155
hsa04371	Apelin signaling pathway	14/529	124/5753	0.247483273875786	0.747942352409721	ENSG00000074181/ENSG00000107796/ENSG00000120738/ENSG00000127528/ENSG00000109819/ENSG00000118523/ENSG00000176170/ENSG00000139112/ENSG00000096433/ENSG00000127955/ENSG00000101384/ENSG00000198793/ENSG00000126458/ENSG00000132155	NOTCH3/ACTA2/EGR1/KLF2/PPARGC1A/CTGF/SPHK1/GABARAPL1/ITPR3/GNAI1/JAG1/MTOR/RRAS/RAF1	hsa:4854/hsa:59/hsa:1958/hsa:10365/hsa:10891/hsa:1490/hsa:8877/hsa:23710/hsa:3710/hsa:2770/hsa:182/hsa:2475/hsa:6237/hsa:5894	14	8	ENSG00000074181/ENSG00000107796/ENSG00000176170/ENSG00000096433/ENSG00000127955/ENSG00000101384/ENSG00000198793/ENSG00000126458	6	ENSG00000120738/ENSG00000127528/ENSG00000109819/ENSG00000118523/ENSG00000139112/ENSG00000132155
hsa05225	Hepatocellular carcinoma	16/529	144/5753	0.247875580501478	0.747942352409721	ENSG00000136997/ENSG00000171608/ENSG00000100292/ENSG00000162337/ENSG00000198431/ENSG00000115904/ENSG00000134202/ENSG00000002745/ENSG00000105976/ENSG00000198793/ENSG00000189079/ENSG00000174804/ENSG00000138795/ENSG00000132155/ENSG00000140443/ENSG00000181274	MYC/PIK3CD/HMOX1/LRP5/TXNRD1/SOS1/GSTM3/WNT16/MET/MTOR/ARID2/FZD4/LEF1/RAF1/IGF1R/FRAT2	hsa:4609/hsa:5293/hsa:3162/hsa:4041/hsa:7296/hsa:6654/hsa:2947/hsa:51384/hsa:4233/hsa:2475/hsa:196528/hsa:8322/hsa:51176/hsa:5894/hsa:3480/hsa:23401	16	9	ENSG00000162337/ENSG00000198431/ENSG00000002745/ENSG00000105976/ENSG00000198793/ENSG00000189079/ENSG00000174804/ENSG00000140443/ENSG00000181274	7	ENSG00000136997/ENSG00000171608/ENSG00000100292/ENSG00000115904/ENSG00000134202/ENSG00000138795/ENSG00000132155
hsa04064	NF-kappa B signaling pathway	9/529	75/5753	0.249369477765645	0.747942352409721	ENSG00000107562/ENSG00000162692/ENSG00000100906/ENSG00000073756/ENSG00000101017/ENSG00000090339/ENSG00000122861/ENSG00000081041/ENSG00000184216	CXCL12/VCAM1/NFKBIA/PTGS2/CD40/ICAM1/PLAU/CXCL2/IRAK1	hsa:6387/hsa:7412/hsa:4792/hsa:5743/hsa:958/hsa:3383/hsa:5328/hsa:2920/hsa:3654	9	3	ENSG00000100906/ENSG00000090339/ENSG00000184216	6	ENSG00000107562/ENSG00000162692/ENSG00000073756/ENSG00000101017/ENSG00000122861/ENSG00000081041
hsa04964	Proximal tubule bicarbonate reclamation	3/529	19/5753	0.251535387984116	0.747942352409721	ENSG00000018625/ENSG00000066230/ENSG00000143153	ATP1A2/SLC9A3/ATP1B1	hsa:477/hsa:6550/hsa:481	3	3	ENSG00000018625/ENSG00000066230/ENSG00000143153	0
hsa00310	Lysine degradation	7/529	56/5753	0.252802371868968	0.747942352409721	ENSG00000152952/ENSG00000111275/ENSG00000167548/ENSG00000165671/ENSG00000119689/ENSG00000105953/ENSG00000116731	PLOD2/ALDH2/KMT2D/NSD1/DLST/OGDH/PRDM2	hsa:5352/hsa:217/hsa:8085/hsa:64324/hsa:1743/hsa:4967/hsa:7799	7	3	ENSG00000167548/ENSG00000165671/ENSG00000105953	4	ENSG00000152952/ENSG00000111275/ENSG00000119689/ENSG00000116731
hsa00020	Citrate cycle (TCA cycle)	4/529	28/5753	0.253461802973134	0.747942352409721	ENSG00000119689/ENSG00000105953/ENSG00000168291/ENSG00000204370	DLST/OGDH/PDHB/SDHD	hsa:1743/hsa:4967/hsa:5162/hsa:6392	4	2	ENSG00000105953/ENSG00000168291	2	ENSG00000119689/ENSG00000204370
hsa00410	beta-Alanine metabolism	4/529	28/5753	0.253461802973134	0.747942352409721	ENSG00000111275/ENSG00000088826/ENSG00000183044/ENSG00000006534	ALDH2/SMOX/ABAT/ALDH3B1	hsa:217/hsa:54498/hsa:18/hsa:221	4	2	ENSG00000088826/ENSG00000006534	2	ENSG00000111275/ENSG00000183044
hsa05162	Measles	11/529	95/5753	0.254558215911883	0.747942352409721	ENSG00000136244/ENSG00000100906/ENSG00000171608/ENSG00000114423/ENSG00000115415/ENSG00000128829/ENSG00000117335/ENSG00000027697/ENSG00000120889/ENSG00000109971/ENSG00000184216	IL6/NFKBIA/PIK3CD/CBLB/STAT1/EIF2AK4/CD46/IFNGR1/TNFRSF10B/HSPA8/IRAK1	hsa:3569/hsa:4792/hsa:5293/hsa:868/hsa:6772/hsa:440275/hsa:4179/hsa:3459/hsa:8795/hsa:3312/hsa:3654	11	5	ENSG00000100906/ENSG00000114423/ENSG00000115415/ENSG00000109971/ENSG00000184216	6	ENSG00000136244/ENSG00000171608/ENSG00000128829/ENSG00000117335/ENSG00000027697/ENSG00000120889
hsa05168	Herpes simplex infection	15/529	135/5753	0.257024863371038	0.747942352409721	ENSG00000170345/ENSG00000177606/ENSG00000136244/ENSG00000100906/ENSG00000115415/ENSG00000128829/ENSG00000162227/ENSG00000183684/ENSG00000115875/ENSG00000019582/ENSG00000113558/ENSG00000027697/ENSG00000064012/ENSG00000170312/ENSG00000107643	FOS/JUN/IL6/NFKBIA/STAT1/EIF2AK4/TAF6L/ALYREF/SRSF7/CD74/SKP1/IFNGR1/CASP8/CDK1/MAPK8	hsa:2353/hsa:3725/hsa:3569/hsa:4792/hsa:6772/hsa:440275/hsa:10629/hsa:10189/hsa:6432/hsa:972/hsa:6500/hsa:3459/hsa:841/hsa:983/hsa:5599	15	6	ENSG00000100906/ENSG00000115415/ENSG00000162227/ENSG00000183684/ENSG00000115875/ENSG00000019582	9	ENSG00000170345/ENSG00000177606/ENSG00000136244/ENSG00000128829/ENSG00000113558/ENSG00000027697/ENSG00000064012/ENSG00000170312/ENSG00000107643
hsa04310	Wnt signaling pathway	14/529	126/5753	0.26672022346773	0.757692515158694	ENSG00000136997/ENSG00000177606/ENSG00000095739/ENSG00000104415/ENSG00000100968/ENSG00000162337/ENSG00000002745/ENSG00000113558/ENSG00000174804/ENSG00000138795/ENSG00000107643/ENSG00000278224/ENSG00000087095/ENSG00000181274	MYC/JUN/BAMBI/WISP1/NFATC4/LRP5/WNT16/SKP1/FZD4/LEF1/MAPK8/PRICKLE4/NLK/FRAT2	hsa:4609/hsa:3725/hsa:25805/hsa:8840/hsa:4776/hsa:4041/hsa:51384/hsa:6500/hsa:8322/hsa:51176/hsa:5599/hsa:29964/hsa:51701/hsa:23401	14	7	ENSG00000095739/ENSG00000162337/ENSG00000002745/ENSG00000174804/ENSG00000278224/ENSG00000087095/ENSG00000181274	7	ENSG00000136997/ENSG00000177606/ENSG00000104415/ENSG00000100968/ENSG00000113558/ENSG00000138795/ENSG00000107643
hsa00010	Glycolysis / Gluconeogenesis	7/529	57/5753	0.267364817669975	0.757692515158694	ENSG00000111275/ENSG00000196616/ENSG00000156515/ENSG00000109107/ENSG00000102144/ENSG00000168291/ENSG00000006534	ALDH2/ADH1B/HK1/ALDOC/PGK1/PDHB/ALDH3B1	hsa:217/hsa:125/hsa:3098/hsa:230/hsa:5230/hsa:5162/hsa:221	7	4	ENSG00000196616/ENSG00000156515/ENSG00000168291/ENSG00000006534	3	ENSG00000111275/ENSG00000109107/ENSG00000102144
hsa04216	Ferroptosis	5/529	38/5753	0.268186697805311	0.757692515158694	ENSG00000087086/ENSG00000100292/ENSG00000167468/ENSG00000110911/ENSG00000140941	FTL/HMOX1/GPX4/SLC11A2/MAP1LC3B	hsa:2512/hsa:3162/hsa:2879/hsa:4891/hsa:81631	5	0		5	ENSG00000087086/ENSG00000100292/ENSG00000167468/ENSG00000110911/ENSG00000140941
hsa04350	TGF-beta signaling pathway	9/529	77/5753	0.274407574667712	0.759156187032107	ENSG00000136997/ENSG00000011465/ENSG00000095739/ENSG00000115738/ENSG00000101665/ENSG00000198742/ENSG00000113558/ENSG00000198176/ENSG00000067900	MYC/DCN/BAMBI/ID2/SMAD7/SMURF1/SKP1/TFDP1/ROCK1	hsa:4609/hsa:1634/hsa:25805/hsa:3398/hsa:4092/hsa:57154/hsa:6500/hsa:7027/hsa:6093	9	3	ENSG00000095739/ENSG00000198742/ENSG00000067900	6	ENSG00000136997/ENSG00000011465/ENSG00000115738/ENSG00000101665/ENSG00000113558/ENSG00000198176
hsa04014	Ras signaling pathway	21/529	198/5753	0.275858874857096	0.759156187032107	ENSG00000066468/ENSG00000138675/ENSG00000143322/ENSG00000119630/ENSG00000171608/ENSG00000148053/ENSG00000134954/ENSG00000184349/ENSG00000049130/ENSG00000148680/ENSG00000115904/ENSG00000170962/ENSG00000140285/ENSG00000105976/ENSG00000064300/ENSG00000126458/ENSG00000142627/ENSG00000132155/ENSG00000107643/ENSG00000068831/ENSG00000140443	FGFR2/FGF5/ABL2/PGF/PIK3CD/NTRK2/ETS1/EFNA5/KITLG/HTR7/SOS1/PDGFD/FGF7/MET/NGFR/RRAS/EPHA2/RAF1/MAPK8/RASGRP2/IGF1R	hsa:2263/hsa:2250/hsa:27/hsa:5228/hsa:5293/hsa:4915/hsa:2113/hsa:1946/hsa:4254/hsa:3363/hsa:6654/hsa:80310/hsa:2252/hsa:4233/hsa:4804/hsa:6237/hsa:1969/hsa:5894/hsa:5599/hsa:10235/hsa:3480	21	8	ENSG00000138675/ENSG00000143322/ENSG00000105976/ENSG00000064300/ENSG00000126458/ENSG00000142627/ENSG00000068831/ENSG00000140443	13	ENSG00000066468/ENSG00000119630/ENSG00000171608/ENSG00000148053/ENSG00000134954/ENSG00000184349/ENSG00000049130/ENSG00000148680/ENSG00000115904/ENSG00000170962/ENSG00000140285/ENSG00000132155/ENSG00000107643
hsa03010	Ribosome	14/529	127/5753	0.276531119674926	0.759156187032107	ENSG00000129824/ENSG00000134419/ENSG00000197728/ENSG00000161970/ENSG00000147403/ENSG00000162244/ENSG00000145425/ENSG00000116251/ENSG00000198918/ENSG00000221983/ENSG00000177954/ENSG00000109475/ENSG00000185088/ENSG00000198034	RPS4Y1/RPS15A/RPS26/RPL26/RPL10/RPL29/RPS3A/RPL22/RPL39/UBA52/RPS27/RPL34/RPS27L/RPS4X	hsa:6192/hsa:6210/hsa:6231/hsa:6154/hsa:6134/hsa:6159/hsa:6189/hsa:6146/hsa:6170/hsa:7311/hsa:6232/hsa:6164/hsa:51065/hsa:6191	14	0		14	ENSG00000129824/ENSG00000134419/ENSG00000197728/ENSG00000161970/ENSG00000147403/ENSG00000162244/ENSG00000145425/ENSG00000116251/ENSG00000198918/ENSG00000221983/ENSG00000177954/ENSG00000109475/ENSG00000185088/ENSG00000198034
hsa04742	Taste transduction	5/529	39/5753	0.286498956731099	0.779170059894858	ENSG00000136928/ENSG00000154678/ENSG00000096433/ENSG00000169962/ENSG00000115252	GABBR2/PDE1C/ITPR3/TAS1R3/PDE1A	hsa:9568/hsa:5137/hsa:3710/hsa:83756/hsa:5136	5	3	ENSG00000154678/ENSG00000096433/ENSG00000169962	2	ENSG00000136928/ENSG00000115252
hsa04972	Pancreatic secretion	8/529	69/5753	0.299211994953225	0.787015997117287	ENSG00000018625/ENSG00000070961/ENSG00000109743/ENSG00000096433/ENSG00000143153/ENSG00000058668/ENSG00000074370/ENSG00000001626	ATP1A2/ATP2B1/BST1/ITPR3/ATP1B1/ATP2B4/ATP2A3/CFTR	hsa:477/hsa:490/hsa:683/hsa:3710/hsa:481/hsa:493/hsa:489/hsa:1080	8	6	ENSG00000018625/ENSG00000070961/ENSG00000109743/ENSG00000096433/ENSG00000143153/ENSG00000058668	2	ENSG00000074370/ENSG00000001626
hsa05100	Bacterial invasion of epithelial cells	8/529	69/5753	0.299211994953225	0.787015997117287	ENSG00000180353/ENSG00000115414/ENSG00000171608/ENSG00000035403/ENSG00000111229/ENSG00000105976/ENSG00000100167/ENSG00000168385	HCLS1/FN1/PIK3CD/VCL/ARPC3/MET/SEPT3/SEPT2	hsa:3059/hsa:2335/hsa:5293/hsa:7414/hsa:10094/hsa:4233/hsa:55964/hsa:4735	8	3	ENSG00000115414/ENSG00000035403/ENSG00000105976	5	ENSG00000180353/ENSG00000171608/ENSG00000111229/ENSG00000100167/ENSG00000168385
hsa04910	Insulin signaling pathway	13/529	120/5753	0.308450377234921	0.787015997117287	ENSG00000119938/ENSG00000169047/ENSG00000100994/ENSG00000171608/ENSG00000114423/ENSG00000109819/ENSG00000142949/ENSG00000156515/ENSG00000115904/ENSG00000198793/ENSG00000120833/ENSG00000132155/ENSG00000107643	PPP1R3C/IRS1/PYGB/PIK3CD/CBLB/PPARGC1A/PTPRF/HK1/SOS1/MTOR/SOCS2/RAF1/MAPK8	hsa:5507/hsa:3667/hsa:5834/hsa:5293/hsa:868/hsa:10891/hsa:5792/hsa:3098/hsa:6654/hsa:2475/hsa:8835/hsa:5894/hsa:5599	13	6	ENSG00000119938/ENSG00000100994/ENSG00000114423/ENSG00000142949/ENSG00000156515/ENSG00000198793	7	ENSG00000169047/ENSG00000171608/ENSG00000109819/ENSG00000115904/ENSG00000120833/ENSG00000132155/ENSG00000107643
hsa05130	Pathogenic Escherichia coli infection	6/529	50/5753	0.309861823425469	0.787015997117287	ENSG00000180353/ENSG00000116584/ENSG00000176014/ENSG00000092820/ENSG00000111229/ENSG00000067900	HCLS1/ARHGEF2/TUBB6/EZR/ARPC3/ROCK1	hsa:3059/hsa:9181/hsa:84617/hsa:7430/hsa:10094/hsa:6093	6	4	ENSG00000116584/ENSG00000176014/ENSG00000092820/ENSG00000067900	2	ENSG00000180353/ENSG00000111229
hsa04917	Prolactin signaling pathway	7/529	60/5753	0.312273039092654	0.787015997117287	ENSG00000170345/ENSG00000171608/ENSG00000115415/ENSG00000115904/ENSG00000120833/ENSG00000132155/ENSG00000107643	FOS/PIK3CD/STAT1/SOS1/SOCS2/RAF1/MAPK8	hsa:2353/hsa:5293/hsa:6772/hsa:6654/hsa:8835/hsa:5894/hsa:5599	7	1	ENSG00000115415	6	ENSG00000170345/ENSG00000171608/ENSG00000115904/ENSG00000120833/ENSG00000132155/ENSG00000107643
hsa05120	Epithelial cell signaling in Helicobacter pylori infection	7/529	60/5753	0.312273039092654	0.787015997117287	ENSG00000154721/ENSG00000177606/ENSG00000100906/ENSG00000143882/ENSG00000105976/ENSG00000047249/ENSG00000107643	JAM2/JUN/NFKBIA/ATP6V1C2/MET/ATP6V1H/MAPK8	hsa:58494/hsa:3725/hsa:4792/hsa:245973/hsa:4233/hsa:51606/hsa:5599	7	2	ENSG00000100906/ENSG00000105976	5	ENSG00000154721/ENSG00000177606/ENSG00000143882/ENSG00000047249/ENSG00000107643
hsa05323	Rheumatoid arthritis	7/529	60/5753	0.312273039092654	0.787015997117287	ENSG00000107562/ENSG00000170345/ENSG00000177606/ENSG00000136244/ENSG00000143882/ENSG00000090339/ENSG00000047249	CXCL12/FOS/JUN/IL6/ATP6V1C2/ICAM1/ATP6V1H	hsa:6387/hsa:2353/hsa:3725/hsa:3569/hsa:245973/hsa:3383/hsa:51606	7	1	ENSG00000090339	6	ENSG00000107562/ENSG00000170345/ENSG00000177606/ENSG00000136244/ENSG00000143882/ENSG00000047249
hsa04066	HIF-1 signaling pathway	10/529	90/5753	0.312578278033299	0.787015997117287	ENSG00000136244/ENSG00000170525/ENSG00000171608/ENSG00000100292/ENSG00000156515/ENSG00000198793/ENSG00000102144/ENSG00000027697/ENSG00000168291/ENSG00000140443	IL6/PFKFB3/PIK3CD/HMOX1/HK1/MTOR/PGK1/IFNGR1/PDHB/IGF1R	hsa:3569/hsa:5209/hsa:5293/hsa:3162/hsa:3098/hsa:2475/hsa:5230/hsa:3459/hsa:5162/hsa:3480	10	4	ENSG00000156515/ENSG00000198793/ENSG00000168291/ENSG00000140443	6	ENSG00000136244/ENSG00000170525/ENSG00000171608/ENSG00000100292/ENSG00000102144/ENSG00000027697
hsa04218	Cellular senescence	15/529	141/5753	0.314546530376482	0.787015997117287	ENSG00000136997/ENSG00000146674/ENSG00000136244/ENSG00000185650/ENSG00000171608/ENSG00000100968/ENSG00000134954/ENSG00000034152/ENSG00000096433/ENSG00000198793/ENSG00000113456/ENSG00000152518/ENSG00000126458/ENSG00000132155/ENSG00000170312	MYC/IGFBP3/IL6/ZFP36L1/PIK3CD/NFATC4/ETS1/MAP2K3/ITPR3/MTOR/RAD1/ZFP36L2/RRAS/RAF1/CDK1	hsa:4609/hsa:3486/hsa:3569/hsa:677/hsa:5293/hsa:4776/hsa:2113/hsa:5606/hsa:3710/hsa:2475/hsa:5810/hsa:678/hsa:6237/hsa:5894/hsa:983	15	6	ENSG00000146674/ENSG00000034152/ENSG00000096433/ENSG00000198793/ENSG00000152518/ENSG00000126458	9	ENSG00000136997/ENSG00000136244/ENSG00000185650/ENSG00000171608/ENSG00000100968/ENSG00000134954/ENSG00000113456/ENSG00000132155/ENSG00000170312
hsa00250	Alanine, aspartate and glutamate metabolism	4/529	31/5753	0.317334937114089	0.787015997117287	ENSG00000135821/ENSG00000084774/ENSG00000070669/ENSG00000183044	GLUL/CAD/ASNS/ABAT	hsa:2752/hsa:790/hsa:440/hsa:18	4	2	ENSG00000084774/ENSG00000070669	2	ENSG00000135821/ENSG00000183044
hsa05161	Hepatitis B	13/529	121/5753	0.319133634569897	0.787015997117287	ENSG00000170345/ENSG00000136997/ENSG00000177606/ENSG00000136244/ENSG00000142798/ENSG00000100906/ENSG00000171608/ENSG00000115415/ENSG00000128272/ENSG00000100968/ENSG00000064012/ENSG00000132155/ENSG00000107643	FOS/MYC/JUN/IL6/HSPG2/NFKBIA/PIK3CD/STAT1/ATF4/NFATC4/CASP8/RAF1/MAPK8	hsa:2353/hsa:4609/hsa:3725/hsa:3569/hsa:3339/hsa:4792/hsa:5293/hsa:6772/hsa:468/hsa:4776/hsa:841/hsa:5894/hsa:5599	13	3	ENSG00000142798/ENSG00000100906/ENSG00000115415	10	ENSG00000170345/ENSG00000136997/ENSG00000177606/ENSG00000136244/ENSG00000171608/ENSG00000128272/ENSG00000100968/ENSG00000064012/ENSG00000132155/ENSG00000107643
hsa04921	Oxytocin signaling pathway	14/529	132/5753	0.327204029164484	0.794573538971987	ENSG00000170345/ENSG00000157445/ENSG00000177606/ENSG00000152402/ENSG00000116741/ENSG00000100968/ENSG00000073756/ENSG00000096433/ENSG00000127955/ENSG00000196465/ENSG00000101335/ENSG00000132155/ENSG00000061918/ENSG00000067900	FOS/CACNA2D3/JUN/GUCY1A2/RGS2/NFATC4/PTGS2/ITPR3/GNAI1/MYL6B/MYL9/RAF1/GUCY1B1/ROCK1	hsa:2353/hsa:55799/hsa:3725/hsa:2977/hsa:5997/hsa:4776/hsa:5743/hsa:3710/hsa:2770/hsa:140465/hsa:10398/hsa:5894/hsa:2983/hsa:6093	14	5	ENSG00000152402/ENSG00000096433/ENSG00000127955/ENSG00000101335/ENSG00000067900	9	ENSG00000170345/ENSG00000157445/ENSG00000177606/ENSG00000116741/ENSG00000100968/ENSG00000073756/ENSG00000196465/ENSG00000132155/ENSG00000061918
hsa04072	Phospholipase D signaling pathway	13/529	122/5753	0.32990648057375	0.794573538971987	ENSG00000171608/ENSG00000049130/ENSG00000176170/ENSG00000171517/ENSG00000115904/ENSG00000170962/ENSG00000143398/ENSG00000008256/ENSG00000198793/ENSG00000147145/ENSG00000126458/ENSG00000132155/ENSG00000026652	PIK3CD/KITLG/SPHK1/LPAR3/SOS1/PDGFD/PIP5K1A/CYTH3/MTOR/LPAR4/RRAS/RAF1/AGPAT4	hsa:5293/hsa:4254/hsa:8877/hsa:23566/hsa:6654/hsa:80310/hsa:8394/hsa:9265/hsa:2475/hsa:2846/hsa:6237/hsa:5894/hsa:56895	13	5	ENSG00000176170/ENSG00000171517/ENSG00000008256/ENSG00000198793/ENSG00000126458	8	ENSG00000171608/ENSG00000049130/ENSG00000115904/ENSG00000170962/ENSG00000143398/ENSG00000147145/ENSG00000132155/ENSG00000026652
hsa04924	Renin secretion	6/529	52/5753	0.343476650194351	0.794573538971987	ENSG00000152402/ENSG00000154678/ENSG00000096433/ENSG00000127955/ENSG00000061918/ENSG00000115252	GUCY1A2/PDE1C/ITPR3/GNAI1/GUCY1B1/PDE1A	hsa:2977/hsa:5137/hsa:3710/hsa:2770/hsa:2983/hsa:5136	6	4	ENSG00000152402/ENSG00000154678/ENSG00000096433/ENSG00000127955	2	ENSG00000061918/ENSG00000115252
hsa04976	Bile secretion	6/529	52/5753	0.343476650194351	0.794573538971987	ENSG00000018625/ENSG00000066230/ENSG00000005471/ENSG00000143153/ENSG00000100652/ENSG00000001626	ATP1A2/SLC9A3/ABCB4/ATP1B1/SLC10A1/CFTR	hsa:477/hsa:6550/hsa:5244/hsa:481/hsa:6554/hsa:1080	6	3	ENSG00000018625/ENSG00000066230/ENSG00000143153	3	ENSG00000005471/ENSG00000100652/ENSG00000001626
hsa05217	Basal cell carcinoma	6/529	52/5753	0.343476650194351	0.794573538971987	ENSG00000128602/ENSG00000106571/ENSG00000185920/ENSG00000002745/ENSG00000174804/ENSG00000138795	SMO/GLI3/PTCH1/WNT16/FZD4/LEF1	hsa:6608/hsa:2737/hsa:5727/hsa:51384/hsa:8322/hsa:51176	6	3	ENSG00000185920/ENSG00000002745/ENSG00000174804	3	ENSG00000128602/ENSG00000106571/ENSG00000138795
hsa03015	mRNA surveillance pathway	9/529	83/5753	0.353119260799055	0.794573538971987	ENSG00000005007/ENSG00000157106/ENSG00000183684/ENSG00000090060/ENSG00000153944/ENSG00000071626/ENSG00000111196/ENSG00000149532/ENSG00000070366	UPF1/SMG1/ALYREF/PAPOLA/MSI2/DAZAP1/MAGOHB/CPSF7/SMG6	hsa:5976/hsa:23049/hsa:10189/hsa:10914/hsa:124540/hsa:26528/hsa:55110/hsa:79869/hsa:23293	9	6	ENSG00000005007/ENSG00000157106/ENSG00000183684/ENSG00000071626/ENSG00000111196/ENSG00000070366	3	ENSG00000090060/ENSG00000153944/ENSG00000149532
hsa00860	Porphyrin and chlorophyll metabolism	3/529	23/5753	0.355735801446928	0.794573538971987	ENSG00000100292/ENSG00000089472/ENSG00000103356	HMOX1/HEPH/EARS2	hsa:3162/hsa:9843/hsa:124454	3	1	ENSG00000103356	2	ENSG00000100292/ENSG00000089472
hsa05143	African trypanosomiasis	3/529	23/5753	0.355735801446928	0.794573538971987	ENSG00000136244/ENSG00000162692/ENSG00000090339	IL6/VCAM1/ICAM1	hsa:3569/hsa:7412/hsa:3383	3	1	ENSG00000090339	2	ENSG00000136244/ENSG00000162692
hsa04137	Mitophagy - animal	7/529	63/5753	0.358440921918966	0.794573538971987	ENSG00000177606/ENSG00000104765/ENSG00000128272/ENSG00000139112/ENSG00000136436/ENSG00000126458/ENSG00000107643	JUN/BNIP3L/ATF4/GABARAPL1/CALCOCO2/RRAS/MAPK8	hsa:3725/hsa:665/hsa:468/hsa:23710/hsa:10241/hsa:6237/hsa:5599	7	1	ENSG00000126458	6	ENSG00000177606/ENSG00000104765/ENSG00000128272/ENSG00000139112/ENSG00000136436/ENSG00000107643
hsa05211	Renal cell carcinoma	7/529	63/5753	0.358440921918966	0.794573538971987	ENSG00000177606/ENSG00000171608/ENSG00000134954/ENSG00000143294/ENSG00000115904/ENSG00000105976/ENSG00000132155	JUN/PIK3CD/ETS1/PRCC/SOS1/MET/RAF1	hsa:3725/hsa:5293/hsa:2113/hsa:5546/hsa:6654/hsa:4233/hsa:5894	7	1	ENSG00000105976	6	ENSG00000177606/ENSG00000171608/ENSG00000134954/ENSG00000143294/ENSG00000115904/ENSG00000132155
hsa05218	Melanoma	7/529	63/5753	0.358440921918966	0.794573538971987	ENSG00000138675/ENSG00000171608/ENSG00000170962/ENSG00000140285/ENSG00000105976/ENSG00000132155/ENSG00000140443	FGF5/PIK3CD/PDGFD/FGF7/MET/RAF1/IGF1R	hsa:2250/hsa:5293/hsa:80310/hsa:2252/hsa:4233/hsa:5894/hsa:3480	7	3	ENSG00000138675/ENSG00000105976/ENSG00000140443	4	ENSG00000171608/ENSG00000170962/ENSG00000140285/ENSG00000132155
hsa01200	Carbon metabolism	11/529	104/5753	0.359059677857756	0.794573538971987	ENSG00000177000/ENSG00000156515/ENSG00000119689/ENSG00000121691/ENSG00000105953/ENSG00000109107/ENSG00000102144/ENSG00000168291/ENSG00000204370/ENSG00000160211/ENSG00000197713	MTHFR/HK1/DLST/CAT/OGDH/ALDOC/PGK1/PDHB/SDHD/G6PD/RPE	hsa:4524/hsa:3098/hsa:1743/hsa:847/hsa:4967/hsa:230/hsa:5230/hsa:5162/hsa:6392/hsa:2539/hsa:6120	11	6	ENSG00000177000/ENSG00000156515/ENSG00000105953/ENSG00000168291/ENSG00000160211/ENSG00000197713	5	ENSG00000119689/ENSG00000121691/ENSG00000109107/ENSG00000102144/ENSG00000204370
hsa04730	Long-term depression	6/529	53/5753	0.36042511046152	0.794573538971987	ENSG00000152402/ENSG00000096433/ENSG00000127955/ENSG00000132155/ENSG00000061918/ENSG00000140443	GUCY1A2/ITPR3/GNAI1/RAF1/GUCY1B1/IGF1R	hsa:2977/hsa:3710/hsa:2770/hsa:5894/hsa:2983/hsa:3480	6	4	ENSG00000152402/ENSG00000096433/ENSG00000127955/ENSG00000140443	2	ENSG00000132155/ENSG00000061918
hsa04927	Cortisol synthesis and secretion	6/529	53/5753	0.36042511046152	0.794573538971987	ENSG00000128272/ENSG00000082482/ENSG00000123358/ENSG00000185630/ENSG00000096433/ENSG00000196557	ATF4/KCNK2/NR4A1/PBX1/ITPR3/CACNA1H	hsa:468/hsa:3776/hsa:3164/hsa:5087/hsa:3710/hsa:8912	6	3	ENSG00000082482/ENSG00000096433/ENSG00000196557	3	ENSG00000128272/ENSG00000123358/ENSG00000185630
hsa04060	Cytokine-cytokine receptor interaction	18/529	178/5753	0.37111826350047	0.811995599087494	ENSG00000107562/ENSG00000144476/ENSG00000145824/ENSG00000136244/ENSG00000127863/ENSG00000081985/ENSG00000101017/ENSG00000138379/ENSG00000131080/ENSG00000172156/ENSG00000064300/ENSG00000161921/ENSG00000181634/ENSG00000027697/ENSG00000120889/ENSG00000081041/ENSG00000108700/ENSG00000164404	CXCL12/ACKR3/CXCL14/IL6/TNFRSF19/IL12RB2/CD40/MSTN/EDA2R/CCL11/NGFR/CXCL16/TNFSF15/IFNGR1/TNFRSF10B/CXCL2/CCL8/GDF9	hsa:6387/hsa:57007/hsa:9547/hsa:3569/hsa:55504/hsa:3595/hsa:958/hsa:2660/hsa:60401/hsa:6356/hsa:4804/hsa:58191/hsa:9966/hsa:3459/hsa:8795/hsa:2920/hsa:6355/hsa:2661	18	5	ENSG00000081985/ENSG00000138379/ENSG00000064300/ENSG00000181634/ENSG00000164404	13	ENSG00000107562/ENSG00000144476/ENSG00000145824/ENSG00000136244/ENSG00000127863/ENSG00000101017/ENSG00000131080/ENSG00000172156/ENSG00000161921/ENSG00000027697/ENSG00000120889/ENSG00000081041/ENSG00000108700
hsa05031	Amphetamine addiction	6/529	54/5753	0.377421950653648	0.812054882145184	ENSG00000170345/ENSG00000177606/ENSG00000105464/ENSG00000128272/ENSG00000116032/ENSG00000125740	FOS/JUN/GRIN2D/ATF4/GRIN3B/FOSB	hsa:2353/hsa:3725/hsa:2906/hsa:468/hsa:116444/hsa:2354	6	2	ENSG00000105464/ENSG00000116032	4	ENSG00000170345/ENSG00000177606/ENSG00000128272/ENSG00000125740
hsa04923	Regulation of lipolysis in adipocytes	5/529	44/5753	0.380383514765653	0.812054882145184	ENSG00000169047/ENSG00000171608/ENSG00000073756/ENSG00000074416/ENSG00000127955	IRS1/PIK3CD/PTGS2/MGLL/GNAI1	hsa:3667/hsa:5293/hsa:5743/hsa:11343/hsa:2770	5	2	ENSG00000074416/ENSG00000127955	3	ENSG00000169047/ENSG00000171608/ENSG00000073756
hsa04672	Intestinal immune network for IgA production	3/529	24/5753	0.381737688023409	0.812054882145184	ENSG00000107562/ENSG00000136244/ENSG00000101017	CXCL12/IL6/CD40	hsa:6387/hsa:3569/hsa:958	3	0		3	ENSG00000107562/ENSG00000136244/ENSG00000101017
hsa00380	Tryptophan metabolism	4/529	34/5753	0.382307624927458	0.812054882145184	ENSG00000115919/ENSG00000111275/ENSG00000121691/ENSG00000105953	KYNU/ALDH2/CAT/OGDH	hsa:8942/hsa:217/hsa:847/hsa:4967	4	1	ENSG00000105953	3	ENSG00000115919/ENSG00000111275/ENSG00000121691
hsa04971	Gastric acid secretion	7/529	65/5753	0.389563440566599	0.821470733368698	ENSG00000018625/ENSG00000082482/ENSG00000096433/ENSG00000092820/ENSG00000127955/ENSG00000143153/ENSG00000001626	ATP1A2/KCNK2/ITPR3/EZR/GNAI1/ATP1B1/CFTR	hsa:477/hsa:3776/hsa:3710/hsa:7430/hsa:2770/hsa:481/hsa:1080	7	6	ENSG00000018625/ENSG00000082482/ENSG00000096433/ENSG00000092820/ENSG00000127955/ENSG00000143153	1	ENSG00000001626
hsa04659	Th17 cell differentiation	8/529	76/5753	0.399239448979363	0.82348761607879	ENSG00000170345/ENSG00000177606/ENSG00000136244/ENSG00000100906/ENSG00000115415/ENSG00000198793/ENSG00000027697/ENSG00000107643	FOS/JUN/IL6/NFKBIA/STAT1/MTOR/IFNGR1/MAPK8	hsa:2353/hsa:3725/hsa:3569/hsa:4792/hsa:6772/hsa:2475/hsa:3459/hsa:5599	8	3	ENSG00000100906/ENSG00000115415/ENSG00000198793	5	ENSG00000170345/ENSG00000177606/ENSG00000136244/ENSG00000027697/ENSG00000107643
hsa04660	T cell receptor signaling pathway	8/529	76/5753	0.399239448979363	0.82348761607879	ENSG00000170345/ENSG00000177606/ENSG00000100906/ENSG00000171608/ENSG00000107968/ENSG00000114423/ENSG00000115904/ENSG00000132155	FOS/JUN/NFKBIA/PIK3CD/MAP3K8/CBLB/SOS1/RAF1	hsa:2353/hsa:3725/hsa:4792/hsa:5293/hsa:1326/hsa:868/hsa:6654/hsa:5894	8	2	ENSG00000100906/ENSG00000114423	6	ENSG00000170345/ENSG00000177606/ENSG00000171608/ENSG00000107968/ENSG00000115904/ENSG00000132155
hsa04340	Hedgehog signaling pathway	5/529	45/5753	0.399289002264452	0.82348761607879	ENSG00000128602/ENSG00000180447/ENSG00000106571/ENSG00000185920/ENSG00000198742	SMO/GAS1/GLI3/PTCH1/SMURF1	hsa:6608/hsa:2619/hsa:2737/hsa:5727/hsa:57154	5	2	ENSG00000185920/ENSG00000198742	3	ENSG00000128602/ENSG00000180447/ENSG00000106571
hsa05170	Human immunodeficiency virus 1 infection	17/529	171/5753	0.404639168316992	0.82348761607879	ENSG00000170345/ENSG00000177606/ENSG00000100906/ENSG00000171608/ENSG00000100968/ENSG00000034152/ENSG00000130303/ENSG00000096433/ENSG00000127955/ENSG00000113558/ENSG00000198793/ENSG00000064012/ENSG00000132155/ENSG00000166483/ENSG00000170312/ENSG00000107643/ENSG00000184216	FOS/JUN/NFKBIA/PIK3CD/NFATC4/MAP2K3/BST2/ITPR3/GNAI1/SKP1/MTOR/CASP8/RAF1/WEE1/CDK1/MAPK8/IRAK1	hsa:2353/hsa:3725/hsa:4792/hsa:5293/hsa:4776/hsa:5606/hsa:684/hsa:3710/hsa:2770/hsa:6500/hsa:2475/hsa:841/hsa:5894/hsa:7465/hsa:983/hsa:5599/hsa:3654	17	8	ENSG00000100906/ENSG00000034152/ENSG00000130303/ENSG00000096433/ENSG00000127955/ENSG00000198793/ENSG00000166483/ENSG00000184216	9	ENSG00000170345/ENSG00000177606/ENSG00000171608/ENSG00000100968/ENSG00000113558/ENSG00000064012/ENSG00000132155/ENSG00000170312/ENSG00000107643
hsa00040	Pentose and glucuronate interconversions	2/529	15/5753	0.4074149363063	0.82348761607879	ENSG00000140263/ENSG00000197713	SORD/RPE	hsa:6652/hsa:6120	2	2	ENSG00000140263/ENSG00000197713	0
hsa00030	Pentose phosphate pathway	3/529	25/5753	0.407499026513216	0.82348761607879	ENSG00000109107/ENSG00000160211/ENSG00000197713	ALDOC/G6PD/RPE	hsa:230/hsa:2539/hsa:6120	3	2	ENSG00000160211/ENSG00000197713	1	ENSG00000109107
hsa04662	B cell receptor signaling pathway	6/529	56/5753	0.411430008060825	0.825697464453104	ENSG00000170345/ENSG00000177606/ENSG00000100906/ENSG00000171608/ENSG00000115904/ENSG00000132155	FOS/JUN/NFKBIA/PIK3CD/SOS1/RAF1	hsa:2353/hsa:3725/hsa:4792/hsa:5293/hsa:6654/hsa:5894	6	1	ENSG00000100906	5	ENSG00000170345/ENSG00000177606/ENSG00000171608/ENSG00000115904/ENSG00000132155
hsa05231	Choline metabolism in cancer	9/529	88/5753	0.42078458460027	0.838687083004648	ENSG00000170345/ENSG00000177606/ENSG00000171608/ENSG00000115904/ENSG00000170962/ENSG00000143398/ENSG00000198793/ENSG00000132155/ENSG00000107643	FOS/JUN/PIK3CD/SOS1/PDGFD/PIP5K1A/MTOR/RAF1/MAPK8	hsa:2353/hsa:3725/hsa:5293/hsa:6654/hsa:80310/hsa:8394/hsa:2475/hsa:5894/hsa:5599	9	1	ENSG00000198793	8	ENSG00000170345/ENSG00000177606/ENSG00000171608/ENSG00000115904/ENSG00000170962/ENSG00000143398/ENSG00000132155/ENSG00000107643
hsa04062	Chemokine signaling pathway	14/529	142/5753	0.433412802050872	0.857980444876215	ENSG00000107562/ENSG00000145824/ENSG00000100906/ENSG00000171608/ENSG00000115415/ENSG00000115904/ENSG00000127955/ENSG00000172156/ENSG00000161921/ENSG00000081041/ENSG00000132155/ENSG00000108700/ENSG00000067900/ENSG00000068831	CXCL12/CXCL14/NFKBIA/PIK3CD/STAT1/SOS1/GNAI1/CCL11/CXCL16/CXCL2/RAF1/CCL8/ROCK1/RASGRP2	hsa:6387/hsa:9547/hsa:4792/hsa:5293/hsa:6772/hsa:6654/hsa:2770/hsa:6356/hsa:58191/hsa:2920/hsa:5894/hsa:6355/hsa:6093/hsa:10235	14	5	ENSG00000100906/ENSG00000115415/ENSG00000127955/ENSG00000067900/ENSG00000068831	9	ENSG00000107562/ENSG00000145824/ENSG00000171608/ENSG00000115904/ENSG00000172156/ENSG00000161921/ENSG00000081041/ENSG00000132155/ENSG00000108700
hsa04140	Autophagy - animal	12/529	121/5753	0.436488893165069	0.858231539939426	ENSG00000062716/ENSG00000169047/ENSG00000171608/ENSG00000196730/ENSG00000139112/ENSG00000128829/ENSG00000198793/ENSG00000168209/ENSG00000126458/ENSG00000132155/ENSG00000107643/ENSG00000140443	VMP1/IRS1/PIK3CD/DAPK1/GABARAPL1/EIF2AK4/MTOR/DDIT4/RRAS/RAF1/MAPK8/IGF1R	hsa:81671/hsa:3667/hsa:5293/hsa:1612/hsa:23710/hsa:440275/hsa:2475/hsa:54541/hsa:6237/hsa:5894/hsa:5599/hsa:3480	12	4	ENSG00000198793/ENSG00000168209/ENSG00000126458/ENSG00000140443	8	ENSG00000062716/ENSG00000169047/ENSG00000171608/ENSG00000196730/ENSG00000139112/ENSG00000128829/ENSG00000132155/ENSG00000107643
hsa04211	Longevity regulating pathway	8/529	79/5753	0.442598418770722	0.864403623236779	ENSG00000169047/ENSG00000171608/ENSG00000109819/ENSG00000128272/ENSG00000121691/ENSG00000198793/ENSG00000112096/ENSG00000140443	IRS1/PIK3CD/PPARGC1A/ATF4/CAT/MTOR/SOD2/IGF1R	hsa:3667/hsa:5293/hsa:10891/hsa:468/hsa:847/hsa:2475/hsa:6648/hsa:3480	8	2	ENSG00000198793/ENSG00000140443	6	ENSG00000169047/ENSG00000171608/ENSG00000109819/ENSG00000128272/ENSG00000121691/ENSG00000112096
hsa04650	Natural killer cell mediated cytotoxicity	7/529	69/5753	0.45173029281096	0.870999337356011	ENSG00000171608/ENSG00000115904/ENSG00000090339/ENSG00000027697/ENSG00000111981/ENSG00000120889/ENSG00000132155	PIK3CD/SOS1/ICAM1/IFNGR1/ULBP1/TNFRSF10B/RAF1	hsa:5293/hsa:6654/hsa:3383/hsa:3459/hsa:80329/hsa:8795/hsa:5894	7	1	ENSG00000090339	6	ENSG00000171608/ENSG00000115904/ENSG00000027697/ENSG00000111981/ENSG00000120889/ENSG00000132155
hsa04630	JAK-STAT signaling pathway	11/529	112/5753	0.456274101962047	0.870999337356011	ENSG00000136997/ENSG00000137193/ENSG00000136244/ENSG00000081985/ENSG00000171608/ENSG00000115415/ENSG00000115904/ENSG00000198793/ENSG00000120833/ENSG00000027697/ENSG00000132155	MYC/PIM1/IL6/IL12RB2/PIK3CD/STAT1/SOS1/MTOR/SOCS2/IFNGR1/RAF1	hsa:4609/hsa:5292/hsa:3569/hsa:3595/hsa:5293/hsa:6772/hsa:6654/hsa:2475/hsa:8835/hsa:3459/hsa:5894	11	3	ENSG00000081985/ENSG00000115415/ENSG00000198793	8	ENSG00000136997/ENSG00000137193/ENSG00000136244/ENSG00000171608/ENSG00000115904/ENSG00000120833/ENSG00000027697/ENSG00000132155
hsa00350	Tyrosine metabolism	3/529	27/5753	0.457948105207799	0.870999337356011	ENSG00000196616/ENSG00000080166/ENSG00000006534	ADH1B/DCT/ALDH3B1	hsa:125/hsa:1638/hsa:221	3	2	ENSG00000196616/ENSG00000006534	1	ENSG00000080166
hsa00760	Nicotinate and nicotinamide metabolism	3/529	27/5753	0.457948105207799	0.870999337356011	ENSG00000106733/ENSG00000109743/ENSG00000185013	NMRK1/BST1/NT5C1B	hsa:54981/hsa:683/hsa:93034	3	1	ENSG00000109743	2	ENSG00000106733/ENSG00000185013
hsa00561	Glycerolipid metabolism	5/529	49/5753	0.473919784708901	0.876983883026405	ENSG00000111275/ENSG00000074416/ENSG00000186281/ENSG00000101577/ENSG00000026652	ALDH2/MGLL/GPAT2/LPIN2/AGPAT4	hsa:217/hsa:11343/hsa:150763/hsa:9663/hsa:56895	5	1	ENSG00000074416	4	ENSG00000111275/ENSG00000186281/ENSG00000101577/ENSG00000026652
hsa04664	Fc epsilon RI signaling pathway	5/529	49/5753	0.473919784708901	0.876983883026405	ENSG00000171608/ENSG00000034152/ENSG00000115904/ENSG00000132155/ENSG00000107643	PIK3CD/MAP2K3/SOS1/RAF1/MAPK8	hsa:5293/hsa:5606/hsa:6654/hsa:5894/hsa:5599	5	1	ENSG00000034152	4	ENSG00000171608/ENSG00000115904/ENSG00000132155/ENSG00000107643
hsa04611	Platelet activation	10/529	103/5753	0.477807995887042	0.876983883026405	ENSG00000152402/ENSG00000171608/ENSG00000077420/ENSG00000096433/ENSG00000127955/ENSG00000168542/ENSG00000061918/ENSG00000259207/ENSG00000067900/ENSG00000068831	GUCY1A2/PIK3CD/APBB1IP/ITPR3/GNAI1/COL3A1/GUCY1B1/ITGB3/ROCK1/RASGRP2	hsa:2977/hsa:5293/hsa:54518/hsa:3710/hsa:2770/hsa:1281/hsa:2983/hsa:3690/hsa:6093/hsa:10235	10	6	ENSG00000152402/ENSG00000096433/ENSG00000127955/ENSG00000259207/ENSG00000067900/ENSG00000068831	4	ENSG00000171608/ENSG00000077420/ENSG00000168542/ENSG00000061918
hsa04920	Adipocytokine signaling pathway	6/529	60/5753	0.478658885437862	0.876983883026405	ENSG00000169047/ENSG00000100906/ENSG00000109819/ENSG00000198793/ENSG00000110090/ENSG00000107643	IRS1/NFKBIA/PPARGC1A/MTOR/CPT1A/MAPK8	hsa:3667/hsa:4792/hsa:10891/hsa:2475/hsa:1374/hsa:5599	6	3	ENSG00000100906/ENSG00000198793/ENSG00000110090	3	ENSG00000169047/ENSG00000109819/ENSG00000107643
hsa04115	p53 signaling pathway	7/529	71/5753	0.482407298383974	0.876983883026405	ENSG00000146674/ENSG00000138764/ENSG00000113328/ENSG00000064012/ENSG00000120889/ENSG00000170312/ENSG00000115129	IGFBP3/CCNG2/CCNG1/CASP8/TNFRSF10B/CDK1/TP53I3	hsa:3486/hsa:901/hsa:900/hsa:841/hsa:8795/hsa:983/hsa:9540	7	1	ENSG00000146674	6	ENSG00000138764/ENSG00000113328/ENSG00000064012/ENSG00000120889/ENSG00000170312/ENSG00000115129
hsa00512	Mucin type O-glycan biosynthesis	3/529	28/5753	0.48248646147596	0.876983883026405	ENSG00000100626/ENSG00000176928/ENSG00000110328	GALNT16/GCNT4/GALNT18	hsa:57452/hsa:51301/hsa:374378	3	2	ENSG00000100626/ENSG00000176928	1	ENSG00000110328
hsa05152	Tuberculosis	12/529	125/5753	0.482833372362134	0.876983883026405	ENSG00000136244/ENSG00000115415/ENSG00000176170/ENSG00000144381/ENSG00000019582/ENSG00000179583/ENSG00000027697/ENSG00000064012/ENSG00000132155/ENSG00000047249/ENSG00000107643/ENSG00000184216	IL6/STAT1/SPHK1/HSPD1/CD74/CIITA/IFNGR1/CASP8/RAF1/ATP6V1H/MAPK8/IRAK1	hsa:3569/hsa:6772/hsa:8877/hsa:3329/hsa:972/hsa:4261/hsa:3459/hsa:841/hsa:5894/hsa:51606/hsa:5599/hsa:3654	12	6	ENSG00000115415/ENSG00000176170/ENSG00000144381/ENSG00000019582/ENSG00000179583/ENSG00000184216	6	ENSG00000136244/ENSG00000027697/ENSG00000064012/ENSG00000132155/ENSG00000047249/ENSG00000107643
hsa04925	Aldosterone synthesis and secretion	8/529	82/5753	0.485503363290429	0.876983883026405	ENSG00000018625/ENSG00000070961/ENSG00000128272/ENSG00000123358/ENSG00000096433/ENSG00000143153/ENSG00000058668/ENSG00000196557	ATP1A2/ATP2B1/ATF4/NR4A1/ITPR3/ATP1B1/ATP2B4/CACNA1H	hsa:477/hsa:490/hsa:468/hsa:3164/hsa:3710/hsa:481/hsa:493/hsa:8912	8	6	ENSG00000018625/ENSG00000070961/ENSG00000096433/ENSG00000143153/ENSG00000058668/ENSG00000196557	2	ENSG00000128272/ENSG00000123358
hsa05219	Bladder cancer	4/529	39/5753	0.488217831787896	0.876983883026405	ENSG00000136997/ENSG00000196730/ENSG00000087245/ENSG00000132155	MYC/DAPK1/MMP2/RAF1	hsa:4609/hsa:1612/hsa:4313/hsa:5894	4	0		4	ENSG00000136997/ENSG00000196730/ENSG00000087245/ENSG00000132155
hsa04217	Necroptosis	12/529	126/5753	0.494320208729255	0.880087493614522	ENSG00000100994/ENSG00000135821/ENSG00000115415/ENSG00000087086/ENSG00000099284/ENSG00000083799/ENSG00000027697/ENSG00000255112/ENSG00000064012/ENSG00000120889/ENSG00000129465/ENSG00000107643	PYGB/GLUL/STAT1/FTL/H2AFY2/CYLD/IFNGR1/CHMP1B/CASP8/TNFRSF10B/RIPK3/MAPK8	hsa:5834/hsa:2752/hsa:6772/hsa:2512/hsa:55506/hsa:1540/hsa:3459/hsa:57132/hsa:841/hsa:8795/hsa:11035/hsa:5599	12	2	ENSG00000100994/ENSG00000115415	10	ENSG00000135821/ENSG00000087086/ENSG00000099284/ENSG00000083799/ENSG00000027697/ENSG00000255112/ENSG00000064012/ENSG00000120889/ENSG00000129465/ENSG00000107643
hsa05034	Alcoholism	13/529	137/5753	0.495994326298218	0.880087493614522	ENSG00000132475/ENSG00000270276/ENSG00000105464/ENSG00000128272/ENSG00000148053/ENSG00000116032/ENSG00000099284/ENSG00000125740/ENSG00000115904/ENSG00000127955/ENSG00000112759/ENSG00000184678/ENSG00000132155	H3F3B/HIST2H4B/GRIN2D/ATF4/NTRK2/GRIN3B/H2AFY2/FOSB/SOS1/GNAI1/SLC29A1/HIST2H2BE/RAF1	hsa:3021/hsa:554313/hsa:2906/hsa:468/hsa:4915/hsa:116444/hsa:55506/hsa:2354/hsa:6654/hsa:2770/hsa:2030/hsa:8349/hsa:5894	13	5	ENSG00000270276/ENSG00000105464/ENSG00000116032/ENSG00000127955/ENSG00000112759	8	ENSG00000132475/ENSG00000128272/ENSG00000148053/ENSG00000099284/ENSG00000125740/ENSG00000115904/ENSG00000184678/ENSG00000132155
hsa04141	Protein processing in endoplasmic reticulum	14/529	150/5753	0.518607560409108	0.914635151994245	ENSG00000177239/ENSG00000175197/ENSG00000067167/ENSG00000128272/ENSG00000087074/ENSG00000128829/ENSG00000114850/ENSG00000239264/ENSG00000113558/ENSG00000152700/ENSG00000109971/ENSG00000107643/ENSG00000089597/ENSG00000109332	MAN1B1/DDIT3/TRAM1/ATF4/PPP1R15A/EIF2AK4/SSR3/TXNDC5/SKP1/SAR1B/HSPA8/MAPK8/GANAB/UBE2D3	hsa:11253/hsa:1649/hsa:23471/hsa:468/hsa:23645/hsa:440275/hsa:6747/hsa:81567/hsa:6500/hsa:51128/hsa:3312/hsa:5599/hsa:23193/hsa:7323	14	6	ENSG00000177239/ENSG00000175197/ENSG00000114850/ENSG00000239264/ENSG00000109971/ENSG00000089597	8	ENSG00000067167/ENSG00000128272/ENSG00000087074/ENSG00000128829/ENSG00000113558/ENSG00000152700/ENSG00000107643/ENSG00000109332
hsa05131	Shigellosis	6/529	63/5753	0.527554236370646	0.91784761857417	ENSG00000180353/ENSG00000100906/ENSG00000035403/ENSG00000111229/ENSG00000067900/ENSG00000107643	HCLS1/NFKBIA/VCL/ARPC3/ROCK1/MAPK8	hsa:3059/hsa:4792/hsa:7414/hsa:10094/hsa:6093/hsa:5599	6	3	ENSG00000100906/ENSG00000035403/ENSG00000067900	3	ENSG00000180353/ENSG00000111229/ENSG00000107643
hsa04370	VEGF signaling pathway	5/529	52/5753	0.527872016574372	0.91784761857417	ENSG00000171608/ENSG00000073756/ENSG00000176170/ENSG00000106211/ENSG00000132155	PIK3CD/PTGS2/SPHK1/HSPB1/RAF1	hsa:5293/hsa:5743/hsa:8877/hsa:3315/hsa:5894	5	2	ENSG00000176170/ENSG00000106211	3	ENSG00000171608/ENSG00000073756/ENSG00000132155
hsa04612	Antigen processing and presentation	3/529	30/5753	0.529891408661376	0.91784761857417	ENSG00000019582/ENSG00000179583/ENSG00000109971	CD74/CIITA/HSPA8	hsa:972/hsa:4261/hsa:3312	3	3	ENSG00000019582/ENSG00000179583/ENSG00000109971	0
hsa01230	Biosynthesis of amino acids	6/529	64/5753	0.543440700750474	0.935747005434248	ENSG00000135821/ENSG00000274276/ENSG00000070669/ENSG00000109107/ENSG00000102144/ENSG00000197713	GLUL/CBSL/ASNS/ALDOC/PGK1/RPE	hsa:2752/hsa:102724560/hsa:440/hsa:230/hsa:5230/hsa:6120	6	2	ENSG00000070669/ENSG00000197713	4	ENSG00000135821/ENSG00000274276/ENSG00000109107/ENSG00000102144
hsa00330	Arginine and proline metabolism	4/529	42/5753	0.548131905281925	0.938272849629649	ENSG00000111275/ENSG00000122884/ENSG00000115758/ENSG00000088826	ALDH2/P4HA1/ODC1/SMOX	hsa:217/hsa:5033/hsa:4953/hsa:54498	4	2	ENSG00000115758/ENSG00000088826	2	ENSG00000111275/ENSG00000122884
hsa00532	Glycosaminoglycan biosynthesis - chondroitin sulfate / dermatan sulfate	2/529	20/5753	0.560919806454376	0.954207103582528	ENSG00000123989/ENSG00000122863	CHPF/CHST3	hsa:79586/hsa:9469	2	2	ENSG00000123989/ENSG00000122863	0
hsa04550	Signaling pathways regulating pluripotency of stem cells	10/529	110/5753	0.564317231052318	0.954207103582528	ENSG00000135111/ENSG00000066468/ENSG00000136997/ENSG00000171608/ENSG00000115738/ENSG00000002745/ENSG00000105880/ENSG00000174804/ENSG00000132155/ENSG00000140443	TBX3/FGFR2/MYC/PIK3CD/ID2/WNT16/DLX5/FZD4/RAF1/IGF1R	hsa:6926/hsa:2263/hsa:4609/hsa:5293/hsa:3398/hsa:51384/hsa:1749/hsa:8322/hsa:5894/hsa:3480	10	4	ENSG00000002745/ENSG00000105880/ENSG00000174804/ENSG00000140443	6	ENSG00000135111/ENSG00000066468/ENSG00000136997/ENSG00000171608/ENSG00000115738/ENSG00000132155
hsa04979	Cholesterol metabolism	4/529	43/5753	0.567277762610919	0.954207103582528	ENSG00000135929/ENSG00000007944/ENSG00000163956/ENSG00000123384	CYP27A1/MYLIP/LRPAP1/LRP1	hsa:1593/hsa:29116/hsa:4043/hsa:4035	4	3	ENSG00000007944/ENSG00000163956/ENSG00000123384	1	ENSG00000135929
hsa04666	Fc gamma R-mediated phagocytosis	7/529	77/5753	0.570936129899989	0.954841458625844	ENSG00000171608/ENSG00000175130/ENSG00000176170/ENSG00000143398/ENSG00000111229/ENSG00000132155/ENSG00000148180	PIK3CD/MARCKSL1/SPHK1/PIP5K1A/ARPC3/RAF1/GSN	hsa:5293/hsa:65108/hsa:8877/hsa:8394/hsa:10094/hsa:5894/hsa:2934	7	1	ENSG00000176170	6	ENSG00000171608/ENSG00000175130/ENSG00000143398/ENSG00000111229/ENSG00000132155/ENSG00000148180
hsa05213	Endometrial cancer	5/529	55/5753	0.579247495040788	0.961320177615325	ENSG00000136997/ENSG00000171608/ENSG00000115904/ENSG00000138795/ENSG00000132155	MYC/PIK3CD/SOS1/LEF1/RAF1	hsa:4609/hsa:5293/hsa:6654/hsa:51176/hsa:5894	5	0		5	ENSG00000136997/ENSG00000171608/ENSG00000115904/ENSG00000138795/ENSG00000132155
hsa05163	Human cytomegalovirus infection	16/529	179/5753	0.587090695579356	0.961320177615325	ENSG00000107562/ENSG00000136997/ENSG00000136244/ENSG00000100906/ENSG00000171608/ENSG00000128272/ENSG00000100968/ENSG00000073756/ENSG00000096433/ENSG00000115904/ENSG00000127955/ENSG00000198793/ENSG00000064012/ENSG00000132155/ENSG00000259207/ENSG00000067900	CXCL12/MYC/IL6/NFKBIA/PIK3CD/ATF4/NFATC4/PTGS2/ITPR3/SOS1/GNAI1/MTOR/CASP8/RAF1/ITGB3/ROCK1	hsa:6387/hsa:4609/hsa:3569/hsa:4792/hsa:5293/hsa:468/hsa:4776/hsa:5743/hsa:3710/hsa:6654/hsa:2770/hsa:2475/hsa:841/hsa:5894/hsa:3690/hsa:6093	16	6	ENSG00000100906/ENSG00000096433/ENSG00000127955/ENSG00000198793/ENSG00000259207/ENSG00000067900	10	ENSG00000107562/ENSG00000136997/ENSG00000136244/ENSG00000171608/ENSG00000128272/ENSG00000100968/ENSG00000073756/ENSG00000115904/ENSG00000064012/ENSG00000132155
hsa00650	Butanoate metabolism	2/529	21/5753	0.588024026170199	0.961320177615325	ENSG00000164039/ENSG00000183044	BDH2/ABAT	hsa:56898/hsa:18	2	0		2	ENSG00000164039/ENSG00000183044
hsa05340	Primary immunodeficiency	2/529	21/5753	0.588024026170199	0.961320177615325	ENSG00000101017/ENSG00000179583	CD40/CIITA	hsa:958/hsa:4261	2	1	ENSG00000179583	1	ENSG00000101017
hsa04330	Notch signaling pathway	4/529	45/5753	0.604179693261884	0.973597125639801	ENSG00000074181/ENSG00000114166/ENSG00000148400/ENSG00000101384	NOTCH3/KAT2B/NOTCH1/JAG1	hsa:4854/hsa:8850/hsa:4851/hsa:182	4	3	ENSG00000074181/ENSG00000148400/ENSG00000101384	1	ENSG00000114166
hsa05110	Vibrio cholerae infection	4/529	45/5753	0.604179693261884	0.973597125639801	ENSG00000143882/ENSG00000136240/ENSG00000047249/ENSG00000001626	ATP6V1C2/KDELR2/ATP6V1H/CFTR	hsa:245973/hsa:11014/hsa:51606/hsa:1080	4	0		4	ENSG00000143882/ENSG00000136240/ENSG00000047249/ENSG00000001626
hsa05016	Huntington disease	16/529	181/5753	0.605570720758777	0.973597125639801	ENSG00000198938/ENSG00000198712/ENSG00000198727/ENSG00000198899/ENSG00000198804/ENSG00000109819/ENSG00000198959/ENSG00000189043/ENSG00000176340/ENSG00000112096/ENSG00000167863/ENSG00000064012/ENSG00000204370/ENSG00000156467/ENSG00000197386/ENSG00000164919	MT-CO3/MT-CO2/MT-CYB/MT-ATP6/MT-CO1/PPARGC1A/TGM2/NDUFA4/COX8A/SOD2/ATP5PD/CASP8/SDHD/UQCRB/HTT/COX6C	hsa:4514/hsa:4513/hsa:4519/hsa:4508/hsa:4512/hsa:10891/hsa:7052/hsa:4697/hsa:1351/hsa:6648/hsa:10476/hsa:841/hsa:6392/hsa:7381/hsa:3064/hsa:1345	16	3	ENSG00000198959/ENSG00000167863/ENSG00000197386	13	ENSG00000198938/ENSG00000198712/ENSG00000198727/ENSG00000198899/ENSG00000198804/ENSG00000109819/ENSG00000189043/ENSG00000176340/ENSG00000112096/ENSG00000064012/ENSG00000204370/ENSG00000156467/ENSG00000164919
hsa05320	Autoimmune thyroid disease	1/529	10/5753	0.619159131585576	0.987999355043117	ENSG00000101017	CD40	hsa:958	1	0		1	ENSG00000101017
hsa00480	Glutathione metabolism	4/529	46/5753	0.621898324613699	0.987999355043117	ENSG00000167468/ENSG00000134202/ENSG00000115758/ENSG00000160211	GPX4/GSTM3/ODC1/G6PD	hsa:2879/hsa:2947/hsa:4953/hsa:2539	4	2	ENSG00000115758/ENSG00000160211	2	ENSG00000167468/ENSG00000134202
hsa04966	Collecting duct acid secretion	2/529	23/5753	0.638450811092533	0.987999355043117	ENSG00000143882/ENSG00000113504	ATP6V1C2/SLC12A7	hsa:245973/hsa:10723	2	1	ENSG00000113504	1	ENSG00000143882
hsa04152	AMPK signaling pathway	9/529	106/5753	0.64990204224808	0.987999355043117	ENSG00000170525/ENSG00000169047/ENSG00000171608/ENSG00000109819/ENSG00000198793/ENSG00000185236/ENSG00000110090/ENSG00000001626/ENSG00000140443	PFKFB3/IRS1/PIK3CD/PPARGC1A/MTOR/RAB11B/CPT1A/CFTR/IGF1R	hsa:5209/hsa:3667/hsa:5293/hsa:10891/hsa:2475/hsa:9230/hsa:1374/hsa:1080/hsa:3480	9	3	ENSG00000198793/ENSG00000110090/ENSG00000140443	6	ENSG00000170525/ENSG00000169047/ENSG00000171608/ENSG00000109819/ENSG00000185236/ENSG00000001626
hsa00360	Phenylalanine metabolism	1/529	11/5753	0.654239197647082	0.987999355043117	ENSG00000006534	ALDH3B1	hsa:221	1	1	ENSG00000006534	0
hsa05204	Chemical carcinogenesis	4/529	48/5753	0.655802507966568	0.987999355043117	ENSG00000073756/ENSG00000196616/ENSG00000134202/ENSG00000006534	PTGS2/ADH1B/GSTM3/ALDH3B1	hsa:5743/hsa:125/hsa:2947/hsa:221	4	2	ENSG00000196616/ENSG00000006534	2	ENSG00000073756/ENSG00000134202
hsa00830	Retinol metabolism	3/529	36/5753	0.656081474514117	0.987999355043117	ENSG00000121039/ENSG00000162496/ENSG00000196616	RDH10/DHRS3/ADH1B	hsa:157506/hsa:9249/hsa:125	3	1	ENSG00000196616	2	ENSG00000121039/ENSG00000162496
hsa04934	Cushing syndrome	11/529	130/5753	0.660285995074849	0.987999355043117	ENSG00000128272/ENSG00000082482/ENSG00000123358/ENSG00000185630/ENSG00000167548/ENSG00000096433/ENSG00000127955/ENSG00000002745/ENSG00000174804/ENSG00000138795/ENSG00000196557	ATF4/KCNK2/NR4A1/PBX1/KMT2D/ITPR3/GNAI1/WNT16/FZD4/LEF1/CACNA1H	hsa:468/hsa:3776/hsa:3164/hsa:5087/hsa:8085/hsa:3710/hsa:2770/hsa:51384/hsa:8322/hsa:51176/hsa:8912	11	7	ENSG00000082482/ENSG00000167548/ENSG00000096433/ENSG00000127955/ENSG00000002745/ENSG00000174804/ENSG00000196557	4	ENSG00000128272/ENSG00000123358/ENSG00000185630/ENSG00000138795
hsa04144	Endocytosis	19/529	222/5753	0.666047094683484	0.987999355043117	ENSG00000066468/ENSG00000110047/ENSG00000114423/ENSG00000178184/ENSG00000198742/ENSG00000069869/ENSG00000143398/ENSG00000049759/ENSG00000008256/ENSG00000111229/ENSG00000111737/ENSG00000185236/ENSG00000255112/ENSG00000155980/ENSG00000109971/ENSG00000028528/ENSG00000140600/ENSG00000072818/ENSG00000140443	FGFR2/EHD1/CBLB/PARD6G/SMURF1/NEDD4/PIP5K1A/NEDD4L/CYTH3/ARPC3/RAB35/RAB11B/CHMP1B/KIF5A/HSPA8/SNX1/SH3GL3/ACAP1/IGF1R	hsa:2263/hsa:10938/hsa:868/hsa:84552/hsa:57154/hsa:4734/hsa:8394/hsa:23327/hsa:9265/hsa:10094/hsa:11021/hsa:9230/hsa:57132/hsa:3798/hsa:3312/hsa:6642/hsa:6457/hsa:9744/hsa:3480	19	9	ENSG00000110047/ENSG00000114423/ENSG00000198742/ENSG00000008256/ENSG00000111737/ENSG00000155980/ENSG00000109971/ENSG00000072818/ENSG00000140443	10	ENSG00000066468/ENSG00000178184/ENSG00000069869/ENSG00000143398/ENSG00000049759/ENSG00000111229/ENSG00000185236/ENSG00000255112/ENSG00000028528/ENSG00000140600
hsa03013	RNA transport	13/529	154/5753	0.670078905334371	0.987999355043117	ENSG00000005007/ENSG00000063046/ENSG00000153201/ENSG00000137574/ENSG00000178718/ENSG00000183684/ENSG00000156508/ENSG00000085415/ENSG00000124789/ENSG00000173812/ENSG00000188612/ENSG00000111196/ENSG00000116030	UPF1/EIF4B/RANBP2/TGS1/RPP25/ALYREF/EEF1A1/SEH1L/NUP153/EIF1/SUMO2/MAGOHB/SUMO1	hsa:5976/hsa:1975/hsa:5903/hsa:96764/hsa:54913/hsa:10189/hsa:1915/hsa:81929/hsa:9972/hsa:10209/hsa:6613/hsa:55110/hsa:7341	13	8	ENSG00000005007/ENSG00000153201/ENSG00000137574/ENSG00000178718/ENSG00000183684/ENSG00000085415/ENSG00000124789/ENSG00000111196	5	ENSG00000063046/ENSG00000156508/ENSG00000173812/ENSG00000188612/ENSG00000116030
hsa04916	Melanogenesis	7/529	85/5753	0.676574983072784	0.987999355043117	ENSG00000049130/ENSG00000127955/ENSG00000002745/ENSG00000174804/ENSG00000138795/ENSG00000132155/ENSG00000080166	KITLG/GNAI1/WNT16/FZD4/LEF1/RAF1/DCT	hsa:4254/hsa:2770/hsa:51384/hsa:8322/hsa:51176/hsa:5894/hsa:1638	7	3	ENSG00000127955/ENSG00000002745/ENSG00000174804	4	ENSG00000049130/ENSG00000138795/ENSG00000132155/ENSG00000080166
hsa05033	Nicotine addiction	2/529	25/5753	0.683900484363177	0.987999355043117	ENSG00000105464/ENSG00000116032	GRIN2D/GRIN3B	hsa:2906/hsa:116444	2	2	ENSG00000105464/ENSG00000116032	0
hsa03450	Non-homologous end-joining	1/529	12/5753	0.686093510507531	0.987999355043117	ENSG00000253729	PRKDC	hsa:5591	1	1	ENSG00000253729	0
hsa04940	Type I diabetes mellitus	1/529	12/5753	0.686093510507531	0.987999355043117	ENSG00000144381	HSPD1	hsa:3329	1	1	ENSG00000144381	0
hsa05203	Viral carcinogenesis	14/529	168/5753	0.692184308653491	0.987999355043117	ENSG00000177606/ENSG00000270276/ENSG00000100906/ENSG00000130402/ENSG00000171608/ENSG00000128272/ENSG00000114166/ENSG00000112658/ENSG00000064012/ENSG00000184678/ENSG00000072110/ENSG00000170312/ENSG00000108953/ENSG00000148180	JUN/HIST2H4B/NFKBIA/ACTN4/PIK3CD/ATF4/KAT2B/SRF/CASP8/HIST2H2BE/ACTN1/CDK1/YWHAE/GSN	hsa:3725/hsa:554313/hsa:4792/hsa:81/hsa:5293/hsa:468/hsa:8850/hsa:6722/hsa:841/hsa:8349/hsa:87/hsa:983/hsa:7531/hsa:2934	14	4	ENSG00000270276/ENSG00000100906/ENSG00000130402/ENSG00000072110	10	ENSG00000177606/ENSG00000171608/ENSG00000128272/ENSG00000114166/ENSG00000112658/ENSG00000064012/ENSG00000184678/ENSG00000170312/ENSG00000108953/ENSG00000148180
hsa02010	ABC transporters	3/529	38/5753	0.692316348443785	0.987999355043117	ENSG00000179869/ENSG00000005471/ENSG00000001626	ABCA13/ABCB4/CFTR	hsa:154664/hsa:5244/hsa:1080	3	0		3	ENSG00000179869/ENSG00000005471/ENSG00000001626
hsa04911	Insulin secretion	5/529	63/5753	0.700061836220311	0.987999355043117	ENSG00000018625/ENSG00000128272/ENSG00000135643/ENSG00000096433/ENSG00000143153	ATP1A2/ATF4/KCNMB4/ITPR3/ATP1B1	hsa:477/hsa:468/hsa:27345/hsa:3710/hsa:481	5	3	ENSG00000018625/ENSG00000096433/ENSG00000143153	2	ENSG00000128272/ENSG00000135643
hsa04713	Circadian entrainment	7/529	87/5753	0.700271843690875	0.987999355043117	ENSG00000170345/ENSG00000152402/ENSG00000105464/ENSG00000096433/ENSG00000127955/ENSG00000061918/ENSG00000196557	FOS/GUCY1A2/GRIN2D/ITPR3/GNAI1/GUCY1B1/CACNA1H	hsa:2353/hsa:2977/hsa:2906/hsa:3710/hsa:2770/hsa:2983/hsa:8912	7	5	ENSG00000152402/ENSG00000105464/ENSG00000096433/ENSG00000127955/ENSG00000196557	2	ENSG00000170345/ENSG00000061918
hsa04922	Glucagon signaling pathway	7/529	87/5753	0.700271843690875	0.987999355043117	ENSG00000100994/ENSG00000109819/ENSG00000128272/ENSG00000096433/ENSG00000168291/ENSG00000170145/ENSG00000110090	PYGB/PPARGC1A/ATF4/ITPR3/PDHB/SIK2/CPT1A	hsa:5834/hsa:10891/hsa:468/hsa:3710/hsa:5162/hsa:23235/hsa:1374	7	4	ENSG00000100994/ENSG00000096433/ENSG00000168291/ENSG00000110090	3	ENSG00000109819/ENSG00000128272/ENSG00000170145
hsa00630	Glyoxylate and dicarboxylate metabolism	2/529	26/5753	0.704814764831602	0.987999355043117	ENSG00000135821/ENSG00000121691	GLUL/CAT	hsa:2752/hsa:847	2	0		2	ENSG00000135821/ENSG00000121691
hsa04961	Endocrine and other factor-regulated calcium reabsorption	3/529	39/5753	0.709324558165109	0.987999355043117	ENSG00000018625/ENSG00000070961/ENSG00000143153	ATP1A2/ATP2B1/ATP1B1	hsa:477/hsa:490/hsa:481	3	3	ENSG00000018625/ENSG00000070961/ENSG00000143153	0
hsa05214	Glioma	5/529	64/5753	0.7133348138025	0.987999355043117	ENSG00000171608/ENSG00000115904/ENSG00000198793/ENSG00000132155/ENSG00000140443	PIK3CD/SOS1/MTOR/RAF1/IGF1R	hsa:5293/hsa:6654/hsa:2475/hsa:5894/hsa:3480	5	2	ENSG00000198793/ENSG00000140443	3	ENSG00000171608/ENSG00000115904/ENSG00000132155
hsa00120	Primary bile acid biosynthesis	1/529	13/5753	0.715018180938033	0.987999355043117	ENSG00000135929	CYP27A1	hsa:1593	1	0		1	ENSG00000135929
hsa00603	Glycosphingolipid biosynthesis - globo and isoglobo series	1/529	13/5753	0.715018180938033	0.987999355043117	ENSG00000049860	HEXB	hsa:3074	1	1	ENSG00000049860	0
hsa00730	Thiamine metabolism	1/529	13/5753	0.715018180938033	0.987999355043117	ENSG00000162551	ALPL	hsa:249	1	0		1	ENSG00000162551
hsa04622	RIG-I-like receptor signaling pathway	4/529	52/5753	0.717279717318296	0.987999355043117	ENSG00000100906/ENSG00000083799/ENSG00000064012/ENSG00000107643	NFKBIA/CYLD/CASP8/MAPK8	hsa:4792/hsa:1540/hsa:841/hsa:5599	4	1	ENSG00000100906	3	ENSG00000083799/ENSG00000064012/ENSG00000107643
hsa00982	Drug metabolism - cytochrome P450	3/529	41/5753	0.741158234135335	0.987999355043117	ENSG00000196616/ENSG00000134202/ENSG00000006534	ADH1B/GSTM3/ALDH3B1	hsa:125/hsa:2947/hsa:221	3	2	ENSG00000196616/ENSG00000006534	1	ENSG00000134202
hsa04623	Cytosolic DNA-sensing pathway	3/529	41/5753	0.741158234135335	0.987999355043117	ENSG00000136244/ENSG00000100906/ENSG00000129465	IL6/NFKBIA/RIPK3	hsa:3569/hsa:4792/hsa:11035	3	1	ENSG00000100906	2	ENSG00000136244/ENSG00000129465
hsa00511	Other glycan degradation	1/529	14/5753	0.741282184820225	0.987999355043117	ENSG00000049860	HEXB	hsa:3074	1	1	ENSG00000049860	0
hsa00604	Glycosphingolipid biosynthesis - ganglio series	1/529	14/5753	0.741282184820225	0.987999355043117	ENSG00000049860	HEXB	hsa:3074	1	1	ENSG00000049860	0
hsa00910	Nitrogen metabolism	1/529	14/5753	0.741282184820225	0.987999355043117	ENSG00000135821	GLUL	hsa:2752	1	0		1	ENSG00000135821
hsa01523	Antifolate resistance	2/529	28/5753	0.743185454226548	0.987999355043117	ENSG00000136244/ENSG00000177000	IL6/MTHFR	hsa:3569/hsa:4524	2	1	ENSG00000177000	1	ENSG00000136244
hsa04020	Calcium signaling pathway	12/529	152/5753	0.753559058621303	0.987999355043117	ENSG00000070961/ENSG00000105464/ENSG00000176170/ENSG00000148680/ENSG00000154678/ENSG00000096433/ENSG00000170214/ENSG00000058668/ENSG00000143772/ENSG00000115252/ENSG00000074370/ENSG00000196557	ATP2B1/GRIN2D/SPHK1/HTR7/PDE1C/ITPR3/ADRA1B/ATP2B4/ITPKB/PDE1A/ATP2A3/CACNA1H	hsa:490/hsa:2906/hsa:8877/hsa:3363/hsa:5137/hsa:3710/hsa:147/hsa:493/hsa:3707/hsa:5136/hsa:489/hsa:8912	12	8	ENSG00000070961/ENSG00000105464/ENSG00000176170/ENSG00000154678/ENSG00000096433/ENSG00000170214/ENSG00000058668/ENSG00000196557	4	ENSG00000148680/ENSG00000143772/ENSG00000115252/ENSG00000074370
hsa00071	Fatty acid degradation	3/529	42/5753	0.756006413277905	0.987999355043117	ENSG00000111275/ENSG00000196616/ENSG00000110090	ALDH2/ADH1B/CPT1A	hsa:217/hsa:125/hsa:1374	3	2	ENSG00000196616/ENSG00000110090	1	ENSG00000111275
hsa03420	Nucleotide excision repair	3/529	42/5753	0.756006413277905	0.987999355043117	ENSG00000100479/ENSG00000225830/ENSG00000106628	POLE2/ERCC6/POLD2	hsa:5427/hsa:2074/hsa:5425	3	3	ENSG00000100479/ENSG00000225830/ENSG00000106628	0
hsa04261	Adrenergic signaling in cardiomyocytes	9/529	117/5753	0.761109881967833	0.987999355043117	ENSG00000018625/ENSG00000157445/ENSG00000070961/ENSG00000128272/ENSG00000127955/ENSG00000143153/ENSG00000170214/ENSG00000058668/ENSG00000159251	ATP1A2/CACNA2D3/ATP2B1/ATF4/GNAI1/ATP1B1/ADRA1B/ATP2B4/ACTC1	hsa:477/hsa:55799/hsa:490/hsa:468/hsa:2770/hsa:481/hsa:147/hsa:493/hsa:70	9	7	ENSG00000018625/ENSG00000070961/ENSG00000127955/ENSG00000143153/ENSG00000170214/ENSG00000058668/ENSG00000159251	2	ENSG00000157445/ENSG00000128272
hsa04723	Retrograde endocannabinoid signaling	10/529	130/5753	0.76909554619379	0.987999355043117	ENSG00000198888/ENSG00000198763/ENSG00000198886/ENSG00000073756/ENSG00000212907/ENSG00000074416/ENSG00000189043/ENSG00000096433/ENSG00000127955/ENSG00000107643	MT-ND1/MT-ND2/MT-ND4/PTGS2/MT-ND4L/MGLL/NDUFA4/ITPR3/GNAI1/MAPK8	hsa:4535/hsa:4536/hsa:4538/hsa:5743/hsa:4539/hsa:11343/hsa:4697/hsa:3710/hsa:2770/hsa:5599	10	3	ENSG00000074416/ENSG00000096433/ENSG00000127955	7	ENSG00000198888/ENSG00000198763/ENSG00000198886/ENSG00000073756/ENSG00000212907/ENSG00000189043/ENSG00000107643
hsa00980	Metabolism of xenobiotics by cytochrome P450	3/529	43/5753	0.770161062077929	0.987999355043117	ENSG00000196616/ENSG00000134202/ENSG00000006534	ADH1B/GSTM3/ALDH3B1	hsa:125/hsa:2947/hsa:221	3	2	ENSG00000196616/ENSG00000006534	1	ENSG00000134202
hsa05160	Hepatitis C	8/529	106/5753	0.771389668517509	0.987999355043117	ENSG00000100906/ENSG00000171608/ENSG00000115415/ENSG00000013297/ENSG00000128829/ENSG00000115904/ENSG00000132155/ENSG00000107643	NFKBIA/PIK3CD/STAT1/CLDN11/EIF2AK4/SOS1/RAF1/MAPK8	hsa:4792/hsa:5293/hsa:6772/hsa:5010/hsa:440275/hsa:6654/hsa:5894/hsa:5599	8	3	ENSG00000100906/ENSG00000115415/ENSG00000013297	5	ENSG00000171608/ENSG00000128829/ENSG00000115904/ENSG00000132155/ENSG00000107643
hsa04120	Ubiquitin mediated proteolysis	10/529	131/5753	0.777258065670483	0.987999355043117	ENSG00000114423/ENSG00000086758/ENSG00000119048/ENSG00000119401/ENSG00000115760/ENSG00000198742/ENSG00000069869/ENSG00000049759/ENSG00000113558/ENSG00000109332	CBLB/HUWE1/UBE2B/TRIM32/BIRC6/SMURF1/NEDD4/NEDD4L/SKP1/UBE2D3	hsa:868/hsa:10075/hsa:7320/hsa:22954/hsa:57448/hsa:57154/hsa:4734/hsa:23327/hsa:6500/hsa:7323	10	5	ENSG00000114423/ENSG00000086758/ENSG00000119401/ENSG00000115760/ENSG00000198742	5	ENSG00000119048/ENSG00000069869/ENSG00000049759/ENSG00000113558/ENSG00000109332
hsa04727	GABAergic synapse	5/529	70/5753	0.784220232686037	0.987999355043117	ENSG00000136928/ENSG00000135821/ENSG00000139112/ENSG00000127955/ENSG00000183044	GABBR2/GLUL/GABARAPL1/GNAI1/ABAT	hsa:9568/hsa:2752/hsa:23710/hsa:2770/hsa:18	5	1	ENSG00000127955	4	ENSG00000136928/ENSG00000135821/ENSG00000139112/ENSG00000183044
hsa00670	One carbon pool by folate	1/529	16/5753	0.786783089026898	0.987999355043117	ENSG00000177000	MTHFR	hsa:4524	1	1	ENSG00000177000	0
hsa00230	Purine metabolism	12/529	157/5753	0.79129976061083	0.987999355043117	ENSG00000113448/ENSG00000152402/ENSG00000093072/ENSG00000147853/ENSG00000168032/ENSG00000154678/ENSG00000138185/ENSG00000100479/ENSG00000185013/ENSG00000061918/ENSG00000106628/ENSG00000115252	PDE4D/GUCY1A2/ADA2/AK3/ENTPD3/PDE1C/ENTPD1/POLE2/NT5C1B/GUCY1B1/POLD2/PDE1A	hsa:5144/hsa:2977/hsa:51816/hsa:50808/hsa:956/hsa:5137/hsa:953/hsa:5427/hsa:93034/hsa:2983/hsa:5425/hsa:5136	12	4	ENSG00000152402/ENSG00000154678/ENSG00000100479/ENSG00000106628	8	ENSG00000113448/ENSG00000093072/ENSG00000147853/ENSG00000168032/ENSG00000138185/ENSG00000185013/ENSG00000061918/ENSG00000115252
hsa04136	Autophagy - other	2/529	31/5753	0.792692140325936	0.987999355043117	ENSG00000139112/ENSG00000198793	GABARAPL1/MTOR	hsa:23710/hsa:2475	2	1	ENSG00000198793	1	ENSG00000139112
hsa04918	Thyroid hormone synthesis	4/529	58/5753	0.793709007785194	0.987999355043117	ENSG00000018625/ENSG00000128272/ENSG00000096433/ENSG00000143153	ATP1A2/ATF4/ITPR3/ATP1B1	hsa:477/hsa:468/hsa:3710/hsa:481	4	3	ENSG00000018625/ENSG00000096433/ENSG00000143153	1	ENSG00000128272
hsa05014	Amyotrophic lateral sclerosis (ALS)	3/529	45/5753	0.796457160478921	0.987999355043117	ENSG00000105464/ENSG00000034152/ENSG00000121691	GRIN2D/MAP2K3/CAT	hsa:2906/hsa:5606/hsa:847	3	2	ENSG00000105464/ENSG00000034152	1	ENSG00000121691
hsa05212	Pancreatic cancer	5/529	72/5753	0.804593339464515	0.987999355043117	ENSG00000171608/ENSG00000115415/ENSG00000198793/ENSG00000132155/ENSG00000107643	PIK3CD/STAT1/MTOR/RAF1/MAPK8	hsa:5293/hsa:6772/hsa:2475/hsa:5894/hsa:5599	5	2	ENSG00000115415/ENSG00000198793	3	ENSG00000171608/ENSG00000132155/ENSG00000107643
hsa00450	Selenocompound metabolism	1/529	17/5753	0.806443494448681	0.987999355043117	ENSG00000198431	TXNRD1	hsa:7296	1	1	ENSG00000198431	0
hsa00531	Glycosaminoglycan degradation	1/529	17/5753	0.806443494448681	0.987999355043117	ENSG00000049860	HEXB	hsa:3074	1	1	ENSG00000049860	0
hsa04614	Renin-angiotensin system	1/529	17/5753	0.806443494448681	0.987999355043117	ENSG00000196549	MME	hsa:4311	1	0		1	ENSG00000196549
hsa04726	Serotonergic synapse	6/529	85/5753	0.806543021473536	0.987999355043117	ENSG00000120129/ENSG00000073756/ENSG00000148680/ENSG00000096433/ENSG00000127955/ENSG00000132155	DUSP1/PTGS2/HTR7/ITPR3/GNAI1/RAF1	hsa:1843/hsa:5743/hsa:3363/hsa:3710/hsa:2770/hsa:5894	6	2	ENSG00000096433/ENSG00000127955	4	ENSG00000120129/ENSG00000073756/ENSG00000148680/ENSG00000132155
hsa00510	N-Glycan biosynthesis	3/529	46/5753	0.808635683911378	0.987999355043117	ENSG00000177239/ENSG00000073849/ENSG00000089597	MAN1B1/ST6GAL1/GANAB	hsa:11253/hsa:6480/hsa:23193	3	2	ENSG00000177239/ENSG00000089597	1	ENSG00000073849
hsa00240	Pyrimidine metabolism	7/529	98/5753	0.809640977057023	0.987999355043117	ENSG00000084774/ENSG00000168032/ENSG00000138185/ENSG00000100479/ENSG00000185013/ENSG00000106628/ENSG00000171793	CAD/ENTPD3/ENTPD1/POLE2/NT5C1B/POLD2/CTPS1	hsa:790/hsa:956/hsa:953/hsa:5427/hsa:93034/hsa:5425/hsa:1503	7	4	ENSG00000084774/ENSG00000100479/ENSG00000106628/ENSG00000171793	3	ENSG00000168032/ENSG00000138185/ENSG00000185013
hsa04080	Neuroactive ligand-receptor interaction	13/529	172/5753	0.811058429959337	0.987999355043117	ENSG00000150594/ENSG00000136928/ENSG00000105464/ENSG00000171509/ENSG00000116032/ENSG00000151090/ENSG00000148680/ENSG00000176136/ENSG00000171517/ENSG00000170214/ENSG00000147145/ENSG00000170989/ENSG00000171051	ADRA2A/GABBR2/GRIN2D/RXFP1/GRIN3B/THRB/HTR7/MC5R/LPAR3/ADRA1B/LPAR4/S1PR1/FPR1	hsa:150/hsa:9568/hsa:2906/hsa:59350/hsa:116444/hsa:7068/hsa:3363/hsa:4161/hsa:23566/hsa:147/hsa:2846/hsa:1901/hsa:2357	13	5	ENSG00000105464/ENSG00000116032/ENSG00000176136/ENSG00000171517/ENSG00000170214	8	ENSG00000150594/ENSG00000136928/ENSG00000171509/ENSG00000151090/ENSG00000148680/ENSG00000147145/ENSG00000170989/ENSG00000171051
hsa04720	Long-term potentiation	4/529	60/5753	0.815178082994358	0.987999355043117	ENSG00000105464/ENSG00000128272/ENSG00000096433/ENSG00000132155	GRIN2D/ATF4/ITPR3/RAF1	hsa:2906/hsa:468/hsa:3710/hsa:5894	4	2	ENSG00000105464/ENSG00000096433	2	ENSG00000128272/ENSG00000132155
hsa03410	Base excision repair	2/529	33/5753	0.820835368149785	0.987999355043117	ENSG00000100479/ENSG00000106628	POLE2/POLD2	hsa:5427/hsa:5425	2	2	ENSG00000100479/ENSG00000106628	0
hsa04390	Hippo signaling pathway	10/529	137/5753	0.821923560194827	0.987999355043117	ENSG00000136997/ENSG00000115738/ENSG00000118523/ENSG00000101665/ENSG00000178184/ENSG00000074219/ENSG00000002745/ENSG00000174804/ENSG00000138795/ENSG00000108953	MYC/ID2/CTGF/SMAD7/PARD6G/TEAD2/WNT16/FZD4/LEF1/YWHAE	hsa:4609/hsa:3398/hsa:1490/hsa:4092/hsa:84552/hsa:8463/hsa:51384/hsa:8322/hsa:51176/hsa:7531	10	2	ENSG00000002745/ENSG00000174804	8	ENSG00000136997/ENSG00000115738/ENSG00000118523/ENSG00000101665/ENSG00000178184/ENSG00000074219/ENSG00000138795/ENSG00000108953
hsa05220	Chronic myeloid leukemia	5/529	74/5753	0.823415148625575	0.987999355043117	ENSG00000136997/ENSG00000100906/ENSG00000171608/ENSG00000115904/ENSG00000132155	MYC/NFKBIA/PIK3CD/SOS1/RAF1	hsa:4609/hsa:4792/hsa:5293/hsa:6654/hsa:5894	5	1	ENSG00000100906	4	ENSG00000136997/ENSG00000171608/ENSG00000115904/ENSG00000132155
hsa00220	Arginine biosynthesis	1/529	18/5753	0.824294155438334	0.987999355043117	ENSG00000135821	GLUL	hsa:2752	1	0		1	ENSG00000135821
hsa05032	Morphine addiction	5/529	75/5753	0.832263294211746	0.987999355043117	ENSG00000136928/ENSG00000113448/ENSG00000154678/ENSG00000127955/ENSG00000115252	GABBR2/PDE4D/PDE1C/GNAI1/PDE1A	hsa:9568/hsa:5144/hsa:5137/hsa:2770/hsa:5136	5	2	ENSG00000154678/ENSG00000127955	3	ENSG00000136928/ENSG00000113448/ENSG00000115252
hsa04130	SNARE interactions in vesicular transport	2/529	34/5753	0.833582449440013	0.987999355043117	ENSG00000049245/ENSG00000111450	VAMP3/STX2	hsa:9341/hsa:2054	2	0		2	ENSG00000049245/ENSG00000111450
hsa04721	Synaptic vesicle cycle	3/529	49/5753	0.841535301029752	0.987999355043117	ENSG00000143882/ENSG00000111450/ENSG00000047249	ATP6V1C2/STX2/ATP6V1H	hsa:245973/hsa:2054/hsa:51606	3	0		3	ENSG00000143882/ENSG00000111450/ENSG00000047249
hsa00620	Pyruvate metabolism	2/529	35/5753	0.845505580555336	0.987999355043117	ENSG00000111275/ENSG00000168291	ALDH2/PDHB	hsa:217/hsa:5162	2	1	ENSG00000168291	1	ENSG00000111275
hsa03030	DNA replication	2/529	35/5753	0.845505580555336	0.987999355043117	ENSG00000100479/ENSG00000106628	POLE2/POLD2	hsa:5427/hsa:5425	2	2	ENSG00000100479/ENSG00000106628	0
hsa04914	Progesterone-mediated oocyte maturation	6/529	90/5753	0.847634157636175	0.987999355043117	ENSG00000171608/ENSG00000127955/ENSG00000132155/ENSG00000170312/ENSG00000107643/ENSG00000140443	PIK3CD/GNAI1/RAF1/CDK1/MAPK8/IGF1R	hsa:5293/hsa:2770/hsa:5894/hsa:983/hsa:5599/hsa:3480	6	2	ENSG00000127955/ENSG00000140443	4	ENSG00000171608/ENSG00000132155/ENSG00000170312/ENSG00000107643
hsa00790	Folate biosynthesis	1/529	20/5753	0.855216192118786	0.987999355043117	ENSG00000162551	ALPL	hsa:249	1	0		1	ENSG00000162551
hsa05216	Thyroid cancer	2/529	36/5753	0.856648175028349	0.987999355043117	ENSG00000136997/ENSG00000138795	MYC/LEF1	hsa:4609/hsa:51176	2	0		2	ENSG00000136997/ENSG00000138795
hsa04962	Vasopressin-regulated water reabsorption	2/529	37/5753	0.867052644661961	0.987999355043117	ENSG00000197102/ENSG00000185236	DYNC1H1/RAB11B	hsa:1778/hsa:9230	2	1	ENSG00000197102	1	ENSG00000185236
hsa04145	Phagosome	7/529	106/5753	0.867793642704915	0.987999355043117	ENSG00000197102/ENSG00000176014/ENSG00000143882/ENSG00000049245/ENSG00000159403/ENSG00000259207/ENSG00000047249	DYNC1H1/TUBB6/ATP6V1C2/VAMP3/C1R/ITGB3/ATP6V1H	hsa:1778/hsa:84617/hsa:245973/hsa:9341/hsa:715/hsa:3690/hsa:51606	7	3	ENSG00000197102/ENSG00000176014/ENSG00000259207	4	ENSG00000143882/ENSG00000049245/ENSG00000159403/ENSG00000047249
hsa00514	Other types of O-glycan biosynthesis	1/529	21/5753	0.868575800416215	0.987999355043117	ENSG00000073849	ST6GAL1	hsa:6480	1	0		1	ENSG00000073849
hsa00534	Glycosaminoglycan biosynthesis - heparan sulfate / heparin	1/529	21/5753	0.868575800416215	0.987999355043117	ENSG00000136720	HS6ST1	hsa:9394	1	0		1	ENSG00000136720
hsa04913	Ovarian steroidogenesis	2/529	38/5753	0.876760216674082	0.987999355043117	ENSG00000073756/ENSG00000140443	PTGS2/IGF1R	hsa:5743/hsa:3480	2	1	ENSG00000140443	1	ENSG00000073756
hsa01040	Biosynthesis of unsaturated fatty acids	1/529	22/5753	0.880704795806972	0.987999355043117	ENSG00000197977	ELOVL2	hsa:54898	1	0		1	ENSG00000197977
hsa03430	Mismatch repair	1/529	22/5753	0.880704795806972	0.987999355043117	ENSG00000106628	POLD2	hsa:5425	1	1	ENSG00000106628	0
hsa04740	Olfactory transduction	4/529	68/5753	0.883432207788009	0.987999355043117	ENSG00000116741/ENSG00000154678/ENSG00000104490/ENSG00000115252	RGS2/PDE1C/NCALD/PDE1A	hsa:5997/hsa:5137/hsa:83988/hsa:5136	4	1	ENSG00000154678	3	ENSG00000116741/ENSG00000104490/ENSG00000115252
hsa04071	Sphingolipid signaling pathway	7/529	109/5753	0.885464823552125	0.987999355043117	ENSG00000171608/ENSG00000176170/ENSG00000127955/ENSG00000132155/ENSG00000067900/ENSG00000170989/ENSG00000107643	PIK3CD/SPHK1/GNAI1/RAF1/ROCK1/S1PR1/MAPK8	hsa:5293/hsa:8877/hsa:2770/hsa:5894/hsa:6093/hsa:1901/hsa:5599	7	3	ENSG00000176170/ENSG00000127955/ENSG00000067900	4	ENSG00000171608/ENSG00000132155/ENSG00000170989/ENSG00000107643
hsa03060	Protein export	1/529	23/5753	0.89171634056672	0.987999355043117	ENSG00000118363	SPCS2	hsa:9789	1	1	ENSG00000118363	0
hsa00052	Galactose metabolism	1/529	24/5753	0.9017132089507	0.987999355043117	ENSG00000156515	HK1	hsa:3098	1	1	ENSG00000156515	0
hsa00970	Aminoacyl-tRNA biosynthesis	2/529	41/5753	0.902093337099964	0.987999355043117	ENSG00000103356/ENSG00000112855	EARS2/HARS2	hsa:124454/hsa:23438	2	2	ENSG00000103356/ENSG00000112855	0
hsa04750	Inflammatory mediator regulation of TRP channels	5/529	85/5753	0.9022518321947	0.987999355043117	ENSG00000171608/ENSG00000187688/ENSG00000034152/ENSG00000096433/ENSG00000107643	PIK3CD/TRPV2/MAP2K3/ITPR3/MAPK8	hsa:5293/hsa:51393/hsa:5606/hsa:3710/hsa:5599	5	3	ENSG00000187688/ENSG00000034152/ENSG00000096433	2	ENSG00000171608/ENSG00000107643
hsa04728	Dopaminergic synapse	7/529	113/5753	0.905916395996995	0.987999355043117	ENSG00000170345/ENSG00000128272/ENSG00000144285/ENSG00000096433/ENSG00000127955/ENSG00000155980/ENSG00000107643	FOS/ATF4/SCN1A/ITPR3/GNAI1/KIF5A/MAPK8	hsa:2353/hsa:468/hsa:6323/hsa:3710/hsa:2770/hsa:3798/hsa:5599	7	3	ENSG00000096433/ENSG00000127955/ENSG00000155980	4	ENSG00000170345/ENSG00000128272/ENSG00000144285/ENSG00000107643
hsa03008	Ribosome biogenesis in eukaryotes	4/529	72/5753	0.908486969967892	0.987999355043117	ENSG00000130119/ENSG00000101361/ENSG00000178718/ENSG00000112159	GNL3L/NOP56/RPP25/MDN1	hsa:54552/hsa:10528/hsa:54913/hsa:23195	4	4	ENSG00000130119/ENSG00000101361/ENSG00000178718/ENSG00000112159	0
hsa00600	Sphingolipid metabolism	2/529	42/5753	0.909397683291067	0.987999355043117	ENSG00000148154/ENSG00000176170	UGCG/SPHK1	hsa:7357/hsa:8877	2	1	ENSG00000176170	1	ENSG00000148154
hsa04070	Phosphatidylinositol signaling system	5/529	87/5753	0.91271695706991	0.987999355043117	ENSG00000171608/ENSG00000096433/ENSG00000143398/ENSG00000168781/ENSG00000143772	PIK3CD/ITPR3/PIP5K1A/PPIP5K1/ITPKB	hsa:5293/hsa:3710/hsa:8394/hsa:9677/hsa:3707	5	2	ENSG00000096433/ENSG00000168781	3	ENSG00000171608/ENSG00000143398/ENSG00000143772
hsa04724	Glutamatergic synapse	6/529	102/5753	0.917807286986789	0.987999355043117	ENSG00000079215/ENSG00000135821/ENSG00000105464/ENSG00000116032/ENSG00000096433/ENSG00000127955	SLC1A3/GLUL/GRIN2D/GRIN3B/ITPR3/GNAI1	hsa:6507/hsa:2752/hsa:2906/hsa:116444/hsa:3710/hsa:2770	6	4	ENSG00000105464/ENSG00000116032/ENSG00000096433/ENSG00000127955	2	ENSG00000079215/ENSG00000135821
hsa00280	Valine, leucine and isoleucine degradation	2/529	45/5753	0.928364203652481	0.987999355043117	ENSG00000111275/ENSG00000183044	ALDH2/ABAT	hsa:217/hsa:18	2	0		2	ENSG00000111275/ENSG00000183044
hsa05223	Non-small cell lung cancer	3/529	61/5753	0.928820175143334	0.987999355043117	ENSG00000171608/ENSG00000115904/ENSG00000132155	PIK3CD/SOS1/RAF1	hsa:5293/hsa:6654/hsa:5894	3	0		3	ENSG00000171608/ENSG00000115904/ENSG00000132155
hsa04392	Hippo signaling pathway - multiple species	1/529	28/5753	0.933296756740235	0.987999355043117	ENSG00000074219	TEAD2	hsa:8463	1	0		1	ENSG00000074219
hsa04110	Cell cycle	7/529	120/5753	0.934241449294697	0.987999355043117	ENSG00000136997/ENSG00000253729/ENSG00000113558/ENSG00000198176/ENSG00000166483/ENSG00000170312/ENSG00000108953	MYC/PRKDC/SKP1/TFDP1/WEE1/CDK1/YWHAE	hsa:4609/hsa:5591/hsa:6500/hsa:7027/hsa:7465/hsa:983/hsa:7531	7	2	ENSG00000253729/ENSG00000166483	5	ENSG00000136997/ENSG00000113558/ENSG00000198176/ENSG00000170312/ENSG00000108953
hsa01212	Fatty acid metabolism	2/529	47/5753	0.938855836554344	0.987999355043117	ENSG00000197977/ENSG00000110090	ELOVL2/CPT1A	hsa:54898/hsa:1374	2	1	ENSG00000110090	1	ENSG00000197977
hsa04725	Cholinergic synapse	5/529	94/5753	0.941996427056049	0.987999355043117	ENSG00000170345/ENSG00000171608/ENSG00000128272/ENSG00000096433/ENSG00000127955	FOS/PIK3CD/ATF4/ITPR3/GNAI1	hsa:2353/hsa:5293/hsa:468/hsa:3710/hsa:2770	5	2	ENSG00000096433/ENSG00000127955	3	ENSG00000170345/ENSG00000171608/ENSG00000128272
hsa00062	Fatty acid elongation	1/529	30/5753	0.945055208590068	0.987999355043117	ENSG00000197977	ELOVL2	hsa:54898	1	0		1	ENSG00000197977
hsa01524	Platinum drug resistance	3/529	65/5753	0.946226907715707	0.987999355043117	ENSG00000171608/ENSG00000134202/ENSG00000064012	PIK3CD/GSTM3/CASP8	hsa:5293/hsa:2947/hsa:841	3	0		3	ENSG00000171608/ENSG00000134202/ENSG00000064012
hsa00562	Inositol phosphate metabolism	3/529	66/5753	0.949913844818748	0.987999355043117	ENSG00000171608/ENSG00000143398/ENSG00000143772	PIK3CD/PIP5K1A/ITPKB	hsa:5293/hsa:8394/hsa:3707	3	0		3	ENSG00000171608/ENSG00000143398/ENSG00000143772
hsa00640	Propanoate metabolism	1/529	31/5753	0.950133977532205	0.987999355043117	ENSG00000183044	ABAT	hsa:18	1	0		1	ENSG00000183044
hsa04710	Circadian rhythm	1/529	31/5753	0.950133977532205	0.987999355043117	ENSG00000113558	SKP1	hsa:6500	1	0		1	ENSG00000113558
hsa00564	Glycerophospholipid metabolism	4/529	83/5753	0.954519540992165	0.987999355043117	ENSG00000186281/ENSG00000101577/ENSG00000139163/ENSG00000026652	GPAT2/LPIN2/ETNK1/AGPAT4	hsa:150763/hsa:9663/hsa:55500/hsa:56895	4	0		4	ENSG00000186281/ENSG00000101577/ENSG00000139163/ENSG00000026652
hsa04142	Lysosome	6/529	116/5753	0.962619406326247	0.987999355043117	ENSG00000109861/ENSG00000101160/ENSG00000049860/ENSG00000138760/ENSG00000047249/ENSG00000110911	CTSC/CTSZ/HEXB/SCARB2/ATP6V1H/SLC11A2	hsa:1075/hsa:1522/hsa:3074/hsa:950/hsa:51606/hsa:4891	6	3	ENSG00000109861/ENSG00000101160/ENSG00000049860	3	ENSG00000138760/ENSG00000047249/ENSG00000110911
hsa03460	Fanconi anemia pathway	2/529	54/5753	0.965214686556157	0.987999355043117	ENSG00000112039/ENSG00000101751	FANCE/POLI	hsa:2178/hsa:11201	2	1	ENSG00000112039	1	ENSG00000101751
hsa00260	Glycine, serine and threonine metabolism	1/529	36/5753	0.969304146421083	0.987999355043117	ENSG00000274276	CBSL	hsa:102724560	1	0		1	ENSG00000274276
hsa00565	Ether lipid metabolism	1/529	36/5753	0.969304146421083	0.987999355043117	ENSG00000136960	ENPP2	hsa:5168	1	1	ENSG00000136960	0
hsa03022	Basal transcription factors	1/529	38/5753	0.974722418596562	0.987999355043117	ENSG00000162227	TAF6L	hsa:10629	1	1	ENSG00000162227	0
hsa03040	Spliceosome	6/529	123/5753	0.97537617178901	0.987999355043117	ENSG00000115524/ENSG00000108654/ENSG00000183684/ENSG00000115875/ENSG00000109971/ENSG00000111196	SF3B1/DDX5/ALYREF/SRSF7/HSPA8/MAGOHB	hsa:23451/hsa:1655/hsa:10189/hsa:6432/hsa:3312/hsa:55110	6	4	ENSG00000183684/ENSG00000115875/ENSG00000109971/ENSG00000111196	2	ENSG00000115524/ENSG00000108654
hsa03320	PPAR signaling pathway	2/529	59/5753	0.976936889001918	0.987999355043117	ENSG00000135929/ENSG00000110090	CYP27A1/CPT1A	hsa:1593/hsa:1374	2	1	ENSG00000110090	1	ENSG00000135929
hsa04146	Peroxisome	3/529	77/5753	0.977557272348899	0.987999355043117	ENSG00000121691/ENSG00000112096/ENSG00000104823	CAT/SOD2/ECH1	hsa:847/hsa:6648/hsa:1891	3	0		3	ENSG00000121691/ENSG00000112096/ENSG00000104823
hsa00590	Arachidonic acid metabolism	1/529	40/5753	0.97918577140074	0.987999355043117	ENSG00000073756	PTGS2	hsa:5743	1	0		1	ENSG00000073756
hsa03440	Homologous recombination	1/529	40/5753	0.97918577140074	0.987999355043117	ENSG00000106628	POLD2	hsa:5425	1	1	ENSG00000106628	0
hsa04114	Oocyte meiosis	5/529	112/5753	0.981208981468937	0.987999355043117	ENSG00000096433/ENSG00000113558/ENSG00000170312/ENSG00000108953/ENSG00000140443	ITPR3/SKP1/CDK1/YWHAE/IGF1R	hsa:3710/hsa:6500/hsa:983/hsa:7531/hsa:3480	5	2	ENSG00000096433/ENSG00000140443	3	ENSG00000113558/ENSG00000170312/ENSG00000108953
hsa00270	Cysteine and methionine metabolism	1/529	44/5753	0.985890330814284	0.989289952644678	ENSG00000274276	CBSL	hsa:102724560	1	0		1	ENSG00000274276
hsa00983	Drug metabolism - other enzymes	1/529	52/5753	0.993521762878014	0.993521762878014	ENSG00000134202	GSTM3	hsa:2947	1	0		1	ENSG00000134202
